# Supplementary material for: STON: exploring biological pathways using the SBGN standard and graph databases
Source: BMC Bioinformatics. 2016 Dec 5;17:494. doi: 10.1186/s12859-016-1394-x (PMC5139139; doi:10.1186/s12859-016-1394-x)
Supplement: Supplementary file 4 — SBGN files in a COMBINE Archive. This COMBINE Archive contains the five SBGN-ML files used to generate the benchmark table present in the Additional file 1. (OMEX 181 kb) [file 12859_2016_1394_MOESM4_ESM.omex]

Archive with 7 entries (7 files):
- FattyAcidBiosynthesis-ec00061.sbgn
- iNOSAF.sbgn
- iNOSPD.sbgn
- MetabolicPathways-ec01100.sbgn
- PentosePhosphatePathway-ec00030.sbgn
- metadata.rdf
- manifest.xml
