# Supplementary material for: STON: exploring biological pathways using the SBGN standard and graph databases
Source: BMC Bioinformatics. 2016 Dec 5;17:494. doi: 10.1186/s12859-016-1394-x (PMC5139139; doi:10.1186/s12859-016-1394-x)
Supplement: Supplementary file 4 — SBGN files in a COMBINE Archive. This COMBINE Archive contains the five SBGN-ML files used to generate the benchmark table present in the Additional file 1. (OMEX 181 kb) [file 12859_2016_1394_MOESM4_ESM.omex › FattyAcidBiosynthesis-ec00061.sbgn]

<?xml version="1.0" encoding="UTF-8" standalone="yes"?>
<sbgn xmlns="http://sbgn.org/libsbgn/0.2">
    <map language="process description">
        <glyph id="glyph1" class="submap">
            <label text="Glycerophospholipid metabolism"/>
            <bbox y="2108.8333" x="4451.0" h="80.0" w="294.0"/>
            <glyph id="glyph18" orientation="right" class="terminal">
                <label text="C05764"/>
                <bbox y="2113.8333" x="4451.5" h="30.0" w="50.0"/>
            </glyph>
            <glyph id="glyph10" orientation="right" class="terminal">
                <label text="C00154"/>
                <bbox y="2153.8333" x="4451.5" h="30.0" w="50.0"/>
            </glyph>
        </glyph>
        <glyph id="glyph2" class="submap">
            <label text="Glycerolipid metabolism"/>
            <bbox y="1996.8334" x="4551.5" h="80.0" w="259.0"/>
            <glyph id="glyph11" orientation="right" class="terminal">
                <label text="C05764"/>
                <bbox y="2001.8334" x="4552.0" h="30.0" w="50.0"/>
            </glyph>
            <glyph id="glyph13" orientation="right" class="terminal">
                <label text="C00154"/>
                <bbox y="2041.8334" x="4552.0" h="30.0" w="50.0"/>
            </glyph>
        </glyph>
        <glyph id="glyph3" class="submap">
            <label text="Lipoic acid metabolism"/>
            <bbox y="1951.8334" x="1314.0" h="154.0" w="130.0"/>
            <glyph id="glyph19" orientation="down" class="terminal">
                <label text="C05752"/>
                <bbox y="1952.3334" x="1364.0" h="50.0" w="30.0"/>
            </glyph>
        </glyph>
        <glyph id="glyph4" class="submap">
            <label text="beta-Alanine metabolism"/>
            <bbox y="205.5" x="1810.0" h="40.0" w="250.0"/>
            <glyph id="glyph16" orientation="right" class="terminal">
                <label text="C00083"/>
                <bbox y="210.5" x="1810.5" h="30.0" w="50.0"/>
            </glyph>
        </glyph>
        <glyph id="glyph5" class="submap">
            <label text="Fatty acid degradation"/>
            <bbox y="2038.8334" x="2883.5" h="40.0" w="247.0"/>
            <glyph id="glyph17" orientation="left" class="terminal">
                <label text="C00249"/>
                <bbox y="2043.8334" x="3081.0" h="30.0" w="50.0"/>
            </glyph>
        </glyph>
        <glyph id="glyph6" class="submap">
            <label text="Fatty acid elongation"/>
            <bbox y="2220.8333" x="4571.5" h="40.0" w="239.0"/>
            <glyph id="glyph12" orientation="right" class="terminal">
                <label text="C00154"/>
                <bbox y="2225.8333" x="4572.0" h="30.0" w="50.0"/>
            </glyph>
        </glyph>
        <glyph id="glyph7" class="submap">
            <label text="Pyruvate metabolism"/>
            <bbox y="157.0" x="1317.0" h="40.0" w="238.0"/>
            <glyph id="glyph15" orientation="right" class="terminal">
                <label text="C00083"/>
                <bbox y="162.0" x="1317.5" h="30.0" w="50.0"/>
            </glyph>
        </glyph>
        <glyph id="glyph8" class="submap">
            <label text="Citrate cycle (TCA cycle)"/>
            <bbox y="63.0" x="552.5" h="40.0" w="195.0"/>
            <glyph id="glyph14" orientation="right" class="terminal">
                <label text="C00024"/>
                <bbox y="68.0" x="553.0" h="30.0" w="50.0"/>
            </glyph>
        </glyph>
        <glyph id="glyph9" class="submap">
            <label text="TITLE:Fatty acid biosynthesis"/>
            <bbox y="50.0" x="202.0" h="25.0" w="210.0"/>
        </glyph>
        <glyph id="glyph251" class="simple chemical">
            <label text="C20794"/>
            <bbox y="1997.8334" x="2007.0" h="30.0" w="30.0"/>
        </glyph>
        <glyph id="glyph239" class="simple chemical">
            <label text="C16520"/>
            <bbox y="1703.8334" x="4436.0" h="30.0" w="30.0"/>
        </glyph>
        <glyph id="glyph214" class="simple chemical">
            <label text="C02679"/>
            <bbox y="1889.8334" x="2825.0" h="30.0" w="30.0"/>
        </glyph>
        <glyph id="glyph250" class="simple chemical">
            <label text="C08362"/>
            <bbox y="1889.8334" x="4436.0" h="30.0" w="30.0"/>
        </glyph>
        <glyph id="glyph241" class="simple chemical">
            <label text="C01571"/>
            <bbox y="1889.8334" x="2124.0" h="30.0" w="30.0"/>
        </glyph>
        <glyph id="glyph219" class="simple chemical">
            <label text="C06423"/>
            <bbox y="1889.8334" x="1423.0" h="30.0" w="30.0"/>
        </glyph>
        <glyph id="glyph231" class="simple chemical">
            <label text="C01203"/>
            <bbox y="1703.8334" x="4788.0" h="30.0" w="30.0"/>
        </glyph>
        <glyph id="glyph236" class="simple chemical">
            <label text="C01530"/>
            <bbox y="1889.8334" x="4602.0" h="30.0" w="30.0"/>
        </glyph>
        <glyph id="glyph237" class="simple chemical">
            <label text="C00712"/>
            <bbox y="1889.8334" x="4788.0" h="30.0" w="30.0"/>
        </glyph>
        <glyph id="glyph238" class="simple chemical">
            <label text="C06424"/>
            <bbox y="1889.8334" x="3526.0" h="30.0" w="30.0"/>
        </glyph>
        <glyph id="glyph223" class="simple chemical">
            <label text="C01209"/>
            <bbox y="498.5" x="752.0" h="30.0" w="30.0"/>
        </glyph>
        <glyph id="glyph233" class="simple chemical">
            <label text="C03939"/>
            <bbox y="465.5" x="385.0" h="30.0" w="30.0"/>
        </glyph>
        <glyph id="glyph234" class="simple chemical">
            <label text="C04618"/>
            <bbox y="1061.5" x="385.0" h="30.0" w="30.0"/>
        </glyph>
        <glyph id="glyph210" class="simple chemical">
            <label text="C04246"/>
            <bbox y="1307.5" x="385.0" h="30.0" w="30.0"/>
        </glyph>
        <glyph id="glyph242" class="simple chemical">
            <label text="C00229"/>
            <bbox y="322.5" x="1263.0" h="30.0" w="30.0"/>
        </glyph>
        <glyph id="glyph252" class="simple chemical">
            <label text="C05747"/>
            <bbox y="1061.5" x="904.0" h="30.0" w="30.0"/>
        </glyph>
        <glyph id="glyph222" class="simple chemical">
            <label text="C05748"/>
            <bbox y="1307.5" x="904.0" h="30.0" w="30.0"/>
        </glyph>
        <glyph id="glyph207" class="simple chemical">
            <label text="C05751"/>
            <bbox y="1307.5" x="1423.0" h="30.0" w="30.0"/>
        </glyph>
        <glyph id="glyph230" class="simple chemical">
            <label text="C04620"/>
            <bbox y="1061.5" x="1423.0" h="30.0" w="30.0"/>
        </glyph>
        <glyph id="glyph228" class="simple chemical">
            <label text="C04619"/>
            <bbox y="1061.5" x="2124.0" h="30.0" w="30.0"/>
        </glyph>
        <glyph id="glyph211" class="simple chemical">
            <label text="C05754"/>
            <bbox y="1307.5" x="2124.0" h="30.0" w="30.0"/>
        </glyph>
        <glyph id="glyph212" class="simple chemical">
            <label text="C05758"/>
            <bbox y="1307.5" x="2825.0" h="30.0" w="30.0"/>
        </glyph>
        <glyph id="glyph243" class="simple chemical">
            <label text="C05757"/>
            <bbox y="1061.5" x="2825.0" h="30.0" w="30.0"/>
        </glyph>
        <glyph id="glyph208" class="simple chemical">
            <label text="C04688"/>
            <bbox y="1061.5" x="3526.0" h="30.0" w="30.0"/>
        </glyph>
        <glyph id="glyph224" class="simple chemical">
            <label text="C05760"/>
            <bbox y="1307.5" x="3526.0" h="30.0" w="30.0"/>
        </glyph>
        <glyph id="glyph249" class="simple chemical">
            <label text="C04633"/>
            <bbox y="1061.5" x="4227.0" h="30.0" w="30.0"/>
        </glyph>
        <glyph id="glyph225" class="simple chemical">
            <label text="C05746"/>
            <bbox y="874.5" x="904.0" h="30.0" w="30.0"/>
        </glyph>
        <glyph id="glyph203" class="simple chemical">
            <label text="C05750"/>
            <bbox y="874.5" x="1423.0" h="30.0" w="30.0"/>
        </glyph>
        <glyph id="glyph216" class="simple chemical">
            <label text="C05753"/>
            <bbox y="874.5" x="2124.0" h="30.0" w="30.0"/>
        </glyph>
        <glyph id="glyph221" class="simple chemical">
            <label text="C05756"/>
            <bbox y="874.5" x="2825.0" h="30.0" w="30.0"/>
        </glyph>
        <glyph id="glyph248" class="simple chemical">
            <label text="C05759"/>
            <bbox y="874.5" x="3526.0" h="30.0" w="30.0"/>
        </glyph>
        <glyph id="glyph245" class="simple chemical">
            <label text="C05762"/>
            <bbox y="874.5" x="4227.0" h="30.0" w="30.0"/>
        </glyph>
        <glyph id="glyph209" class="simple chemical">
            <label text="C16220"/>
            <bbox y="1061.5" x="4602.0" h="30.0" w="30.0"/>
        </glyph>
        <glyph id="glyph204" class="simple chemical">
            <label text="C16221"/>
            <bbox y="1307.5" x="4602.0" h="30.0" w="30.0"/>
        </glyph>
        <glyph id="glyph244" class="simple chemical">
            <label text="C16219"/>
            <bbox y="874.5" x="4602.0" h="30.0" w="30.0"/>
        </glyph>
        <glyph id="glyph232" class="simple chemical">
            <label text="C04088"/>
            <bbox y="1703.8334" x="4602.0" h="30.0" w="30.0"/>
        </glyph>
        <glyph id="glyph205" class="simple chemical">
            <label text="C05745"/>
            <bbox y="1703.8334" x="385.0" h="30.0" w="30.0"/>
        </glyph>
        <glyph id="glyph246" class="simple chemical">
            <label text="C05749"/>
            <bbox y="1703.8334" x="904.0" h="30.0" w="30.0"/>
        </glyph>
        <glyph id="glyph226" class="simple chemical">
            <label text="C05755"/>
            <bbox y="1703.8334" x="2124.0" h="30.0" w="30.0"/>
        </glyph>
        <glyph id="glyph220" class="simple chemical">
            <label text="C05223"/>
            <bbox y="1703.8334" x="2825.0" h="30.0" w="30.0"/>
        </glyph>
        <glyph id="glyph218" class="simple chemical">
            <label text="C05761"/>
            <bbox y="1703.8334" x="3526.0" h="30.0" w="30.0"/>
        </glyph>
        <glyph id="glyph235" class="simple chemical">
            <label text="C05763"/>
            <bbox y="1307.5" x="4227.0" h="30.0" w="30.0"/>
        </glyph>
        <glyph id="glyph206" class="simple chemical">
            <label text="C04180"/>
            <bbox y="1850.8334" x="2007.0" h="30.0" w="30.0"/>
        </glyph>
        <glyph id="glyph217" class="simple chemical">
            <label text="C05744"/>
            <bbox y="874.5" x="385.0" h="30.0" w="30.0"/>
        </glyph>
        <glyph id="glyph81" class="macromolecule">
            <label text="1.3.1.9"/>
            <clone/>
            <bbox y="1494.5" x="3958.0" h="30.0" w="46.0"/>
        </glyph>
        <glyph id="glyph271" orientation="vertical" class="process">
            <bbox y="1504.5" x="4034.0" h="10.0" w="10.0"/>
            <port y="1519.5" x="4039.0" id="glyph271.2"/>
            <port y="1499.5" x="4039.0" id="glyph271.1"/>
        </glyph>
        <glyph id="glyph155" class="macromolecule">
            <label text="1.3.1.9"/>
            <clone/>
            <bbox y="1494.5" x="3257.0" h="30.0" w="46.0"/>
        </glyph>
        <glyph id="glyph275" orientation="vertical" class="process">
            <bbox y="1504.5" x="3333.0" h="10.0" w="10.0"/>
            <port y="1519.5" x="3338.0" id="glyph275.2"/>
            <port y="1499.5" x="3338.0" id="glyph275.1"/>
        </glyph>
        <glyph id="glyph78" class="macromolecule">
            <label text="1.3.1.9"/>
            <clone/>
            <bbox y="1494.5" x="2556.0" h="30.0" w="46.0"/>
        </glyph>
        <glyph id="glyph310" orientation="vertical" class="process">
            <bbox y="1504.5" x="2632.0" h="10.0" w="10.0"/>
            <port y="1519.5" x="2637.0" id="glyph310.2"/>
            <port y="1499.5" x="2637.0" id="glyph310.1"/>
        </glyph>
        <glyph id="glyph119" class="macromolecule">
            <label text="1.3.1.9"/>
            <clone/>
            <bbox y="1494.5" x="1855.0" h="30.0" w="46.0"/>
        </glyph>
        <glyph id="glyph430" orientation="vertical" class="process">
            <bbox y="1504.5" x="1931.0" h="10.0" w="10.0"/>
            <port y="1519.5" x="1936.0" id="glyph430.2"/>
            <port y="1499.5" x="1936.0" id="glyph430.1"/>
        </glyph>
        <glyph id="glyph194" class="macromolecule">
            <label text="1.3.1.9"/>
            <clone/>
            <bbox y="1494.5" x="1154.0" h="30.0" w="46.0"/>
        </glyph>
        <glyph id="glyph290" orientation="vertical" class="process">
            <bbox y="1504.5" x="1230.0" h="10.0" w="10.0"/>
            <port y="1519.5" x="1235.0" id="glyph290.2"/>
            <port y="1499.5" x="1235.0" id="glyph290.1"/>
        </glyph>
        <glyph id="glyph103" class="macromolecule">
            <label text="1.3.1.9"/>
            <clone/>
            <bbox y="1601.5" x="635.0" h="30.0" w="46.0"/>
        </glyph>
        <glyph id="glyph413" orientation="vertical" class="process">
            <bbox y="1611.5" x="711.0" h="10.0" w="10.0"/>
            <port y="1626.5" x="716.0" id="glyph413.2"/>
            <port y="1606.5" x="716.0" id="glyph413.1"/>
        </glyph>
        <glyph id="glyph188" class="macromolecule">
            <label text="1.3.1.104"/>
            <clone/>
            <bbox y="1494.5" x="116.0" h="30.0" w="46.0"/>
        </glyph>
        <glyph id="glyph321" orientation="vertical" class="process">
            <bbox y="1504.5" x="192.0" h="10.0" w="10.0"/>
            <port y="1519.5" x="197.0" id="glyph321.2"/>
            <port y="1499.5" x="197.0" id="glyph321.1"/>
        </glyph>
        <glyph id="glyph157" class="macromolecule">
            <label text="2.3.1.85"/>
            <clone/>
            <bbox y="1817.8334" x="3439.0" h="30.0" w="46.0"/>
        </glyph>
        <glyph id="glyph405" orientation="vertical" class="process">
            <bbox y="1827.8334" x="3515.0" h="10.0" w="10.0"/>
            <port y="1842.8334" x="3520.0" id="glyph405.2"/>
            <port y="1822.8334" x="3520.0" id="glyph405.1"/>
        </glyph>
        <glyph id="glyph156" class="macromolecule">
            <label text="3.1.2.21"/>
            <clone/>
            <bbox y="1817.8334" x="2875.0" h="30.0" w="46.0"/>
        </glyph>
        <glyph id="glyph270" orientation="vertical" class="process">
            <bbox y="1827.8334" x="2835.0" h="10.0" w="10.0"/>
            <port y="1842.8334" x="2840.0" id="glyph270.2"/>
            <port y="1822.8334" x="2840.0" id="glyph270.1"/>
        </glyph>
        <glyph id="glyph51" class="macromolecule">
            <label text="3.1.2.14"/>
            <clone/>
            <bbox y="1817.8334" x="4486.0" h="30.0" w="46.0"/>
        </glyph>
        <glyph id="glyph285" orientation="vertical" class="process">
            <bbox y="1827.8334" x="4446.0" h="10.0" w="10.0"/>
            <port y="1822.8334" x="4451.0" id="glyph285.1"/>
            <port y="1842.8334" x="4451.0" id="glyph285.2"/>
        </glyph>
        <glyph id="glyph163" class="macromolecule">
            <label text="3.1.2.21"/>
            <clone/>
            <bbox y="1817.8334" x="2174.0" h="30.0" w="46.0"/>
        </glyph>
        <glyph id="glyph279" orientation="vertical" class="process">
            <bbox y="1827.8334" x="2134.0" h="10.0" w="10.0"/>
            <port y="1842.8334" x="2139.0" id="glyph279.2"/>
            <port y="1822.8334" x="2139.0" id="glyph279.1"/>
        </glyph>
        <glyph id="glyph85" class="macromolecule">
            <label text="3.1.2.21"/>
            <clone/>
            <bbox y="1817.8334" x="1473.0" h="30.0" w="46.0"/>
        </glyph>
        <glyph id="glyph339" orientation="vertical" class="process">
            <bbox y="1827.8334" x="1433.0" h="10.0" w="10.0"/>
            <port y="1842.8334" x="1438.0" id="glyph339.2"/>
            <port y="1822.8334" x="1438.0" id="glyph339.1"/>
        </glyph>
        <glyph id="glyph192" class="macromolecule">
            <label text="1.14.19.2"/>
            <clone/>
            <bbox y="1653.8334" x="4710.0" h="30.0" w="46.0"/>
        </glyph>
        <glyph id="glyph406" class="process">
            <bbox y="1713.8334" x="4728.0" h="10.0" w="10.0"/>
            <port y="1718.8334" x="4723.0" id="glyph406.1"/>
            <port y="1718.8334" x="4743.0" id="glyph406.2"/>
        </glyph>
        <glyph id="glyph65" class="macromolecule">
            <label text="1.3.1.9"/>
            <clone/>
            <bbox y="1392.5" x="4515.0" h="30.0" w="46.0"/>
        </glyph>
        <glyph id="glyph392" orientation="vertical" class="process">
            <bbox y="1402.5" x="4591.0" h="10.0" w="10.0"/>
            <port y="1417.5" x="4596.0" id="glyph392.2"/>
            <port y="1397.5" x="4596.0" id="glyph392.1"/>
        </glyph>
        <glyph id="glyph27" class="macromolecule">
            <label text="1.3.1.104"/>
            <clone/>
            <bbox y="1494.5" x="4049.0" h="30.0" w="46.0"/>
        </glyph>
        <glyph id="glyph260" orientation="vertical" class="process">
            <bbox y="1504.5" x="4125.0" h="10.0" w="10.0"/>
            <port y="1519.5" x="4130.0" id="glyph260.2"/>
            <port y="1499.5" x="4130.0" id="glyph260.1"/>
        </glyph>
        <glyph id="glyph111" class="macromolecule">
            <label text="1.3.1.104"/>
            <clone/>
            <bbox y="1494.5" x="3348.0" h="30.0" w="46.0"/>
        </glyph>
        <glyph id="glyph307" orientation="vertical" class="process">
            <bbox y="1504.5" x="3424.0" h="10.0" w="10.0"/>
            <port y="1519.5" x="3429.0" id="glyph307.2"/>
            <port y="1499.5" x="3429.0" id="glyph307.1"/>
        </glyph>
        <glyph id="glyph99" class="macromolecule">
            <label text="1.3.1.104"/>
            <clone/>
            <bbox y="1494.5" x="2647.0" h="30.0" w="46.0"/>
        </glyph>
        <glyph id="glyph282" orientation="vertical" class="process">
            <bbox y="1504.5" x="2723.0" h="10.0" w="10.0"/>
            <port y="1519.5" x="2728.0" id="glyph282.2"/>
            <port y="1499.5" x="2728.0" id="glyph282.1"/>
        </glyph>
        <glyph id="glyph171" class="macromolecule">
            <label text="1.3.1.104"/>
            <clone/>
            <bbox y="1494.5" x="1946.0" h="30.0" w="46.0"/>
        </glyph>
        <glyph id="glyph347" orientation="vertical" class="process">
            <bbox y="1504.5" x="2022.0" h="10.0" w="10.0"/>
            <port y="1519.5" x="2027.0" id="glyph347.2"/>
            <port y="1499.5" x="2027.0" id="glyph347.1"/>
        </glyph>
        <glyph id="glyph23" class="macromolecule">
            <label text="1.3.1.104"/>
            <clone/>
            <bbox y="1494.5" x="1245.0" h="30.0" w="46.0"/>
        </glyph>
        <glyph id="glyph376" orientation="vertical" class="process">
            <bbox y="1504.5" x="1321.0" h="10.0" w="10.0"/>
            <port y="1519.5" x="1326.0" id="glyph376.2"/>
            <port y="1499.5" x="1326.0" id="glyph376.1"/>
        </glyph>
        <glyph id="glyph133" class="macromolecule">
            <label text="1.3.1.104"/>
            <clone/>
            <bbox y="1601.5" x="726.0" h="30.0" w="46.0"/>
        </glyph>
        <glyph id="glyph380" orientation="vertical" class="process">
            <bbox y="1611.5" x="802.0" h="10.0" w="10.0"/>
            <port y="1626.5" x="807.0" id="glyph380.2"/>
            <port y="1606.5" x="807.0" id="glyph380.1"/>
        </glyph>
        <glyph id="glyph184" class="macromolecule">
            <label text="1.3.1.9"/>
            <clone/>
            <bbox y="1494.5" x="207.0" h="30.0" w="46.0"/>
        </glyph>
        <glyph id="glyph387" orientation="vertical" class="process">
            <bbox y="1504.5" x="283.0" h="10.0" w="10.0"/>
            <port y="1519.5" x="288.0" id="glyph387.2"/>
            <port y="1499.5" x="288.0" id="glyph387.1"/>
        </glyph>
        <glyph id="glyph44" class="macromolecule">
            <label text="4.2.1.59"/>
            <clone/>
            <bbox y="1235.5" x="4515.0" h="30.0" w="46.0"/>
        </glyph>
        <glyph id="glyph361" orientation="vertical" class="process">
            <bbox y="1245.5" x="4591.0" h="10.0" w="10.0"/>
            <port y="1260.5" x="4596.0" id="glyph361.2"/>
            <port y="1240.5" x="4596.0" id="glyph361.1"/>
        </glyph>
        <glyph id="glyph89" class="macromolecule">
            <label text="2.3.1.179"/>
            <clone/>
            <bbox y="713.5" x="4677.0" h="30.0" w="46.0"/>
        </glyph>
        <glyph id="glyph359" class="process">
            <bbox y="773.5" x="4695.0" h="10.0" w="10.0"/>
            <port y="778.5" x="4710.0" id="glyph359.2"/>
            <port y="778.5" x="4690.0" id="glyph359.1"/>
        </glyph>
        <glyph id="glyph144" class="macromolecule">
            <label text="1.1.1.100"/>
            <clone/>
            <bbox y="984.5" x="4515.0" h="30.0" w="46.0"/>
        </glyph>
        <glyph id="glyph367" orientation="vertical" class="process">
            <bbox y="994.5" x="4591.0" h="10.0" w="10.0"/>
            <port y="1009.5" x="4596.0" id="glyph367.2"/>
            <port y="989.5" x="4596.0" id="glyph367.1"/>
        </glyph>
        <glyph id="glyph107" class="macromolecule">
            <label text="3.1.2.14"/>
            <clone/>
            <bbox y="1817.8334" x="4652.0" h="30.0" w="46.0"/>
        </glyph>
        <glyph id="glyph366" orientation="vertical" class="process">
            <bbox y="1827.8334" x="4612.0" h="10.0" w="10.0"/>
            <port y="1822.8334" x="4617.0" id="glyph366.1"/>
            <port y="1842.8334" x="4617.0" id="glyph366.2"/>
        </glyph>
        <glyph id="glyph122" class="macromolecule">
            <label text="3.1.2.14"/>
            <clone/>
            <bbox y="1817.8334" x="4838.0" h="30.0" w="46.0"/>
        </glyph>
        <glyph id="glyph316" orientation="vertical" class="process">
            <bbox y="1827.8334" x="4798.0" h="10.0" w="10.0"/>
            <port y="1822.8334" x="4803.0" id="glyph316.1"/>
            <port y="1842.8334" x="4803.0" id="glyph316.2"/>
        </glyph>
        <glyph id="glyph42" class="macromolecule">
            <label text="3.1.2.14"/>
            <clone/>
            <bbox y="1817.8334" x="3597.0" h="30.0" w="46.0"/>
        </glyph>
        <glyph id="glyph384" orientation="vertical" class="process">
            <bbox y="1827.8334" x="3557.0" h="10.0" w="10.0"/>
            <port y="1842.8334" x="3562.0" id="glyph384.2"/>
            <port y="1822.8334" x="3562.0" id="glyph384.1"/>
        </glyph>
        <glyph id="glyph22" class="macromolecule">
            <label text="2.3.1.179"/>
            <clone/>
            <bbox y="713.5" x="4302.0" h="30.0" w="46.0"/>
        </glyph>
        <glyph id="glyph383" class="process">
            <bbox y="773.5" x="4320.0" h="10.0" w="10.0"/>
            <port y="778.5" x="4315.0" id="glyph383.1"/>
            <port y="778.5" x="4335.0" id="glyph383.2"/>
        </glyph>
        <glyph id="glyph69" class="macromolecule">
            <label text="2.3.1.179"/>
            <clone/>
            <bbox y="713.5" x="3551.0" h="30.0" w="46.0"/>
        </glyph>
        <glyph id="glyph407" class="process">
            <bbox y="773.5" x="3569.0" h="10.0" w="10.0"/>
            <port y="778.5" x="3564.0" id="glyph407.1"/>
            <port y="778.5" x="3584.0" id="glyph407.2"/>
        </glyph>
        <glyph id="glyph137" class="macromolecule">
            <label text="2.3.1.179"/>
            <clone/>
            <bbox y="713.5" x="2900.0" h="30.0" w="46.0"/>
        </glyph>
        <glyph id="glyph419" class="process">
            <bbox y="773.5" x="2918.0" h="10.0" w="10.0"/>
            <port y="778.5" x="2913.0" id="glyph419.1"/>
            <port y="778.5" x="2933.0" id="glyph419.2"/>
        </glyph>
        <glyph id="glyph198" class="macromolecule">
            <label text="2.3.1.179"/>
            <clone/>
            <bbox y="713.5" x="2387.825" h="30.0" w="46.0"/>
        </glyph>
        <glyph id="glyph343" class="process">
            <bbox y="773.5" x="2405.825" h="10.0" w="10.0"/>
            <port y="778.5" x="2400.825" id="glyph343.1"/>
            <port y="778.5" x="2420.825" id="glyph343.2"/>
        </glyph>
        <glyph id="glyph173" class="macromolecule">
            <label text="2.3.1.179"/>
            <clone/>
            <bbox y="713.5" x="1933.0" h="30.0" w="46.0"/>
        </glyph>
        <glyph id="glyph373" class="process">
            <bbox y="773.5" x="1951.0" h="10.0" w="10.0"/>
            <port y="778.5" x="1946.0" id="glyph373.1"/>
            <port y="778.5" x="1966.0" id="glyph373.2"/>
        </glyph>
        <glyph id="glyph68" class="macromolecule">
            <label text="2.3.1.179"/>
            <clone/>
            <bbox y="713.5" x="1288.0" h="30.0" w="46.0"/>
        </glyph>
        <glyph id="glyph304" class="process">
            <bbox y="773.5" x="1306.0" h="10.0" w="10.0"/>
            <port y="778.5" x="1301.0" id="glyph304.1"/>
            <port y="778.5" x="1321.0" id="glyph304.2"/>
        </glyph>
        <glyph id="glyph123" class="macromolecule">
            <label text="3.1.2.14"/>
            <clone/>
            <bbox y="1817.8334" x="4140.0" h="30.0" w="46.0"/>
        </glyph>
        <glyph id="glyph414" orientation="vertical" class="process">
            <bbox y="1827.8334" x="4216.0" h="10.0" w="10.0"/>
            <port y="1842.8334" x="4221.0" id="glyph414.2"/>
            <port y="1822.8334" x="4221.0" id="glyph414.1"/>
        </glyph>
        <glyph id="glyph145" class="macromolecule">
            <label text="2.3.1.85"/>
            <clone/>
            <bbox y="1817.8334" x="4298.0" h="30.0" w="46.0"/>
        </glyph>
        <glyph id="glyph278" orientation="vertical" class="process">
            <bbox y="1827.8334" x="4258.0" h="10.0" w="10.0"/>
            <port y="1842.8334" x="4263.0" id="glyph278.2"/>
            <port y="1822.8334" x="4263.0" id="glyph278.1"/>
        </glyph>
        <glyph id="glyph49" class="macromolecule">
            <label text="1.3.1.9..."/>
            <clone/>
            <bbox y="1494.5" x="4140.0" h="30.0" w="46.0"/>
        </glyph>
        <glyph id="glyph394" orientation="vertical" class="process">
            <bbox y="1504.5" x="4216.0" h="10.0" w="10.0"/>
            <port y="1519.5" x="4221.0" id="glyph394.2"/>
            <port y="1499.5" x="4221.0" id="glyph394.1"/>
        </glyph>
        <glyph id="glyph54" class="macromolecule">
            <label text="2.3.1.86"/>
            <clone/>
            <bbox y="1494.5" x="4298.0" h="30.0" w="46.0"/>
        </glyph>
        <glyph id="glyph397" orientation="vertical" class="process">
            <bbox y="1504.5" x="4258.0" h="10.0" w="10.0"/>
            <port y="1519.5" x="4263.0" id="glyph397.2"/>
            <port y="1499.5" x="4263.0" id="glyph397.1"/>
        </glyph>
        <glyph id="glyph127" class="macromolecule">
            <label text="2.3.1.85"/>
            <clone/>
            <bbox y="1494.5" x="4389.0" h="30.0" w="46.0"/>
        </glyph>
        <glyph id="glyph259" orientation="vertical" class="process">
            <bbox y="1504.5" x="4349.0" h="10.0" w="10.0"/>
            <port y="1519.5" x="4354.0" id="glyph259.2"/>
            <port y="1499.5" x="4354.0" id="glyph259.1"/>
        </glyph>
        <glyph id="glyph141" class="macromolecule">
            <label text="2.3.1.86"/>
            <clone/>
            <bbox y="1143.5" x="4049.0" h="30.0" w="46.0"/>
        </glyph>
        <glyph id="glyph427" orientation="vertical" class="process">
            <bbox y="1153.5" x="4125.0" h="10.0" w="10.0"/>
            <port y="1168.5" x="4130.0" id="glyph427.2"/>
            <port y="1148.5" x="4130.0" id="glyph427.1"/>
        </glyph>
        <glyph id="glyph21" class="macromolecule">
            <label text="2.3.1.85"/>
            <clone/>
            <bbox y="1143.5" x="4140.0" h="30.0" w="46.0"/>
        </glyph>
        <glyph id="glyph423" orientation="vertical" class="process">
            <bbox y="1153.5" x="4216.0" h="10.0" w="10.0"/>
            <port y="1168.5" x="4221.0" id="glyph423.2"/>
            <port y="1148.5" x="4221.0" id="glyph423.1"/>
        </glyph>
        <glyph id="glyph110" class="macromolecule">
            <label text="1.1.1.100"/>
            <clone/>
            <bbox y="984.5" x="4049.0" h="30.0" w="46.0"/>
        </glyph>
        <glyph id="glyph345" orientation="vertical" class="process">
            <bbox y="994.5" x="4125.0" h="10.0" w="10.0"/>
            <port y="1009.5" x="4130.0" id="glyph345.2"/>
            <port y="989.5" x="4130.0" id="glyph345.1"/>
        </glyph>
        <glyph id="glyph169" class="macromolecule">
            <label text="2.3.1.86"/>
            <clone/>
            <bbox y="984.5" x="4140.0" h="30.0" w="46.0"/>
        </glyph>
        <glyph id="glyph284" orientation="vertical" class="process">
            <bbox y="994.5" x="4216.0" h="10.0" w="10.0"/>
            <port y="1009.5" x="4221.0" id="glyph284.2"/>
            <port y="989.5" x="4221.0" id="glyph284.1"/>
        </glyph>
        <glyph id="glyph24" class="macromolecule">
            <label text="2.3.1.85"/>
            <clone/>
            <bbox y="984.5" x="4298.0" h="30.0" w="46.0"/>
        </glyph>
        <glyph id="glyph281" orientation="vertical" class="process">
            <bbox y="994.5" x="4258.0" h="10.0" w="10.0"/>
            <port y="1009.5" x="4263.0" id="glyph281.2"/>
            <port y="989.5" x="4263.0" id="glyph281.1"/>
        </glyph>
        <glyph id="glyph91" class="macromolecule">
            <label text="2.3.1.41"/>
            <clone/>
            <bbox y="594.5" x="4302.0" h="30.0" w="46.0"/>
        </glyph>
        <glyph id="glyph396" class="process">
            <bbox y="654.5" x="4320.0" h="10.0" w="10.0"/>
            <port y="659.5" x="4315.0" id="glyph396.1"/>
            <port y="659.5" x="4335.0" id="glyph396.2"/>
        </glyph>
        <glyph id="glyph53" class="macromolecule">
            <label text="2.3.1.86"/>
            <clone/>
            <bbox y="653.5" x="3643.0" h="30.0" w="46.0"/>
        </glyph>
        <glyph id="glyph268" class="process">
            <bbox y="713.5" x="3661.0" h="10.0" w="10.0"/>
            <port y="718.5" x="3656.0" id="glyph268.1"/>
            <port y="718.5" x="3676.0" id="glyph268.2"/>
        </glyph>
        <glyph id="glyph74" class="macromolecule">
            <label text="2.3.1.85"/>
            <clone/>
            <bbox y="534.5" x="3643.0" h="30.0" w="46.0"/>
        </glyph>
        <glyph id="glyph289" class="process">
            <bbox y="594.5" x="3661.0" h="10.0" w="10.0"/>
            <port y="599.5" x="3656.0" id="glyph289.1"/>
            <port y="599.5" x="3676.0" id="glyph289.2"/>
        </glyph>
        <glyph id="glyph168" class="macromolecule">
            <label text="1.3.1.9..."/>
            <clone/>
            <bbox y="1494.5" x="3439.0" h="30.0" w="46.0"/>
        </glyph>
        <glyph id="glyph261" orientation="vertical" class="process">
            <bbox y="1504.5" x="3515.0" h="10.0" w="10.0"/>
            <port y="1499.5" x="3520.0" id="glyph261.1"/>
            <port y="1519.5" x="3520.0" id="glyph261.2"/>
        </glyph>
        <glyph id="glyph75" class="macromolecule">
            <label text="2.3.1.86"/>
            <clone/>
            <bbox y="1494.5" x="3597.0" h="30.0" w="46.0"/>
        </glyph>
        <glyph id="glyph432" orientation="vertical" class="process">
            <bbox y="1504.5" x="3557.0" h="10.0" w="10.0"/>
            <port y="1499.5" x="3562.0" id="glyph432.1"/>
            <port y="1519.5" x="3562.0" id="glyph432.2"/>
        </glyph>
        <glyph id="glyph77" class="macromolecule">
            <label text="2.3.1.85"/>
            <clone/>
            <bbox y="1494.5" x="3688.0" h="30.0" w="46.0"/>
        </glyph>
        <glyph id="glyph267" orientation="vertical" class="process">
            <bbox y="1504.5" x="3648.0" h="10.0" w="10.0"/>
            <port y="1499.5" x="3653.0" id="glyph267.1"/>
            <port y="1519.5" x="3653.0" id="glyph267.2"/>
        </glyph>
        <glyph id="glyph195" class="macromolecule">
            <label text="2.3.1.86"/>
            <clone/>
            <bbox y="1143.5" x="3348.0" h="30.0" w="46.0"/>
        </glyph>
        <glyph id="glyph377" orientation="vertical" class="process">
            <bbox y="1153.5" x="3424.0" h="10.0" w="10.0"/>
            <port y="1148.5" x="3429.0" id="glyph377.1"/>
            <port y="1168.5" x="3429.0" id="glyph377.2"/>
        </glyph>
        <glyph id="glyph31" class="macromolecule">
            <label text="2.3.1.85"/>
            <clone/>
            <bbox y="1143.5" x="3439.0" h="30.0" w="46.0"/>
        </glyph>
        <glyph id="glyph258" orientation="vertical" class="process">
            <bbox y="1153.5" x="3515.0" h="10.0" w="10.0"/>
            <port y="1148.5" x="3520.0" id="glyph258.1"/>
            <port y="1168.5" x="3520.0" id="glyph258.2"/>
        </glyph>
        <glyph id="glyph72" class="macromolecule">
            <label text="1.1.1.100"/>
            <clone/>
            <bbox y="984.5" x="3348.0" h="30.0" w="46.0"/>
        </glyph>
        <glyph id="glyph327" orientation="vertical" class="process">
            <bbox y="994.5" x="3424.0" h="10.0" w="10.0"/>
            <port y="989.5" x="3429.0" id="glyph327.1"/>
            <port y="1009.5" x="3429.0" id="glyph327.2"/>
        </glyph>
        <glyph id="glyph39" class="macromolecule">
            <label text="2.3.1.86"/>
            <clone/>
            <bbox y="984.5" x="3439.0" h="30.0" w="46.0"/>
        </glyph>
        <glyph id="glyph280" orientation="vertical" class="process">
            <bbox y="994.5" x="3515.0" h="10.0" w="10.0"/>
            <port y="989.5" x="3520.0" id="glyph280.1"/>
            <port y="1009.5" x="3520.0" id="glyph280.2"/>
        </glyph>
        <glyph id="glyph129" class="macromolecule">
            <label text="2.3.1.85"/>
            <clone/>
            <bbox y="984.5" x="3597.0" h="30.0" w="46.0"/>
        </glyph>
        <glyph id="glyph341" orientation="vertical" class="process">
            <bbox y="994.5" x="3557.0" h="10.0" w="10.0"/>
            <port y="989.5" x="3562.0" id="glyph341.1"/>
            <port y="1009.5" x="3562.0" id="glyph341.2"/>
        </glyph>
        <glyph id="glyph202" class="macromolecule">
            <label text="2.3.1.41"/>
            <clone/>
            <bbox y="594.5" x="3551.0" h="30.0" w="46.0"/>
        </glyph>
        <glyph id="glyph318" class="process">
            <bbox y="654.5" x="3569.0" h="10.0" w="10.0"/>
            <port y="659.5" x="3564.0" id="glyph318.1"/>
            <port y="659.5" x="3584.0" id="glyph318.2"/>
        </glyph>
        <glyph id="glyph148" class="macromolecule">
            <label text="2.3.1.86"/>
            <clone/>
            <bbox y="653.5" x="2991.0" h="30.0" w="46.0"/>
        </glyph>
        <glyph id="glyph374" class="process">
            <bbox y="713.5" x="3009.0" h="10.0" w="10.0"/>
            <port y="718.5" x="3004.0" id="glyph374.1"/>
            <port y="718.5" x="3024.0" id="glyph374.2"/>
        </glyph>
        <glyph id="glyph59" class="macromolecule">
            <label text="2.3.1.85"/>
            <clone/>
            <bbox y="534.5" x="2991.0" h="30.0" w="46.0"/>
        </glyph>
        <glyph id="glyph409" class="process">
            <bbox y="594.5" x="3009.0" h="10.0" w="10.0"/>
            <port y="599.5" x="3004.0" id="glyph409.1"/>
            <port y="599.5" x="3024.0" id="glyph409.2"/>
        </glyph>
        <glyph id="glyph96" class="macromolecule">
            <label text="1.3.1.9..."/>
            <clone/>
            <bbox y="1494.5" x="2738.0" h="30.0" w="46.0"/>
        </glyph>
        <glyph id="glyph420" orientation="vertical" class="process">
            <bbox y="1504.5" x="2814.0" h="10.0" w="10.0"/>
            <port y="1519.5" x="2819.0" id="glyph420.2"/>
            <port y="1499.5" x="2819.0" id="glyph420.1"/>
        </glyph>
        <glyph id="glyph48" class="macromolecule">
            <label text="2.3.1.86"/>
            <clone/>
            <bbox y="1494.5" x="2896.0" h="30.0" w="46.0"/>
        </glyph>
        <glyph id="glyph390" orientation="vertical" class="process">
            <bbox y="1504.5" x="2856.0" h="10.0" w="10.0"/>
            <port y="1519.5" x="2861.0" id="glyph390.2"/>
            <port y="1499.5" x="2861.0" id="glyph390.1"/>
        </glyph>
        <glyph id="glyph64" class="macromolecule">
            <label text="2.3.1.85"/>
            <clone/>
            <bbox y="1494.5" x="2987.0" h="30.0" w="46.0"/>
        </glyph>
        <glyph id="glyph299" orientation="vertical" class="process">
            <bbox y="1504.5" x="2947.0" h="10.0" w="10.0"/>
            <port y="1519.5" x="2952.0" id="glyph299.2"/>
            <port y="1499.5" x="2952.0" id="glyph299.1"/>
        </glyph>
        <glyph id="glyph100" class="macromolecule">
            <label text="2.3.1.86"/>
            <clone/>
            <bbox y="1143.5" x="2647.0" h="30.0" w="46.0"/>
        </glyph>
        <glyph id="glyph404" orientation="vertical" class="process">
            <bbox y="1153.5" x="2723.0" h="10.0" w="10.0"/>
            <port y="1168.5" x="2728.0" id="glyph404.2"/>
            <port y="1148.5" x="2728.0" id="glyph404.1"/>
        </glyph>
        <glyph id="glyph146" class="macromolecule">
            <label text="2.3.1.85"/>
            <clone/>
            <bbox y="1143.5" x="2738.0" h="30.0" w="46.0"/>
        </glyph>
        <glyph id="glyph329" orientation="vertical" class="process">
            <bbox y="1153.5" x="2814.0" h="10.0" w="10.0"/>
            <port y="1168.5" x="2819.0" id="glyph329.2"/>
            <port y="1148.5" x="2819.0" id="glyph329.1"/>
        </glyph>
        <glyph id="glyph179" class="macromolecule">
            <label text="1.1.1.100"/>
            <clone/>
            <bbox y="984.5" x="2647.0" h="30.0" w="46.0"/>
        </glyph>
        <glyph id="glyph400" orientation="vertical" class="process">
            <bbox y="994.5" x="2723.0" h="10.0" w="10.0"/>
            <port y="1009.5" x="2728.0" id="glyph400.2"/>
            <port y="989.5" x="2728.0" id="glyph400.1"/>
        </glyph>
        <glyph id="glyph33" class="macromolecule">
            <label text="2.3.1.86"/>
            <clone/>
            <bbox y="984.5" x="2738.0" h="30.0" w="46.0"/>
        </glyph>
        <glyph id="glyph401" orientation="vertical" class="process">
            <bbox y="994.5" x="2814.0" h="10.0" w="10.0"/>
            <port y="1009.5" x="2819.0" id="glyph401.2"/>
            <port y="989.5" x="2819.0" id="glyph401.1"/>
        </glyph>
        <glyph id="glyph95" class="macromolecule">
            <label text="2.3.1.85"/>
            <clone/>
            <bbox y="984.5" x="2896.0" h="30.0" w="46.0"/>
        </glyph>
        <glyph id="glyph393" orientation="vertical" class="process">
            <bbox y="994.5" x="2856.0" h="10.0" w="10.0"/>
            <port y="1009.5" x="2861.0" id="glyph393.2"/>
            <port y="989.5" x="2861.0" id="glyph393.1"/>
        </glyph>
        <glyph id="glyph165" class="macromolecule">
            <label text="2.3.1.41"/>
            <clone/>
            <bbox y="594.5" x="2900.0" h="30.0" w="46.0"/>
        </glyph>
        <glyph id="glyph313" class="process">
            <bbox y="654.5" x="2918.0" h="10.0" w="10.0"/>
            <port y="659.5" x="2913.0" id="glyph313.1"/>
            <port y="659.5" x="2933.0" id="glyph313.2"/>
        </glyph>
        <glyph id="glyph131" class="macromolecule">
            <label text="2.3.1.86"/>
            <clone/>
            <bbox y="653.5" x="2479.825" h="30.0" w="46.0"/>
        </glyph>
        <glyph id="glyph356" class="process">
            <bbox y="713.5" x="2497.825" h="10.0" w="10.0"/>
            <port y="718.5" x="2492.825" id="glyph356.1"/>
            <port y="718.5" x="2512.825" id="glyph356.2"/>
        </glyph>
        <glyph id="glyph66" class="macromolecule">
            <label text="2.3.1.85"/>
            <clone/>
            <bbox y="534.5" x="2479.825" h="30.0" w="46.0"/>
        </glyph>
        <glyph id="glyph263" class="process">
            <bbox y="594.5" x="2497.825" h="10.0" w="10.0"/>
            <port y="599.5" x="2492.825" id="glyph263.1"/>
            <port y="599.5" x="2512.825" id="glyph263.2"/>
        </glyph>
        <glyph id="glyph174" class="macromolecule">
            <label text="1.3.1.9..."/>
            <clone/>
            <bbox y="1494.5" x="2037.0" h="30.0" w="46.0"/>
        </glyph>
        <glyph id="glyph331" orientation="vertical" class="process">
            <bbox y="1504.5" x="2113.0" h="10.0" w="10.0"/>
            <port y="1499.5" x="2118.0" id="glyph331.1"/>
            <port y="1519.5" x="2118.0" id="glyph331.2"/>
        </glyph>
        <glyph id="glyph132" class="macromolecule">
            <label text="2.3.1.86"/>
            <clone/>
            <bbox y="1494.5" x="2195.0" h="30.0" w="46.0"/>
        </glyph>
        <glyph id="glyph288" orientation="vertical" class="process">
            <bbox y="1504.5" x="2155.0" h="10.0" w="10.0"/>
            <port y="1499.5" x="2160.0" id="glyph288.1"/>
            <port y="1519.5" x="2160.0" id="glyph288.2"/>
        </glyph>
        <glyph id="glyph183" class="macromolecule">
            <label text="2.3.1.85"/>
            <clone/>
            <bbox y="1494.5" x="2286.0" h="30.0" w="46.0"/>
        </glyph>
        <glyph id="glyph292" orientation="vertical" class="process">
            <bbox y="1504.5" x="2246.0" h="10.0" w="10.0"/>
            <port y="1499.5" x="2251.0" id="glyph292.1"/>
            <port y="1519.5" x="2251.0" id="glyph292.2"/>
        </glyph>
        <glyph id="glyph117" class="macromolecule">
            <label text="2.3.1.86"/>
            <clone/>
            <bbox y="1143.5" x="1946.0" h="30.0" w="46.0"/>
        </glyph>
        <glyph id="glyph408" orientation="vertical" class="process">
            <bbox y="1153.5" x="2022.0" h="10.0" w="10.0"/>
            <port y="1148.5" x="2027.0" id="glyph408.1"/>
            <port y="1168.5" x="2027.0" id="glyph408.2"/>
        </glyph>
        <glyph id="glyph57" class="macromolecule">
            <label text="2.3.1.85"/>
            <clone/>
            <bbox y="1143.5" x="2037.0" h="30.0" w="46.0"/>
        </glyph>
        <glyph id="glyph253" orientation="vertical" class="process">
            <bbox y="1153.5" x="2113.0" h="10.0" w="10.0"/>
            <port y="1148.5" x="2118.0" id="glyph253.1"/>
            <port y="1168.5" x="2118.0" id="glyph253.2"/>
        </glyph>
        <glyph id="glyph70" class="macromolecule">
            <label text="1.1.1.100"/>
            <clone/>
            <bbox y="984.5" x="1946.0" h="30.0" w="46.0"/>
        </glyph>
        <glyph id="glyph328" orientation="vertical" class="process">
            <bbox y="994.5" x="2022.0" h="10.0" w="10.0"/>
            <port y="989.5" x="2027.0" id="glyph328.1"/>
            <port y="1009.5" x="2027.0" id="glyph328.2"/>
        </glyph>
        <glyph id="glyph106" class="macromolecule">
            <label text="2.3.1.86"/>
            <clone/>
            <bbox y="984.5" x="2037.0" h="30.0" w="46.0"/>
        </glyph>
        <glyph id="glyph352" orientation="vertical" class="process">
            <bbox y="994.5" x="2113.0" h="10.0" w="10.0"/>
            <port y="989.5" x="2118.0" id="glyph352.1"/>
            <port y="1009.5" x="2118.0" id="glyph352.2"/>
        </glyph>
        <glyph id="glyph200" class="macromolecule">
            <label text="2.3.1.85"/>
            <clone/>
            <bbox y="984.5" x="2195.0" h="30.0" w="46.0"/>
        </glyph>
        <glyph id="glyph355" orientation="vertical" class="process">
            <bbox y="994.5" x="2155.0" h="10.0" w="10.0"/>
            <port y="989.5" x="2160.0" id="glyph355.1"/>
            <port y="1009.5" x="2160.0" id="glyph355.2"/>
        </glyph>
        <glyph id="glyph172" class="macromolecule">
            <label text="2.3.1.41"/>
            <clone/>
            <bbox y="594.5" x="2387.825" h="30.0" w="46.0"/>
        </glyph>
        <glyph id="glyph433" class="process">
            <bbox y="654.5" x="2405.825" h="10.0" w="10.0"/>
            <port y="659.5" x="2400.825" id="glyph433.1"/>
            <port y="659.5" x="2420.825" id="glyph433.2"/>
        </glyph>
        <glyph id="glyph147" class="macromolecule">
            <label text="2.3.1.86"/>
            <clone/>
            <bbox y="653.5" x="2083.0" h="30.0" w="46.0"/>
        </glyph>
        <glyph id="glyph382" class="process">
            <bbox y="713.5" x="2101.0" h="10.0" w="10.0"/>
            <port y="718.5" x="2096.0" id="glyph382.1"/>
            <port y="718.5" x="2116.0" id="glyph382.2"/>
        </glyph>
        <glyph id="glyph101" class="macromolecule">
            <label text="2.3.1.85"/>
            <clone/>
            <bbox y="534.5" x="2083.0" h="30.0" w="46.0"/>
        </glyph>
        <glyph id="glyph291" class="process">
            <bbox y="594.5" x="2101.0" h="10.0" w="10.0"/>
            <port y="599.5" x="2096.0" id="glyph291.1"/>
            <port y="599.5" x="2116.0" id="glyph291.2"/>
        </glyph>
        <glyph id="glyph79" class="macromolecule">
            <label text="1.3.1.9..."/>
            <clone/>
            <bbox y="1494.5" x="1336.0" h="30.0" w="46.0"/>
        </glyph>
        <glyph id="glyph309" orientation="vertical" class="process">
            <bbox y="1504.5" x="1412.0" h="10.0" w="10.0"/>
            <port y="1519.5" x="1417.0" id="glyph309.2"/>
            <port y="1499.5" x="1417.0" id="glyph309.1"/>
        </glyph>
        <glyph id="glyph120" class="macromolecule">
            <label text="2.3.1.86"/>
            <clone/>
            <bbox y="1494.5" x="1494.0" h="30.0" w="46.0"/>
        </glyph>
        <glyph id="glyph365" orientation="vertical" class="process">
            <bbox y="1504.5" x="1454.0" h="10.0" w="10.0"/>
            <port y="1519.5" x="1459.0" id="glyph365.2"/>
            <port y="1499.5" x="1459.0" id="glyph365.1"/>
        </glyph>
        <glyph id="glyph138" class="macromolecule">
            <label text="2.3.1.85"/>
            <clone/>
            <bbox y="1494.5" x="1585.0" h="30.0" w="46.0"/>
        </glyph>
        <glyph id="glyph257" orientation="vertical" class="process">
            <bbox y="1504.5" x="1545.0" h="10.0" w="10.0"/>
            <port y="1519.5" x="1550.0" id="glyph257.2"/>
            <port y="1499.5" x="1550.0" id="glyph257.1"/>
        </glyph>
        <glyph id="glyph87" class="macromolecule">
            <label text="2.3.1.86"/>
            <clone/>
            <bbox y="1143.5" x="1245.0" h="30.0" w="46.0"/>
        </glyph>
        <glyph id="glyph388" orientation="vertical" class="process">
            <bbox y="1153.5" x="1321.0" h="10.0" w="10.0"/>
            <port y="1168.5" x="1326.0" id="glyph388.2"/>
            <port y="1148.5" x="1326.0" id="glyph388.1"/>
        </glyph>
        <glyph id="glyph139" class="macromolecule">
            <label text="2.3.1.85"/>
            <clone/>
            <bbox y="1143.5" x="1336.0" h="30.0" w="46.0"/>
        </glyph>
        <glyph id="glyph254" orientation="vertical" class="process">
            <bbox y="1153.5" x="1412.0" h="10.0" w="10.0"/>
            <port y="1168.5" x="1417.0" id="glyph254.2"/>
            <port y="1148.5" x="1417.0" id="glyph254.1"/>
        </glyph>
        <glyph id="glyph32" class="macromolecule">
            <label text="1.1.1.100"/>
            <clone/>
            <bbox y="984.5" x="1245.0" h="30.0" w="46.0"/>
        </glyph>
        <glyph id="glyph298" orientation="vertical" class="process">
            <bbox y="994.5" x="1321.0" h="10.0" w="10.0"/>
            <port y="1009.5" x="1326.0" id="glyph298.2"/>
            <port y="989.5" x="1326.0" id="glyph298.1"/>
        </glyph>
        <glyph id="glyph30" class="macromolecule">
            <label text="2.3.1.86"/>
            <clone/>
            <bbox y="984.5" x="1336.0" h="30.0" w="46.0"/>
        </glyph>
        <glyph id="glyph381" orientation="vertical" class="process">
            <bbox y="994.5" x="1412.0" h="10.0" w="10.0"/>
            <port y="1009.5" x="1417.0" id="glyph381.2"/>
            <port y="989.5" x="1417.0" id="glyph381.1"/>
        </glyph>
        <glyph id="glyph71" class="macromolecule">
            <label text="2.3.1.85"/>
            <clone/>
            <bbox y="984.5" x="1494.0" h="30.0" w="46.0"/>
        </glyph>
        <glyph id="glyph269" orientation="vertical" class="process">
            <bbox y="994.5" x="1454.0" h="10.0" w="10.0"/>
            <port y="1009.5" x="1459.0" id="glyph269.2"/>
            <port y="989.5" x="1459.0" id="glyph269.1"/>
        </glyph>
        <glyph id="glyph109" class="macromolecule">
            <label text="2.3.1.41"/>
            <clone/>
            <bbox y="594.5" x="1933.0" h="30.0" w="46.0"/>
        </glyph>
        <glyph id="glyph399" class="process">
            <bbox y="654.5" x="1951.0" h="10.0" w="10.0"/>
            <port y="659.5" x="1946.0" id="glyph399.1"/>
            <port y="659.5" x="1966.0" id="glyph399.2"/>
        </glyph>
        <glyph id="glyph193" class="macromolecule">
            <label text="2.3.1.86"/>
            <clone/>
            <bbox y="653.5" x="1382.0" h="30.0" w="46.0"/>
        </glyph>
        <glyph id="glyph272" class="process">
            <bbox y="713.5" x="1400.0" h="10.0" w="10.0"/>
            <port y="718.5" x="1395.0" id="glyph272.1"/>
            <port y="718.5" x="1415.0" id="glyph272.2"/>
        </glyph>
        <glyph id="glyph116" class="macromolecule">
            <label text="2.3.1.85"/>
            <clone/>
            <bbox y="534.5" x="1382.0" h="30.0" w="46.0"/>
        </glyph>
        <glyph id="glyph416" class="process">
            <bbox y="594.5" x="1400.0" h="10.0" w="10.0"/>
            <port y="599.5" x="1395.0" id="glyph416.1"/>
            <port y="599.5" x="1415.0" id="glyph416.2"/>
        </glyph>
        <glyph id="glyph167" class="macromolecule">
            <label text="1.3.1.9..."/>
            <clone/>
            <bbox y="1601.5" x="817.0" h="30.0" w="46.0"/>
        </glyph>
        <glyph id="glyph346" orientation="vertical" class="process">
            <bbox y="1611.5" x="893.0" h="10.0" w="10.0"/>
            <port y="1606.5" x="898.0" id="glyph346.1"/>
            <port y="1626.5" x="898.0" id="glyph346.2"/>
        </glyph>
        <glyph id="glyph191" class="macromolecule">
            <label text="2.3.1.86"/>
            <clone/>
            <bbox y="1601.5" x="975.0" h="30.0" w="46.0"/>
        </glyph>
        <glyph id="glyph274" orientation="vertical" class="process">
            <bbox y="1611.5" x="935.0" h="10.0" w="10.0"/>
            <port y="1606.5" x="940.0" id="glyph274.1"/>
            <port y="1626.5" x="940.0" id="glyph274.2"/>
        </glyph>
        <glyph id="glyph60" class="macromolecule">
            <label text="2.3.1.85"/>
            <clone/>
            <bbox y="1359.5" x="805.0" h="30.0" w="46.0"/>
        </glyph>
        <glyph id="glyph353" orientation="vertical" class="process">
            <bbox y="1369.5" x="881.0" h="10.0" w="10.0"/>
            <port y="1364.5" x="886.0" id="glyph353.1"/>
            <port y="1384.5" x="886.0" id="glyph353.2"/>
        </glyph>
        <glyph id="glyph161" class="macromolecule">
            <label text="2.3.1.86"/>
            <clone/>
            <bbox y="1143.5" x="726.0" h="30.0" w="46.0"/>
        </glyph>
        <glyph id="glyph360" orientation="vertical" class="process">
            <bbox y="1153.5" x="802.0" h="10.0" w="10.0"/>
            <port y="1148.5" x="807.0" id="glyph360.1"/>
            <port y="1168.5" x="807.0" id="glyph360.2"/>
        </glyph>
        <glyph id="glyph83" class="macromolecule">
            <label text="2.3.1.85"/>
            <clone/>
            <bbox y="1143.5" x="817.0" h="30.0" w="46.0"/>
        </glyph>
        <glyph id="glyph340" orientation="vertical" class="process">
            <bbox y="1153.5" x="893.0" h="10.0" w="10.0"/>
            <port y="1148.5" x="898.0" id="glyph340.1"/>
            <port y="1168.5" x="898.0" id="glyph340.2"/>
        </glyph>
        <glyph id="glyph80" class="macromolecule">
            <label text="1.1.1.100"/>
            <clone/>
            <bbox y="984.5" x="726.0" h="30.0" w="46.0"/>
        </glyph>
        <glyph id="glyph354" orientation="vertical" class="process">
            <bbox y="994.5" x="802.0" h="10.0" w="10.0"/>
            <port y="989.5" x="807.0" id="glyph354.1"/>
            <port y="1009.5" x="807.0" id="glyph354.2"/>
        </glyph>
        <glyph id="glyph121" class="macromolecule">
            <label text="2.3.1.86"/>
            <clone/>
            <bbox y="984.5" x="817.0" h="30.0" w="46.0"/>
        </glyph>
        <glyph id="glyph417" orientation="vertical" class="process">
            <bbox y="994.5" x="893.0" h="10.0" w="10.0"/>
            <port y="989.5" x="898.0" id="glyph417.1"/>
            <port y="1009.5" x="898.0" id="glyph417.2"/>
        </glyph>
        <glyph id="glyph187" class="macromolecule">
            <label text="2.3.1.85"/>
            <clone/>
            <bbox y="984.5" x="975.0" h="30.0" w="46.0"/>
        </glyph>
        <glyph id="glyph302" orientation="vertical" class="process">
            <bbox y="994.5" x="935.0" h="10.0" w="10.0"/>
            <port y="989.5" x="940.0" id="glyph302.1"/>
            <port y="1009.5" x="940.0" id="glyph302.2"/>
        </glyph>
        <glyph id="glyph125" class="macromolecule">
            <label text="2.3.1.41"/>
            <clone/>
            <bbox y="594.5" x="1288.0" h="30.0" w="46.0"/>
        </glyph>
        <glyph id="glyph336" class="process">
            <bbox y="654.5" x="1306.0" h="10.0" w="10.0"/>
            <port y="659.5" x="1301.0" id="glyph336.1"/>
            <port y="659.5" x="1321.0" id="glyph336.2"/>
        </glyph>
        <glyph id="glyph108" class="macromolecule">
            <label text="2.3.1.85"/>
            <clone/>
            <bbox y="534.5" x="863.0" h="30.0" w="46.0"/>
        </glyph>
        <glyph id="glyph330" class="process">
            <bbox y="594.5" x="881.0" h="10.0" w="10.0"/>
            <port y="599.5" x="876.0" id="glyph330.1"/>
            <port y="599.5" x="896.0" id="glyph330.2"/>
        </glyph>
        <glyph id="glyph175" class="macromolecule">
            <label text="2.3.1.86"/>
            <clone/>
            <bbox y="653.5" x="863.0" h="30.0" w="46.0"/>
        </glyph>
        <glyph id="glyph410" class="process">
            <bbox y="713.5" x="881.0" h="10.0" w="10.0"/>
            <port y="718.5" x="876.0" id="glyph410.1"/>
            <port y="718.5" x="896.0" id="glyph410.2"/>
        </glyph>
        <glyph id="glyph88" class="macromolecule">
            <label text="1.3.1.9..."/>
            <clone/>
            <bbox y="1494.5" x="298.0" h="30.0" w="46.0"/>
        </glyph>
        <glyph id="glyph429" orientation="vertical" class="process">
            <bbox y="1504.5" x="374.0" h="10.0" w="10.0"/>
            <port y="1499.5" x="379.0" id="glyph429.1"/>
            <port y="1519.5" x="379.0" id="glyph429.2"/>
        </glyph>
        <glyph id="glyph185" class="macromolecule">
            <label text="2.3.1.86"/>
            <clone/>
            <bbox y="1494.5" x="456.0" h="30.0" w="46.0"/>
        </glyph>
        <glyph id="glyph333" orientation="vertical" class="process">
            <bbox y="1504.5" x="416.0" h="10.0" w="10.0"/>
            <port y="1499.5" x="421.0" id="glyph333.1"/>
            <port y="1519.5" x="421.0" id="glyph333.2"/>
        </glyph>
        <glyph id="glyph151" class="macromolecule">
            <label text="2.3.1.85"/>
            <clone/>
            <bbox y="1494.5" x="547.0" h="30.0" w="46.0"/>
        </glyph>
        <glyph id="glyph386" orientation="vertical" class="process">
            <bbox y="1504.5" x="507.0" h="10.0" w="10.0"/>
            <port y="1499.5" x="512.0" id="glyph386.1"/>
            <port y="1519.5" x="512.0" id="glyph386.2"/>
        </glyph>
        <glyph id="glyph36" class="macromolecule">
            <label text="4.2.1.59"/>
            <clone/>
            <bbox y="1143.5" x="207.0" h="30.0" w="46.0"/>
        </glyph>
        <glyph id="glyph412" orientation="vertical" class="process">
            <bbox y="1153.5" x="283.0" h="10.0" w="10.0"/>
            <port y="1148.5" x="288.0" id="glyph412.1"/>
            <port y="1168.5" x="288.0" id="glyph412.2"/>
        </glyph>
        <glyph id="glyph52" class="macromolecule">
            <label text="2.3.1.86"/>
            <clone/>
            <bbox y="1143.5" x="298.0" h="30.0" w="46.0"/>
        </glyph>
        <glyph id="glyph372" orientation="vertical" class="process">
            <bbox y="1153.5" x="374.0" h="10.0" w="10.0"/>
            <port y="1148.5" x="379.0" id="glyph372.1"/>
            <port y="1168.5" x="379.0" id="glyph372.2"/>
        </glyph>
        <glyph id="glyph55" class="macromolecule">
            <label text="2.3.1.85"/>
            <clone/>
            <bbox y="1143.5" x="456.0" h="30.0" w="46.0"/>
        </glyph>
        <glyph id="glyph428" orientation="vertical" class="process">
            <bbox y="1153.5" x="416.0" h="10.0" w="10.0"/>
            <port y="1148.5" x="421.0" id="glyph428.1"/>
            <port y="1168.5" x="421.0" id="glyph428.2"/>
        </glyph>
        <glyph id="glyph34" class="macromolecule">
            <label text="1.1.1.100"/>
            <clone/>
            <bbox y="951.5" x="207.0" h="30.0" w="46.0"/>
        </glyph>
        <glyph id="glyph435" orientation="vertical" class="process">
            <bbox y="961.5" x="283.0" h="10.0" w="10.0"/>
            <port y="956.5" x="288.0" id="glyph435.1"/>
            <port y="976.5" x="288.0" id="glyph435.2"/>
        </glyph>
        <glyph id="glyph82" class="macromolecule">
            <label text="2.3.1.86"/>
            <clone/>
            <bbox y="951.5" x="298.0" h="30.0" w="46.0"/>
        </glyph>
        <glyph id="glyph358" orientation="vertical" class="process">
            <bbox y="961.5" x="374.0" h="10.0" w="10.0"/>
            <port y="956.5" x="379.0" id="glyph358.1"/>
            <port y="976.5" x="379.0" id="glyph358.2"/>
        </glyph>
        <glyph id="glyph142" class="macromolecule">
            <label text="2.3.1.85"/>
            <clone/>
            <bbox y="951.5" x="456.0" h="30.0" w="46.0"/>
        </glyph>
        <glyph id="glyph301" orientation="vertical" class="process">
            <bbox y="961.5" x="416.0" h="10.0" w="10.0"/>
            <port y="956.5" x="421.0" id="glyph301.1"/>
            <port y="976.5" x="421.0" id="glyph301.2"/>
        </glyph>
        <glyph id="glyph149" class="macromolecule">
            <label text="2.3.1.86"/>
            <clone/>
            <bbox y="703.5" x="286.0" h="30.0" w="46.0"/>
        </glyph>
        <glyph id="glyph411" orientation="vertical" class="process">
            <bbox y="713.5" x="362.0" h="10.0" w="10.0"/>
            <port y="708.5" x="367.0" id="glyph411.1"/>
            <port y="728.5" x="367.0" id="glyph411.2"/>
        </glyph>
        <glyph id="glyph115" class="macromolecule">
            <label text="2.3.1.85"/>
            <clone/>
            <bbox y="584.5" x="286.0" h="30.0" w="46.0"/>
        </glyph>
        <glyph id="glyph337" orientation="vertical" class="process">
            <bbox y="594.5" x="362.0" h="10.0" w="10.0"/>
            <port y="589.5" x="367.0" id="glyph337.1"/>
            <port y="609.5" x="367.0" id="glyph337.2"/>
        </glyph>
        <glyph id="glyph124" class="macromolecule">
            <label text="2.3.1.39"/>
            <bbox y="355.5" x="665.0" h="30.0" w="46.0"/>
        </glyph>
        <glyph id="glyph264" orientation="vertical" class="process">
            <bbox y="365.5" x="741.0" h="10.0" w="10.0"/>
            <port y="360.5" x="746.0" id="glyph264.1"/>
            <port y="380.5" x="746.0" id="glyph264.2"/>
        </glyph>
        <glyph id="glyph160" class="macromolecule">
            <label text="2.3.1.86"/>
            <clone/>
            <bbox y="355.5" x="823.0" h="30.0" w="46.0"/>
        </glyph>
        <glyph id="glyph319" orientation="vertical" class="process">
            <bbox y="365.5" x="783.0" h="10.0" w="10.0"/>
            <port y="360.5" x="788.0" id="glyph319.1"/>
            <port y="380.5" x="788.0" id="glyph319.2"/>
        </glyph>
        <glyph id="glyph94" class="macromolecule">
            <label text="2.3.1.85"/>
            <clone/>
            <bbox y="355.5" x="914.0" h="30.0" w="46.0"/>
        </glyph>
        <glyph id="glyph311" orientation="vertical" class="process">
            <bbox y="365.5" x="874.0" h="10.0" w="10.0"/>
            <port y="360.5" x="879.0" id="glyph311.1"/>
            <port y="380.5" x="879.0" id="glyph311.2"/>
        </glyph>
        <glyph id="glyph118" class="macromolecule">
            <label text="2.3.1.-"/>
            <clone/>
            <bbox y="266.0" x="590.0" h="30.0" w="46.0"/>
        </glyph>
        <glyph id="glyph325" orientation="vertical" class="process">
            <bbox y="276.0" x="550.0" h="10.0" w="10.0"/>
            <port y="271.0" x="555.0" id="glyph325.1"/>
            <port y="291.0" x="555.0" id="glyph325.2"/>
        </glyph>
        <glyph id="glyph178" class="macromolecule">
            <label text="2.3.1.86"/>
            <clone/>
            <bbox y="272.5" x="344.0" h="30.0" w="46.0"/>
        </glyph>
        <glyph id="glyph395" class="process">
            <bbox y="332.5" x="362.0" h="10.0" w="10.0"/>
            <port y="337.5" x="377.0" id="glyph395.2"/>
            <port y="337.5" x="357.0" id="glyph395.1"/>
        </glyph>
        <glyph id="glyph102" class="macromolecule">
            <label text="2.3.1.85"/>
            <clone/>
            <bbox y="210.5" x="286.0" h="30.0" w="46.0"/>
        </glyph>
        <glyph id="glyph286" orientation="vertical" class="process">
            <bbox y="220.5" x="362.0" h="10.0" w="10.0"/>
            <port y="215.5" x="367.0" id="glyph286.1"/>
            <port y="235.5" x="367.0" id="glyph286.2"/>
        </glyph>
        <glyph id="glyph93" class="macromolecule">
            <label text="6.4.1.2"/>
            <bbox y="148.5" x="802.0" h="30.0" w="46.0"/>
        </glyph>
        <glyph id="glyph338" orientation="vertical" class="process">
            <bbox y="158.5" x="762.0" h="10.0" w="10.0"/>
            <port y="153.5" x="767.0" id="glyph338.1"/>
            <port y="173.5" x="767.0" id="glyph338.2"/>
        </glyph>
        <glyph id="glyph177" class="macromolecule">
            <label text="2.3.1.-"/>
            <clone/>
            <bbox y="822.5" x="286.0" h="30.0" w="46.0"/>
        </glyph>
        <glyph id="glyph265" orientation="vertical" class="process">
            <bbox y="832.5" x="362.0" h="10.0" w="10.0"/>
            <port y="827.5" x="367.0" id="glyph265.1"/>
            <port y="847.5" x="367.0" id="glyph265.2"/>
        </glyph>
        <glyph id="glyph26" class="macromolecule">
            <label text="2.3.1.-"/>
            <clone/>
            <bbox y="772.5" x="863.0" h="30.0" w="46.0"/>
        </glyph>
        <glyph id="glyph434" class="process">
            <bbox y="832.5" x="881.0" h="10.0" w="10.0"/>
            <port y="837.5" x="876.0" id="glyph434.1"/>
            <port y="837.5" x="896.0" id="glyph434.2"/>
        </glyph>
        <glyph id="glyph196" class="macromolecule">
            <label text="2.3.1.-"/>
            <clone/>
            <bbox y="772.5" x="1382.0" h="30.0" w="46.0"/>
        </glyph>
        <glyph id="glyph287" class="process">
            <bbox y="832.5" x="1400.0" h="10.0" w="10.0"/>
            <port y="837.5" x="1395.0" id="glyph287.1"/>
            <port y="837.5" x="1415.0" id="glyph287.2"/>
        </glyph>
        <glyph id="glyph105" class="macromolecule">
            <label text="2.3.1.-"/>
            <clone/>
            <bbox y="772.5" x="2083.0" h="30.0" w="46.0"/>
        </glyph>
        <glyph id="glyph295" class="process">
            <bbox y="832.5" x="2101.0" h="10.0" w="10.0"/>
            <port y="837.5" x="2096.0" id="glyph295.1"/>
            <port y="837.5" x="2116.0" id="glyph295.2"/>
        </glyph>
        <glyph id="glyph152" class="macromolecule">
            <label text="2.3.1.-"/>
            <clone/>
            <bbox y="772.5" x="2479.825" h="30.0" w="46.0"/>
        </glyph>
        <glyph id="glyph276" class="process">
            <bbox y="832.5" x="2497.825" h="10.0" w="10.0"/>
            <port y="837.5" x="2492.825" id="glyph276.1"/>
            <port y="837.5" x="2512.825" id="glyph276.2"/>
        </glyph>
        <glyph id="glyph130" class="macromolecule">
            <label text="2.3.1.-"/>
            <clone/>
            <bbox y="772.5" x="2991.0" h="30.0" w="46.0"/>
        </glyph>
        <glyph id="glyph308" class="process">
            <bbox y="832.5" x="3009.0" h="10.0" w="10.0"/>
            <port y="837.5" x="3004.0" id="glyph308.1"/>
            <port y="837.5" x="3024.0" id="glyph308.2"/>
        </glyph>
        <glyph id="glyph113" class="macromolecule">
            <label text="2.3.1.-"/>
            <clone/>
            <bbox y="772.5" x="3643.0" h="30.0" w="46.0"/>
        </glyph>
        <glyph id="glyph323" class="process">
            <bbox y="832.5" x="3661.0" h="10.0" w="10.0"/>
            <port y="837.5" x="3656.0" id="glyph323.1"/>
            <port y="837.5" x="3676.0" id="glyph323.2"/>
        </glyph>
        <glyph id="glyph153" class="macromolecule">
            <label text="2.3.1.-"/>
            <clone/>
            <bbox y="951.5" x="547.0" h="30.0" w="46.0"/>
        </glyph>
        <glyph id="glyph389" orientation="vertical" class="process">
            <bbox y="961.5" x="507.0" h="10.0" w="10.0"/>
            <port y="956.5" x="512.0" id="glyph389.1"/>
            <port y="976.5" x="512.0" id="glyph389.2"/>
        </glyph>
        <glyph id="glyph189" class="macromolecule">
            <label text="2.3.1.-"/>
            <clone/>
            <bbox y="984.5" x="1066.0" h="30.0" w="46.0"/>
        </glyph>
        <glyph id="glyph370" orientation="vertical" class="process">
            <bbox y="994.5" x="1026.0" h="10.0" w="10.0"/>
            <port y="989.5" x="1031.0" id="glyph370.1"/>
            <port y="1009.5" x="1031.0" id="glyph370.2"/>
        </glyph>
        <glyph id="glyph136" class="macromolecule">
            <label text="2.3.1.-"/>
            <clone/>
            <bbox y="984.5" x="1585.0" h="30.0" w="46.0"/>
        </glyph>
        <glyph id="glyph296" orientation="vertical" class="process">
            <bbox y="994.5" x="1545.0" h="10.0" w="10.0"/>
            <port y="1009.5" x="1550.0" id="glyph296.2"/>
            <port y="989.5" x="1550.0" id="glyph296.1"/>
        </glyph>
        <glyph id="glyph45" class="macromolecule">
            <label text="2.3.1.-"/>
            <clone/>
            <bbox y="984.5" x="2286.0" h="30.0" w="46.0"/>
        </glyph>
        <glyph id="glyph431" orientation="vertical" class="process">
            <bbox y="994.5" x="2246.0" h="10.0" w="10.0"/>
            <port y="989.5" x="2251.0" id="glyph431.1"/>
            <port y="1009.5" x="2251.0" id="glyph431.2"/>
        </glyph>
        <glyph id="glyph197" class="macromolecule">
            <label text="2.3.1.-"/>
            <clone/>
            <bbox y="984.5" x="3688.0" h="30.0" w="46.0"/>
        </glyph>
        <glyph id="glyph314" orientation="vertical" class="process">
            <bbox y="994.5" x="3648.0" h="10.0" w="10.0"/>
            <port y="989.5" x="3653.0" id="glyph314.1"/>
            <port y="1009.5" x="3653.0" id="glyph314.2"/>
        </glyph>
        <glyph id="glyph181" class="macromolecule">
            <label text="2.3.1.-"/>
            <clone/>
            <bbox y="984.5" x="4389.0" h="30.0" w="46.0"/>
        </glyph>
        <glyph id="glyph293" orientation="vertical" class="process">
            <bbox y="994.5" x="4349.0" h="10.0" w="10.0"/>
            <port y="1009.5" x="4354.0" id="glyph293.2"/>
            <port y="989.5" x="4354.0" id="glyph293.1"/>
        </glyph>
        <glyph id="glyph97" class="macromolecule">
            <label text="2.3.1.-"/>
            <clone/>
            <bbox y="984.5" x="2987.0" h="30.0" w="46.0"/>
        </glyph>
        <glyph id="glyph303" orientation="vertical" class="process">
            <bbox y="994.5" x="2947.0" h="10.0" w="10.0"/>
            <port y="1009.5" x="2952.0" id="glyph303.2"/>
            <port y="989.5" x="2952.0" id="glyph303.1"/>
        </glyph>
        <glyph id="glyph37" class="macromolecule">
            <label text="2.3.1.-"/>
            <clone/>
            <bbox y="1143.5" x="547.0" h="30.0" w="46.0"/>
        </glyph>
        <glyph id="glyph324" orientation="vertical" class="process">
            <bbox y="1153.5" x="507.0" h="10.0" w="10.0"/>
            <port y="1148.5" x="512.0" id="glyph324.1"/>
            <port y="1168.5" x="512.0" id="glyph324.2"/>
        </glyph>
        <glyph id="glyph46" class="macromolecule">
            <label text="2.3.1.-"/>
            <clone/>
            <bbox y="1143.5" x="975.0" h="30.0" w="46.0"/>
        </glyph>
        <glyph id="glyph297" orientation="vertical" class="process">
            <bbox y="1153.5" x="935.0" h="10.0" w="10.0"/>
            <port y="1148.5" x="940.0" id="glyph297.1"/>
            <port y="1168.5" x="940.0" id="glyph297.2"/>
        </glyph>
        <glyph id="glyph43" class="macromolecule">
            <label text="2.3.1.-"/>
            <clone/>
            <bbox y="1143.5" x="1494.0" h="30.0" w="46.0"/>
        </glyph>
        <glyph id="glyph255" orientation="vertical" class="process">
            <bbox y="1153.5" x="1454.0" h="10.0" w="10.0"/>
            <port y="1168.5" x="1459.0" id="glyph255.2"/>
            <port y="1148.5" x="1459.0" id="glyph255.1"/>
        </glyph>
        <glyph id="glyph134" class="macromolecule">
            <label text="2.3.1.-"/>
            <clone/>
            <bbox y="1143.5" x="2195.0" h="30.0" w="46.0"/>
        </glyph>
        <glyph id="glyph273" orientation="vertical" class="process">
            <bbox y="1153.5" x="2155.0" h="10.0" w="10.0"/>
            <port y="1148.5" x="2160.0" id="glyph273.1"/>
            <port y="1168.5" x="2160.0" id="glyph273.2"/>
        </glyph>
        <glyph id="glyph112" class="macromolecule">
            <label text="2.3.1.-"/>
            <clone/>
            <bbox y="1143.5" x="2896.0" h="30.0" w="46.0"/>
        </glyph>
        <glyph id="glyph375" orientation="vertical" class="process">
            <bbox y="1153.5" x="2856.0" h="10.0" w="10.0"/>
            <port y="1168.5" x="2861.0" id="glyph375.2"/>
            <port y="1148.5" x="2861.0" id="glyph375.1"/>
        </glyph>
        <glyph id="glyph154" class="macromolecule">
            <label text="2.3.1.-"/>
            <clone/>
            <bbox y="1143.5" x="3597.0" h="30.0" w="46.0"/>
        </glyph>
        <glyph id="glyph379" orientation="vertical" class="process">
            <bbox y="1153.5" x="3557.0" h="10.0" w="10.0"/>
            <port y="1148.5" x="3562.0" id="glyph379.1"/>
            <port y="1168.5" x="3562.0" id="glyph379.2"/>
        </glyph>
        <glyph id="glyph38" class="macromolecule">
            <label text="2.3.1.-"/>
            <clone/>
            <bbox y="1143.5" x="4298.0" h="30.0" w="46.0"/>
        </glyph>
        <glyph id="glyph357" orientation="vertical" class="process">
            <bbox y="1153.5" x="4258.0" h="10.0" w="10.0"/>
            <port y="1168.5" x="4263.0" id="glyph357.2"/>
            <port y="1148.5" x="4263.0" id="glyph357.1"/>
        </glyph>
        <glyph id="glyph84" class="macromolecule">
            <label text="2.3.1.-"/>
            <clone/>
            <bbox y="1494.5" x="638.0" h="30.0" w="46.0"/>
        </glyph>
        <glyph id="glyph266" orientation="vertical" class="process">
            <bbox y="1504.5" x="598.0" h="10.0" w="10.0"/>
            <port y="1499.5" x="603.0" id="glyph266.1"/>
            <port y="1519.5" x="603.0" id="glyph266.2"/>
        </glyph>
        <glyph id="glyph164" class="macromolecule">
            <label text="2.3.1.-"/>
            <clone/>
            <bbox y="1601.5" x="1066.0" h="30.0" w="46.0"/>
        </glyph>
        <glyph id="glyph277" orientation="vertical" class="process">
            <bbox y="1611.5" x="1026.0" h="10.0" w="10.0"/>
            <port y="1606.5" x="1031.0" id="glyph277.1"/>
            <port y="1626.5" x="1031.0" id="glyph277.2"/>
        </glyph>
        <glyph id="glyph126" class="macromolecule">
            <label text="2.3.1.-"/>
            <clone/>
            <bbox y="1494.5" x="1676.0" h="30.0" w="46.0"/>
        </glyph>
        <glyph id="glyph391" orientation="vertical" class="process">
            <bbox y="1504.5" x="1636.0" h="10.0" w="10.0"/>
            <port y="1519.5" x="1641.0" id="glyph391.2"/>
            <port y="1499.5" x="1641.0" id="glyph391.1"/>
        </glyph>
        <glyph id="glyph50" class="macromolecule">
            <label text="2.3.1.-"/>
            <clone/>
            <bbox y="1494.5" x="2377.0" h="30.0" w="46.0"/>
        </glyph>
        <glyph id="glyph315" orientation="vertical" class="process">
            <bbox y="1504.5" x="2337.0" h="10.0" w="10.0"/>
            <port y="1499.5" x="2342.0" id="glyph315.1"/>
            <port y="1519.5" x="2342.0" id="glyph315.2"/>
        </glyph>
        <glyph id="glyph98" class="macromolecule">
            <label text="2.3.1.-"/>
            <clone/>
            <bbox y="1494.5" x="3078.0" h="30.0" w="46.0"/>
        </glyph>
        <glyph id="glyph425" orientation="vertical" class="process">
            <bbox y="1504.5" x="3038.0" h="10.0" w="10.0"/>
            <port y="1499.5" x="3043.0" id="glyph425.1"/>
            <port y="1519.5" x="3043.0" id="glyph425.2"/>
        </glyph>
        <glyph id="glyph47" class="macromolecule">
            <label text="2.3.1.-"/>
            <clone/>
            <bbox y="1494.5" x="3779.0" h="30.0" w="46.0"/>
        </glyph>
        <glyph id="glyph424" orientation="vertical" class="process">
            <bbox y="1504.5" x="3739.0" h="10.0" w="10.0"/>
            <port y="1499.5" x="3744.0" id="glyph424.1"/>
            <port y="1519.5" x="3744.0" id="glyph424.2"/>
        </glyph>
        <glyph id="glyph58" class="macromolecule">
            <label text="2.3.1.-"/>
            <clone/>
            <bbox y="1494.5" x="4480.0" h="30.0" w="46.0"/>
        </glyph>
        <glyph id="glyph378" orientation="vertical" class="process">
            <bbox y="1504.5" x="4440.0" h="10.0" w="10.0"/>
            <port y="1519.5" x="4445.0" id="glyph378.2"/>
            <port y="1499.5" x="4445.0" id="glyph378.1"/>
        </glyph>
        <glyph id="glyph86" class="macromolecule">
            <label text="2.3.1.-"/>
            <clone/>
            <bbox y="653.5" x="4561.0" h="30.0" w="46.0"/>
        </glyph>
        <glyph id="glyph363" class="process">
            <bbox y="713.5" x="4579.0" h="10.0" w="10.0"/>
            <port y="718.5" x="4574.0" id="glyph363.1"/>
            <port y="718.5" x="4594.0" id="glyph363.2"/>
        </glyph>
        <glyph id="glyph25" class="macromolecule">
            <label text="2.3.1-"/>
            <bbox y="984.5" x="4673.0" h="30.0" w="46.0"/>
        </glyph>
        <glyph id="glyph421" orientation="vertical" class="process">
            <bbox y="994.5" x="4633.0" h="10.0" w="10.0"/>
            <port y="989.5" x="4638.0" id="glyph421.1"/>
            <port y="1009.5" x="4638.0" id="glyph421.2"/>
        </glyph>
        <glyph id="glyph162" class="macromolecule">
            <label text="2.3.1.-"/>
            <clone/>
            <bbox y="1235.5" x="4673.0" h="30.0" w="46.0"/>
        </glyph>
        <glyph id="glyph294" orientation="vertical" class="process">
            <bbox y="1245.5" x="4633.0" h="10.0" w="10.0"/>
            <port y="1240.5" x="4638.0" id="glyph294.1"/>
            <port y="1260.5" x="4638.0" id="glyph294.2"/>
        </glyph>
        <glyph id="glyph76" class="macromolecule">
            <label text="2.3.1.-"/>
            <clone/>
            <bbox y="1392.5" x="4673.0" h="30.0" w="46.0"/>
        </glyph>
        <glyph id="glyph351" orientation="vertical" class="process">
            <bbox y="1402.5" x="4633.0" h="10.0" w="10.0"/>
            <port y="1397.5" x="4638.0" id="glyph351.1"/>
            <port y="1417.5" x="4638.0" id="glyph351.2"/>
        </glyph>
        <glyph id="glyph140" class="macromolecule">
            <label text="2.3.1.86"/>
            <clone/>
            <bbox y="1922.8334" x="2892.0" h="30.0" w="46.0"/>
        </glyph>
        <glyph id="glyph283" orientation="vertical" class="process">
            <bbox y="1932.8334" x="2968.0" h="10.0" w="10.0"/>
            <port y="1927.8334" x="2973.0" id="glyph283.1"/>
            <port y="1947.8334" x="2973.0" id="glyph283.2"/>
        </glyph>
        <glyph id="glyph56" class="macromolecule">
            <label text="2.3.1.-"/>
            <clone/>
            <bbox y="1922.8334" x="3050.0" h="30.0" w="46.0"/>
        </glyph>
        <glyph id="glyph342" orientation="vertical" class="process">
            <bbox y="1932.8334" x="3010.0" h="10.0" w="10.0"/>
            <port y="1927.8334" x="3015.0" id="glyph342.1"/>
            <port y="1947.8334" x="3015.0" id="glyph342.2"/>
        </glyph>
        <glyph id="glyph201" class="macromolecule">
            <label text="2.3.1.41"/>
            <clone/>
            <bbox y="594.5" x="4677.0" h="30.0" w="46.0"/>
        </glyph>
        <glyph id="glyph364" class="process">
            <bbox y="654.5" x="4695.0" h="10.0" w="10.0"/>
            <port y="659.5" x="4690.0" id="glyph364.1"/>
            <port y="659.5" x="4710.0" id="glyph364.2"/>
        </glyph>
        <glyph id="glyph92" class="macromolecule">
            <label text="1.3.1.9"/>
            <clone/>
            <bbox y="1392.5" x="4764.0" h="30.0" w="46.0"/>
        </glyph>
        <glyph id="glyph344" orientation="vertical" class="process">
            <bbox y="1402.5" x="4724.0" h="10.0" w="10.0"/>
            <port y="1397.5" x="4729.0" id="glyph344.1"/>
            <port y="1417.5" x="4729.0" id="glyph344.2"/>
        </glyph>
        <glyph id="glyph41" class="macromolecule">
            <label text="2.3.1.41"/>
            <clone/>
            <bbox y="644.5" x="590.0" h="30.0" w="46.0"/>
        </glyph>
        <glyph id="glyph262" orientation="vertical" class="process">
            <bbox y="654.5" x="550.0" h="10.0" w="10.0"/>
            <port y="649.5" x="555.0" id="glyph262.1"/>
            <port y="669.5" x="555.0" id="glyph262.2"/>
        </glyph>
        <glyph id="glyph135" class="macromolecule">
            <label text="2.3.1.179"/>
            <clone/>
            <bbox y="763.5" x="590.0" h="30.0" w="46.0"/>
        </glyph>
        <glyph id="glyph332" orientation="vertical" class="process">
            <bbox y="773.5" x="550.0" h="10.0" w="10.0"/>
            <port y="768.5" x="555.0" id="glyph332.1"/>
            <port y="788.5" x="555.0" id="glyph332.2"/>
        </glyph>
        <glyph id="glyph29" class="macromolecule">
            <label text="2.3.1.-"/>
            <clone/>
            <bbox y="432.5" x="653.0" h="30.0" w="46.0"/>
        </glyph>
        <glyph id="glyph371" orientation="vertical" class="process">
            <bbox y="442.5" x="729.0" h="10.0" w="10.0"/>
            <port y="437.5" x="734.0" id="glyph371.1"/>
            <port y="457.5" x="734.0" id="glyph371.2"/>
        </glyph>
        <glyph id="glyph63" class="macromolecule">
            <label text="2.3.1.180"/>
            <clone/>
            <bbox y="703.5" x="50.0" h="30.0" w="46.0"/>
        </glyph>
        <glyph id="glyph256" orientation="vertical" class="process">
            <bbox y="713.5" x="126.0" h="10.0" w="10.0"/>
            <port y="708.5" x="131.0" id="glyph256.1"/>
            <port y="728.5" x="131.0" id="glyph256.2"/>
        </glyph>
        <glyph id="glyph159" class="macromolecule">
            <label text="1.3.1.9"/>
            <clone/>
            <bbox y="1494.5" x="729.0" h="30.0" w="46.0"/>
        </glyph>
        <glyph id="glyph418" orientation="vertical" class="process">
            <bbox y="1504.5" x="689.0" h="10.0" w="10.0"/>
            <port y="1499.5" x="694.0" id="glyph418.1"/>
            <port y="1519.5" x="694.0" id="glyph418.2"/>
        </glyph>
        <glyph id="glyph67" class="macromolecule">
            <label text="1.3.1.9"/>
            <clone/>
            <bbox y="1601.5" x="1157.0" h="30.0" w="46.0"/>
        </glyph>
        <glyph id="glyph369" orientation="vertical" class="process">
            <bbox y="1611.5" x="1117.0" h="10.0" w="10.0"/>
            <port y="1606.5" x="1122.0" id="glyph369.1"/>
            <port y="1626.5" x="1122.0" id="glyph369.2"/>
        </glyph>
        <glyph id="glyph199" class="macromolecule">
            <label text="1.3.1.9"/>
            <clone/>
            <bbox y="1494.5" x="1767.0" h="30.0" w="46.0"/>
        </glyph>
        <glyph id="glyph300" orientation="vertical" class="process">
            <bbox y="1504.5" x="1727.0" h="10.0" w="10.0"/>
            <port y="1519.5" x="1732.0" id="glyph300.2"/>
            <port y="1499.5" x="1732.0" id="glyph300.1"/>
        </glyph>
        <glyph id="glyph166" class="macromolecule">
            <label text="4.2.1.59"/>
            <clone/>
            <bbox y="1143.5" x="638.0" h="30.0" w="46.0"/>
        </glyph>
        <glyph id="glyph335" orientation="vertical" class="process">
            <bbox y="1153.5" x="598.0" h="10.0" w="10.0"/>
            <port y="1148.5" x="603.0" id="glyph335.1"/>
            <port y="1168.5" x="603.0" id="glyph335.2"/>
        </glyph>
        <glyph id="glyph61" class="macromolecule">
            <label text="4.2.1.59"/>
            <clone/>
            <bbox y="1143.5" x="1066.0" h="30.0" w="46.0"/>
        </glyph>
        <glyph id="glyph312" orientation="vertical" class="process">
            <bbox y="1153.5" x="1026.0" h="10.0" w="10.0"/>
            <port y="1148.5" x="1031.0" id="glyph312.1"/>
            <port y="1168.5" x="1031.0" id="glyph312.2"/>
        </glyph>
        <glyph id="glyph20" class="macromolecule">
            <label text="4.2.1.59"/>
            <clone/>
            <bbox y="1143.5" x="1157.0" h="30.0" w="46.0"/>
        </glyph>
        <glyph id="glyph402" orientation="vertical" class="process">
            <bbox y="1153.5" x="1117.0" h="10.0" w="10.0"/>
            <port y="1148.5" x="1122.0" id="glyph402.1"/>
            <port y="1168.5" x="1122.0" id="glyph402.2"/>
        </glyph>
        <glyph id="glyph90" class="macromolecule">
            <label text="1.3.1.9"/>
            <clone/>
            <bbox y="1494.5" x="2468.0" h="30.0" w="46.0"/>
        </glyph>
        <glyph id="glyph334" orientation="vertical" class="process">
            <bbox y="1504.5" x="2428.0" h="10.0" w="10.0"/>
            <port y="1499.5" x="2433.0" id="glyph334.1"/>
            <port y="1519.5" x="2433.0" id="glyph334.2"/>
        </glyph>
        <glyph id="glyph190" class="macromolecule">
            <label text="4.2.1.59"/>
            <clone/>
            <bbox y="1143.5" x="1585.0" h="30.0" w="46.0"/>
        </glyph>
        <glyph id="glyph317" orientation="vertical" class="process">
            <bbox y="1153.5" x="1545.0" h="10.0" w="10.0"/>
            <port y="1168.5" x="1550.0" id="glyph317.2"/>
            <port y="1148.5" x="1550.0" id="glyph317.1"/>
        </glyph>
        <glyph id="glyph150" class="macromolecule">
            <label text="4.2.1.59"/>
            <clone/>
            <bbox y="1143.5" x="1676.0" h="30.0" w="46.0"/>
        </glyph>
        <glyph id="glyph398" orientation="vertical" class="process">
            <bbox y="1153.5" x="1636.0" h="10.0" w="10.0"/>
            <port y="1168.5" x="1641.0" id="glyph398.2"/>
            <port y="1148.5" x="1641.0" id="glyph398.1"/>
        </glyph>
        <glyph id="glyph182" class="macromolecule">
            <label text="4.2.1.59"/>
            <clone/>
            <bbox y="1143.5" x="2286.0" h="30.0" w="46.0"/>
        </glyph>
        <glyph id="glyph305" orientation="vertical" class="process">
            <bbox y="1153.5" x="2246.0" h="10.0" w="10.0"/>
            <port y="1148.5" x="2251.0" id="glyph305.1"/>
            <port y="1168.5" x="2251.0" id="glyph305.2"/>
        </glyph>
        <glyph id="glyph35" class="macromolecule">
            <label text="4.2.1.59"/>
            <clone/>
            <bbox y="1143.5" x="2377.0" h="30.0" w="46.0"/>
        </glyph>
        <glyph id="glyph320" orientation="vertical" class="process">
            <bbox y="1153.5" x="2337.0" h="10.0" w="10.0"/>
            <port y="1148.5" x="2342.0" id="glyph320.1"/>
            <port y="1168.5" x="2342.0" id="glyph320.2"/>
        </glyph>
        <glyph id="glyph186" class="macromolecule">
            <label text="4.2.1.59"/>
            <clone/>
            <bbox y="1143.5" x="2987.0" h="30.0" w="46.0"/>
        </glyph>
        <glyph id="glyph350" orientation="vertical" class="process">
            <bbox y="1153.5" x="2947.0" h="10.0" w="10.0"/>
            <port y="1168.5" x="2952.0" id="glyph350.2"/>
            <port y="1148.5" x="2952.0" id="glyph350.1"/>
        </glyph>
        <glyph id="glyph104" class="macromolecule">
            <label text="4.2.1.59"/>
            <clone/>
            <bbox y="1143.5" x="3078.0" h="30.0" w="46.0"/>
        </glyph>
        <glyph id="glyph362" orientation="vertical" class="process">
            <bbox y="1153.5" x="3038.0" h="10.0" w="10.0"/>
            <port y="1168.5" x="3043.0" id="glyph362.2"/>
            <port y="1148.5" x="3043.0" id="glyph362.1"/>
        </glyph>
        <glyph id="glyph176" class="macromolecule">
            <label text="1.3.1.9"/>
            <clone/>
            <bbox y="1494.5" x="3169.0" h="30.0" w="46.0"/>
        </glyph>
        <glyph id="glyph403" orientation="vertical" class="process">
            <bbox y="1504.5" x="3129.0" h="10.0" w="10.0"/>
            <port y="1499.5" x="3134.0" id="glyph403.1"/>
            <port y="1519.5" x="3134.0" id="glyph403.2"/>
        </glyph>
        <glyph id="glyph128" class="macromolecule">
            <label text="4.2.1.59"/>
            <clone/>
            <bbox y="1143.5" x="3688.0" h="30.0" w="46.0"/>
        </glyph>
        <glyph id="glyph415" orientation="vertical" class="process">
            <bbox y="1153.5" x="3648.0" h="10.0" w="10.0"/>
            <port y="1148.5" x="3653.0" id="glyph415.1"/>
            <port y="1168.5" x="3653.0" id="glyph415.2"/>
        </glyph>
        <glyph id="glyph180" class="macromolecule">
            <label text="4.2.1.59"/>
            <clone/>
            <bbox y="1143.5" x="3779.0" h="30.0" w="46.0"/>
        </glyph>
        <glyph id="glyph385" orientation="vertical" class="process">
            <bbox y="1153.5" x="3739.0" h="10.0" w="10.0"/>
            <port y="1148.5" x="3744.0" id="glyph385.1"/>
            <port y="1168.5" x="3744.0" id="glyph385.2"/>
        </glyph>
        <glyph id="glyph73" class="macromolecule">
            <label text="1.3.1.9"/>
            <clone/>
            <bbox y="1494.5" x="3870.0" h="30.0" w="46.0"/>
        </glyph>
        <glyph id="glyph426" orientation="vertical" class="process">
            <bbox y="1504.5" x="3830.0" h="10.0" w="10.0"/>
            <port y="1499.5" x="3835.0" id="glyph426.1"/>
            <port y="1519.5" x="3835.0" id="glyph426.2"/>
        </glyph>
        <glyph id="glyph40" class="macromolecule">
            <label text="4.2.1.59"/>
            <clone/>
            <bbox y="1143.5" x="4389.0" h="30.0" w="46.0"/>
        </glyph>
        <glyph id="glyph349" orientation="vertical" class="process">
            <bbox y="1153.5" x="4349.0" h="10.0" w="10.0"/>
            <port y="1168.5" x="4354.0" id="glyph349.2"/>
            <port y="1148.5" x="4354.0" id="glyph349.1"/>
        </glyph>
        <glyph id="glyph28" class="macromolecule">
            <label text="4.2.1.59"/>
            <clone/>
            <bbox y="1143.5" x="4480.0" h="30.0" w="46.0"/>
        </glyph>
        <glyph id="glyph306" orientation="vertical" class="process">
            <bbox y="1153.5" x="4440.0" h="10.0" w="10.0"/>
            <port y="1148.5" x="4445.0" id="glyph306.1"/>
            <port y="1168.5" x="4445.0" id="glyph306.2"/>
        </glyph>
        <glyph id="glyph158" class="macromolecule">
            <label text="1.3.1.9"/>
            <clone/>
            <bbox y="1494.5" x="4571.0" h="30.0" w="46.0"/>
        </glyph>
        <glyph id="glyph322" orientation="vertical" class="process">
            <bbox y="1504.5" x="4531.0" h="10.0" w="10.0"/>
            <port y="1519.5" x="4536.0" id="glyph322.2"/>
            <port y="1499.5" x="4536.0" id="glyph322.1"/>
        </glyph>
        <glyph id="glyph62" class="macromolecule">
            <label text="5.3.3.14"/>
            <bbox y="1765.8334" x="2057.0" h="30.0" w="46.0"/>
        </glyph>
        <glyph id="glyph422" orientation="vertical" class="process">
            <bbox y="1775.8334" x="2017.0" h="10.0" w="10.0"/>
            <port y="1770.8334" x="2022.0" id="glyph422.1"/>
            <port y="1790.8334" x="2022.0" id="glyph422.2"/>
        </glyph>
        <glyph id="glyph170" class="macromolecule">
            <label text="1.14.19.2"/>
            <clone/>
            <bbox y="1653.8334" x="4358.0" h="30.0" w="46.0"/>
        </glyph>
        <glyph id="glyph348" class="process">
            <bbox y="1713.8334" x="4376.0" h="10.0" w="10.0"/>
            <port y="1718.8334" x="4391.0" id="glyph348.2"/>
            <port y="1718.8334" x="4371.0" id="glyph348.1"/>
        </glyph>
        <glyph id="glyph143" class="macromolecule">
            <label text="6.2.1.3"/>
            <bbox y="1964.8334" x="4277.0" h="30.0" w="46.0"/>
        </glyph>
        <glyph id="glyph368" orientation="vertical" class="process">
            <bbox y="1974.8334" x="4237.0" h="10.0" w="10.0"/>
            <port y="1969.8334" x="4242.0" id="glyph368.1"/>
            <port y="1989.8334" x="4242.0" id="glyph368.2"/>
        </glyph>
        <glyph id="glyph114" class="macromolecule">
            <label text="2.3.1.180"/>
            <clone/>
            <bbox y="703.5" x="168.0" h="30.0" w="46.0"/>
        </glyph>
        <glyph id="glyph326" orientation="vertical" class="process">
            <bbox y="713.5" x="244.0" h="10.0" w="10.0"/>
            <port y="708.5" x="249.0" id="glyph326.1"/>
            <port y="728.5" x="249.0" id="glyph326.2"/>
        </glyph>
        <glyph id="glyph229" class="simple chemical">
            <label text="C00249"/>
            <bbox y="1889.8334" x="4227.0" h="30.0" w="30.0"/>
        </glyph>
        <glyph id="glyph240" class="simple chemical">
            <label text="C00024"/>
            <bbox y="115.5" x="385.0" h="30.0" w="30.0"/>
        </glyph>
        <glyph id="glyph247" class="simple chemical">
            <label text="C00083"/>
            <bbox y="210.5" x="752.0" h="30.0" w="30.0"/>
        </glyph>
        <glyph id="glyph215" class="simple chemical">
            <label text="C05752"/>
            <bbox y="1703.8334" x="1423.0" h="30.0" w="30.0"/>
        </glyph>
        <glyph id="glyph227" class="simple chemical">
            <label text="C05764"/>
            <bbox y="1703.8334" x="4227.0" h="30.0" w="30.0"/>
        </glyph>
        <glyph id="glyph213" class="simple chemical">
            <label text="C00154"/>
            <bbox y="2041.8334" x="4227.0" h="30.0" w="30.0"/>
        </glyph>
        <arc target="glyph227" source="glyph271.2" id="arc1" class="production">
            <start y="1519.5" x="4039.0"/>
            <next y="1524.5" x="4039.0"/>
            <next y="1542.4" x="4039.0"/>
            <next y="1544.9" x="4039.0"/>
            <next y="1547.4" x="4041.5"/>
            <next y="1547.4" x="4044.0"/>
            <next y="1547.4" x="4219.0"/>
            <next y="1547.4" x="4221.5"/>
            <next y="1549.9" x="4224.0"/>
            <next y="1552.4" x="4224.0"/>
            <next y="1718.8334" x="4224.0"/>
            <end y="1718.8334" x="4227.0"/>
        </arc>
        <arc target="glyph218" source="glyph275.2" id="arc2" class="production">
            <start y="1519.5" x="3338.0"/>
            <next y="1524.5" x="3338.0"/>
            <next y="1542.4" x="3338.0"/>
            <next y="1544.9" x="3338.0"/>
            <next y="1547.4" x="3340.5"/>
            <next y="1547.4" x="3343.0"/>
            <next y="1547.4" x="3524.0"/>
            <next y="1547.4" x="3526.5"/>
            <next y="1549.9" x="3529.0"/>
            <next y="1552.4" x="3529.0"/>
            <next y="1702.8334" x="3529.0"/>
            <end y="1706.8334" x="3532.0"/>
        </arc>
        <arc target="glyph220" source="glyph310.2" id="arc3" class="production">
            <start y="1519.5" x="2637.0"/>
            <next y="1524.5" x="2637.0"/>
            <next y="1542.4" x="2637.0"/>
            <next y="1544.9" x="2637.0"/>
            <next y="1547.4" x="2639.5"/>
            <next y="1547.4" x="2642.0"/>
            <next y="1547.4" x="2823.0"/>
            <next y="1547.4" x="2825.5"/>
            <next y="1549.9" x="2828.0"/>
            <next y="1552.4" x="2828.0"/>
            <next y="1702.8334" x="2828.0"/>
            <end y="1706.8334" x="2831.0"/>
        </arc>
        <arc target="glyph212" source="glyph310.1" id="arc4" class="production">
            <start y="1499.5" x="2637.0"/>
            <next y="1494.5" x="2637.0"/>
            <next y="1476.6" x="2637.0"/>
            <next y="1474.1" x="2637.0"/>
            <next y="1471.6" x="2639.5"/>
            <next y="1471.6" x="2642.0"/>
            <next y="1471.6" x="2823.0"/>
            <next y="1471.6" x="2825.5"/>
            <next y="1469.1" x="2828.0"/>
            <next y="1466.6" x="2828.0"/>
            <next y="1338.5" x="2828.0"/>
            <end y="1334.5" x="2831.0"/>
        </arc>
        <arc target="glyph226" source="glyph430.2" id="arc5" class="production">
            <start y="1519.5" x="1936.0"/>
            <next y="1524.5" x="1936.0"/>
            <next y="1542.4" x="1936.0"/>
            <next y="1544.9" x="1936.0"/>
            <next y="1547.4" x="1938.5"/>
            <next y="1547.4" x="1941.0"/>
            <next y="1547.4" x="2122.0"/>
            <next y="1547.4" x="2124.5"/>
            <next y="1549.9" x="2127.0"/>
            <next y="1552.4" x="2127.0"/>
            <next y="1702.8334" x="2127.0"/>
            <end y="1706.8334" x="2130.0"/>
        </arc>
        <arc target="glyph215" source="glyph290.2" id="arc6" class="production">
            <start y="1519.5" x="1235.0"/>
            <next y="1524.5" x="1235.0"/>
            <next y="1542.4" x="1235.0"/>
            <next y="1544.9" x="1235.0"/>
            <next y="1547.4" x="1237.5"/>
            <next y="1547.4" x="1240.0"/>
            <next y="1547.4" x="1421.0"/>
            <next y="1547.4" x="1423.5"/>
            <next y="1549.9" x="1426.0"/>
            <next y="1552.4" x="1426.0"/>
            <next y="1702.8334" x="1426.0"/>
            <end y="1706.8334" x="1429.0"/>
        </arc>
        <arc target="glyph207" source="glyph290.1" id="arc7" class="production">
            <start y="1499.5" x="1235.0"/>
            <next y="1494.5" x="1235.0"/>
            <next y="1476.6" x="1235.0"/>
            <next y="1474.1" x="1235.0"/>
            <next y="1471.6" x="1237.5"/>
            <next y="1471.6" x="1240.0"/>
            <next y="1471.6" x="1421.0"/>
            <next y="1471.6" x="1423.5"/>
            <next y="1469.1" x="1426.0"/>
            <next y="1466.6" x="1426.0"/>
            <next y="1338.5" x="1426.0"/>
            <end y="1334.5" x="1429.0"/>
        </arc>
        <arc target="glyph246" source="glyph413.2" id="arc8" class="production">
            <start y="1626.5" x="716.0"/>
            <next y="1631.5" x="716.0"/>
            <next y="1649.4" x="716.0"/>
            <next y="1651.9" x="716.0"/>
            <next y="1654.4" x="718.5"/>
            <next y="1654.4" x="721.0"/>
            <next y="1654.4" x="900.0"/>
            <next y="1654.4" x="902.5"/>
            <next y="1656.9" x="905.0"/>
            <next y="1659.4" x="905.0"/>
            <next y="1702.8334" x="905.0"/>
            <end y="1707.5447" x="909.12244"/>
        </arc>
        <arc target="glyph205" source="glyph321.2" id="arc9" class="production">
            <start y="1519.5" x="197.0"/>
            <next y="1524.5" x="197.0"/>
            <next y="1538.5" x="197.0"/>
            <next y="1541.0" x="197.0"/>
            <next y="1543.5" x="199.5"/>
            <next y="1543.5" x="202.0"/>
            <next y="1543.5" x="373.0"/>
            <next y="1543.5" x="375.5"/>
            <next y="1546.0" x="378.0"/>
            <next y="1548.5" x="378.0"/>
            <next y="1718.8334" x="378.0"/>
            <end y="1718.8334" x="385.0"/>
        </arc>
        <arc target="glyph406.1" source="glyph232" id="arc10" class="consumption">
            <start y="1718.8334" x="4632.0"/>
            <next y="1718.8334" x="4718.0"/>
            <end y="1718.8334" x="4723.0"/>
        </arc>
        <arc target="glyph232" source="glyph392.2" id="arc11" class="production">
            <start y="1417.5" x="4596.0"/>
            <next y="1422.5" x="4596.0"/>
            <next y="1432.4" x="4596.0"/>
            <next y="1434.9" x="4596.0"/>
            <next y="1437.4" x="4598.5"/>
            <next y="1437.4" x="4601.0"/>
            <next y="1437.4" x="4629.0"/>
            <next y="1437.4" x="4631.5"/>
            <next y="1439.9" x="4634.0"/>
            <next y="1442.4" x="4634.0"/>
            <next y="1590.3917" x="4634.0"/>
            <next y="1592.8917" x="4634.0"/>
            <next y="1595.3917" x="4631.5"/>
            <next y="1595.3917" x="4629.0"/>
            <next y="1595.3917" x="4618.0"/>
            <next y="1595.3917" x="4615.5"/>
            <next y="1597.8917" x="4613.0"/>
            <next y="1600.3917" x="4613.0"/>
            <next y="1702.8334" x="4613.0"/>
            <end y="1704.2812" x="4613.362"/>
        </arc>
        <arc target="glyph366.1" source="glyph232" id="arc12" class="consumption">
            <start y="1733.8334" x="4617.0"/>
            <next y="1817.8334" x="4617.0"/>
            <end y="1822.8334" x="4617.0"/>
        </arc>
        <arc target="glyph204" source="glyph392.1" id="arc13" class="production">
            <start y="1397.5" x="4596.0"/>
            <next y="1392.5" x="4596.0"/>
            <next y="1382.5" x="4596.0"/>
            <next y="1380.0" x="4596.0"/>
            <next y="1377.5" x="4598.5"/>
            <next y="1377.5" x="4601.0"/>
            <next y="1377.5" x="4608.0"/>
            <next y="1377.5" x="4610.5"/>
            <next y="1375.0" x="4613.0"/>
            <next y="1372.5" x="4613.0"/>
            <next y="1338.5" x="4613.0"/>
            <end y="1337.0521" x="4613.362"/>
        </arc>
        <arc target="glyph204" source="glyph361.2" id="arc14" class="production">
            <start y="1260.5" x="4596.0"/>
            <next y="1265.5" x="4596.0"/>
            <next y="1275.5" x="4596.0"/>
            <next y="1278.0" x="4596.0"/>
            <next y="1280.5" x="4598.5"/>
            <next y="1280.5" x="4601.0"/>
            <next y="1280.5" x="4610.0"/>
            <next y="1280.5" x="4612.5"/>
            <next y="1283.0" x="4615.0"/>
            <next y="1285.5" x="4615.0"/>
            <next y="1306.5" x="4615.0"/>
            <end y="1307.6158" x="4615.1396"/>
        </arc>
        <arc target="glyph204" source="glyph351.1" id="arc15" class="production">
            <start y="1397.5" x="4638.0"/>
            <next y="1392.5" x="4638.0"/>
            <next y="1382.6" x="4638.0"/>
            <next y="1380.1" x="4638.0"/>
            <next y="1377.6" x="4635.5"/>
            <next y="1377.6" x="4633.0"/>
            <next y="1377.6" x="4622.0"/>
            <next y="1377.6" x="4619.5"/>
            <next y="1375.1" x="4617.0"/>
            <next y="1372.6" x="4617.0"/>
            <end y="1337.5" x="4617.0"/>
        </arc>
        <arc target="glyph204" source="glyph344.1" id="arc16" class="production">
            <start y="1397.5" x="4729.0"/>
            <next y="1392.5" x="4729.0"/>
            <next y="1378.6" x="4729.0"/>
            <next y="1376.1" x="4729.0"/>
            <next y="1373.6" x="4726.5"/>
            <next y="1373.6" x="4724.0"/>
            <next y="1373.6" x="4626.0"/>
            <next y="1373.6" x="4623.5"/>
            <next y="1371.1" x="4621.0"/>
            <next y="1368.6" x="4621.0"/>
            <next y="1338.5" x="4621.0"/>
            <end y="1337.0521" x="4620.638"/>
        </arc>
        <arc target="glyph209" source="glyph361.1" id="arc17" class="production">
            <start y="1240.5" x="4596.0"/>
            <next y="1235.5" x="4596.0"/>
            <next y="1225.5" x="4596.0"/>
            <next y="1223.0" x="4596.0"/>
            <next y="1220.5" x="4598.5"/>
            <next y="1220.5" x="4601.0"/>
            <next y="1220.5" x="4610.0"/>
            <next y="1220.5" x="4612.5"/>
            <next y="1218.0" x="4615.0"/>
            <next y="1215.5" x="4615.0"/>
            <next y="1092.5" x="4615.0"/>
            <end y="1091.3842" x="4615.1396"/>
        </arc>
        <arc target="glyph209" source="glyph367.2" id="arc18" class="production">
            <start y="1009.5" x="4596.0"/>
            <next y="1014.5" x="4596.0"/>
            <next y="1024.5" x="4596.0"/>
            <next y="1027.0" x="4596.0"/>
            <next y="1029.5" x="4598.5"/>
            <next y="1029.5" x="4601.0"/>
            <next y="1029.5" x="4610.0"/>
            <next y="1029.5" x="4612.5"/>
            <next y="1032.0" x="4615.0"/>
            <next y="1034.5" x="4615.0"/>
            <next y="1060.5" x="4615.0"/>
            <end y="1061.6158" x="4615.1396"/>
        </arc>
        <arc target="glyph209" source="glyph294.1" id="arc19" class="production">
            <start y="1240.5" x="4638.0"/>
            <next y="1235.5" x="4638.0"/>
            <next y="1225.5" x="4638.0"/>
            <next y="1223.0" x="4638.0"/>
            <next y="1220.5" x="4635.5"/>
            <next y="1220.5" x="4633.0"/>
            <next y="1220.5" x="4624.0"/>
            <next y="1220.5" x="4621.5"/>
            <next y="1218.0" x="4619.0"/>
            <next y="1215.5" x="4619.0"/>
            <next y="1092.5" x="4619.0"/>
            <end y="1091.3842" x="4618.8604"/>
        </arc>
        <arc target="glyph244" source="glyph367.1" id="arc20" class="production">
            <start y="989.5" x="4596.0"/>
            <next y="984.5" x="4596.0"/>
            <next y="974.5" x="4596.0"/>
            <next y="972.0" x="4596.0"/>
            <next y="969.5" x="4598.5"/>
            <next y="969.5" x="4601.0"/>
            <next y="969.5" x="4610.0"/>
            <next y="969.5" x="4612.5"/>
            <next y="967.0" x="4615.0"/>
            <next y="964.5" x="4615.0"/>
            <next y="905.5" x="4615.0"/>
            <end y="904.38416" x="4615.1396"/>
        </arc>
        <arc target="glyph244" source="glyph421.1" id="arc21" class="production">
            <start y="989.5" x="4638.0"/>
            <next y="984.5" x="4638.0"/>
            <next y="974.5" x="4638.0"/>
            <next y="972.0" x="4638.0"/>
            <next y="969.5" x="4635.5"/>
            <next y="969.5" x="4633.0"/>
            <next y="969.5" x="4624.0"/>
            <next y="969.5" x="4621.5"/>
            <next y="967.0" x="4619.0"/>
            <next y="964.5" x="4619.0"/>
            <next y="905.5" x="4619.0"/>
            <end y="904.38416" x="4618.8604"/>
        </arc>
        <arc target="glyph316.1" source="glyph231" id="arc22" class="consumption">
            <start y="1733.8334" x="4803.0"/>
            <next y="1817.8334" x="4803.0"/>
            <end y="1822.8334" x="4803.0"/>
        </arc>
        <arc target="glyph285.1" source="glyph239" id="arc23" class="consumption">
            <start y="1733.8334" x="4451.0"/>
            <next y="1817.8334" x="4451.0"/>
            <end y="1822.8334" x="4451.0"/>
        </arc>
        <arc target="glyph239" source="glyph348.2" id="arc24" class="production">
            <start y="1718.8334" x="4391.0"/>
            <next y="1718.8334" x="4396.0"/>
            <end y="1718.8334" x="4436.0"/>
        </arc>
        <arc target="glyph238" source="glyph405.2" id="arc25" class="production">
            <start y="1842.8334" x="3520.0"/>
            <next y="1847.8334" x="3520.0"/>
            <next y="1857.8334" x="3520.0"/>
            <next y="1860.3334" x="3520.0"/>
            <next y="1862.8334" x="3522.5"/>
            <next y="1862.8334" x="3525.0"/>
            <next y="1862.8334" x="3534.0"/>
            <next y="1862.8334" x="3536.5"/>
            <next y="1865.3334" x="3539.0"/>
            <next y="1867.8334" x="3539.0"/>
            <next y="1888.8334" x="3539.0"/>
            <end y="1889.9492" x="3539.1394"/>
        </arc>
        <arc target="glyph405.1" source="glyph218" id="arc26" class="consumption">
            <start y="1733.7175" x="3539.1394"/>
            <next y="1734.8334" x="3539.0"/>
            <next y="1797.8334" x="3539.0"/>
            <next y="1800.3334" x="3539.0"/>
            <next y="1802.8334" x="3536.5"/>
            <next y="1802.8334" x="3534.0"/>
            <next y="1802.8334" x="3525.0"/>
            <next y="1802.8334" x="3522.5"/>
            <next y="1805.3334" x="3520.0"/>
            <next y="1807.8334" x="3520.0"/>
            <next y="1817.8334" x="3520.0"/>
            <end y="1822.8334" x="3520.0"/>
        </arc>
        <arc target="glyph214" source="glyph270.2" id="arc27" class="production">
            <start y="1842.8334" x="2840.0"/>
            <next y="1847.8334" x="2840.0"/>
            <end y="1889.8334" x="2840.0"/>
        </arc>
        <arc target="glyph270.1" source="glyph220" id="arc28" class="consumption">
            <start y="1733.8334" x="2840.0"/>
            <next y="1817.8334" x="2840.0"/>
            <end y="1822.8334" x="2840.0"/>
        </arc>
        <arc target="glyph250" source="glyph285.2" id="arc29" class="production">
            <start y="1842.8334" x="4451.0"/>
            <next y="1847.8334" x="4451.0"/>
            <end y="1889.8334" x="4451.0"/>
        </arc>
        <arc target="glyph241" source="glyph279.2" id="arc30" class="production">
            <start y="1842.8334" x="2139.0"/>
            <next y="1847.8334" x="2139.0"/>
            <end y="1889.8334" x="2139.0"/>
        </arc>
        <arc target="glyph279.1" source="glyph226" id="arc31" class="consumption">
            <start y="1733.8334" x="2139.0"/>
            <next y="1817.8334" x="2139.0"/>
            <end y="1822.8334" x="2139.0"/>
        </arc>
        <arc target="glyph219" source="glyph339.2" id="arc32" class="production">
            <start y="1842.8334" x="1438.0"/>
            <next y="1847.8334" x="1438.0"/>
            <end y="1889.8334" x="1438.0"/>
        </arc>
        <arc target="glyph339.1" source="glyph215" id="arc33" class="consumption">
            <start y="1733.8334" x="1438.0"/>
            <next y="1817.8334" x="1438.0"/>
            <end y="1822.8334" x="1438.0"/>
        </arc>
        <arc target="glyph231" source="glyph406.2" id="arc34" class="production">
            <start y="1718.8334" x="4743.0"/>
            <next y="1718.8334" x="4748.0"/>
            <end y="1718.8334" x="4788.0"/>
        </arc>
        <arc target="glyph227" source="glyph260.2" id="arc35" class="production">
            <start y="1519.5" x="4130.0"/>
            <next y="1524.5" x="4130.0"/>
            <next y="1538.4" x="4130.0"/>
            <next y="1540.9" x="4130.0"/>
            <next y="1543.4" x="4132.5"/>
            <next y="1543.4" x="4135.0"/>
            <next y="1543.4" x="4223.0"/>
            <next y="1543.4" x="4225.5"/>
            <next y="1545.9" x="4228.0"/>
            <next y="1548.4" x="4228.0"/>
            <next y="1702.8334" x="4228.0"/>
            <end y="1707.5447" x="4232.1226"/>
        </arc>
        <arc target="glyph218" source="glyph307.2" id="arc36" class="production">
            <start y="1519.5" x="3429.0"/>
            <next y="1524.5" x="3429.0"/>
            <next y="1538.4" x="3429.0"/>
            <next y="1540.9" x="3429.0"/>
            <next y="1543.4" x="3431.5"/>
            <next y="1543.4" x="3434.0"/>
            <next y="1543.4" x="3528.0"/>
            <next y="1543.4" x="3530.5"/>
            <next y="1545.9" x="3533.0"/>
            <next y="1548.4" x="3533.0"/>
            <next y="1702.8334" x="3533.0"/>
            <end y="1705.4169" x="3534.2917"/>
        </arc>
        <arc target="glyph220" source="glyph282.2" id="arc37" class="production">
            <start y="1519.5" x="2728.0"/>
            <next y="1524.5" x="2728.0"/>
            <next y="1538.4" x="2728.0"/>
            <next y="1540.9" x="2728.0"/>
            <next y="1543.4" x="2730.5"/>
            <next y="1543.4" x="2733.0"/>
            <next y="1543.4" x="2827.0"/>
            <next y="1543.4" x="2829.5"/>
            <next y="1545.9" x="2832.0"/>
            <next y="1548.4" x="2832.0"/>
            <next y="1702.8334" x="2832.0"/>
            <end y="1705.4169" x="2833.2917"/>
        </arc>
        <arc target="glyph226" source="glyph347.2" id="arc38" class="production">
            <start y="1519.5" x="2027.0"/>
            <next y="1524.5" x="2027.0"/>
            <next y="1538.4" x="2027.0"/>
            <next y="1540.9" x="2027.0"/>
            <next y="1543.4" x="2029.5"/>
            <next y="1543.4" x="2032.0"/>
            <next y="1543.4" x="2126.0"/>
            <next y="1543.4" x="2128.5"/>
            <next y="1545.9" x="2131.0"/>
            <next y="1548.4" x="2131.0"/>
            <next y="1702.8334" x="2131.0"/>
            <end y="1705.4169" x="2132.2917"/>
        </arc>
        <arc target="glyph215" source="glyph376.2" id="arc39" class="production">
            <start y="1519.5" x="1326.0"/>
            <next y="1524.5" x="1326.0"/>
            <next y="1538.4" x="1326.0"/>
            <next y="1540.9" x="1326.0"/>
            <next y="1543.4" x="1328.5"/>
            <next y="1543.4" x="1331.0"/>
            <next y="1543.4" x="1425.0"/>
            <next y="1543.4" x="1427.5"/>
            <next y="1545.9" x="1430.0"/>
            <next y="1548.4" x="1430.0"/>
            <next y="1702.8334" x="1430.0"/>
            <end y="1705.4169" x="1431.2917"/>
        </arc>
        <arc target="glyph246" source="glyph380.2" id="arc40" class="production">
            <start y="1626.5" x="807.0"/>
            <next y="1631.5" x="807.0"/>
            <next y="1645.4" x="807.0"/>
            <next y="1647.9" x="807.0"/>
            <next y="1650.4" x="809.5"/>
            <next y="1650.4" x="812.0"/>
            <next y="1650.4" x="904.0"/>
            <next y="1650.4" x="906.5"/>
            <next y="1652.9" x="909.0"/>
            <next y="1655.4" x="909.0"/>
            <next y="1702.8334" x="909.0"/>
            <end y="1706.1134" x="911.05"/>
        </arc>
        <arc target="glyph205" source="glyph387.2" id="arc41" class="production">
            <start y="1519.5" x="288.0"/>
            <next y="1524.5" x="288.0"/>
            <next y="1534.5" x="288.0"/>
            <next y="1537.0" x="288.0"/>
            <next y="1539.5" x="290.5"/>
            <next y="1539.5" x="293.0"/>
            <next y="1539.5" x="377.0"/>
            <next y="1539.5" x="379.5"/>
            <next y="1542.0" x="382.0"/>
            <next y="1544.5" x="382.0"/>
            <next y="1718.8334" x="382.0"/>
            <end y="1718.8334" x="385.0"/>
        </arc>
        <arc target="glyph244" source="glyph359.2" id="arc42" class="production">
            <start y="778.5" x="4710.0"/>
            <next y="778.5" x="4715.0"/>
            <next y="778.5" x="4715.0"/>
            <next y="778.5" x="4715.5"/>
            <next y="781.0" x="4716.0"/>
            <next y="783.5" x="4716.0"/>
            <next y="882.5025" x="4716.0"/>
            <next y="885.0025" x="4716.0"/>
            <next y="887.5025" x="4713.5"/>
            <next y="887.5025" x="4711.0"/>
            <next y="887.5025" x="4633.0"/>
            <end y="887.6418" x="4631.8843"/>
        </arc>
        <arc target="glyph359.1" source="glyph223" id="arc43" class="consumption">
            <start y="498.5" x="767.0"/>
            <next y="484.7" x="767.0"/>
            <next y="484.7" x="4608.287"/>
            <next y="484.7" x="4610.787"/>
            <next y="487.2" x="4613.287"/>
            <next y="489.7" x="4613.287"/>
            <next y="771.5" x="4613.287"/>
            <next y="774.0" x="4613.287"/>
            <next y="776.5" x="4615.787"/>
            <next y="776.5" x="4618.287"/>
            <next y="776.5" x="4685.0"/>
            <end y="778.5" x="4690.0"/>
        </arc>
        <arc target="glyph359.1" source="glyph227" id="arc44" class="consumption">
            <start y="1707.5447" x="4251.8774"/>
            <next y="1702.8334" x="4256.0"/>
            <next y="1604.3917" x="4256.0"/>
            <next y="1601.8917" x="4256.0"/>
            <next y="1599.3917" x="4258.5"/>
            <next y="1599.3917" x="4261.0"/>
            <next y="1599.3917" x="4810.0"/>
            <next y="1599.3917" x="4812.5"/>
            <next y="1596.8917" x="4815.0"/>
            <next y="1594.3917" x="4815.0"/>
            <next y="888.5025" x="4815.0"/>
            <next y="886.0025" x="4815.0"/>
            <next y="883.5025" x="4812.5"/>
            <next y="883.5025" x="4810.0"/>
            <next y="883.5025" x="4689.0"/>
            <next y="883.5025" x="4686.5"/>
            <next y="881.0025" x="4684.0"/>
            <next y="878.5025" x="4684.0"/>
            <next y="785.5" x="4684.0"/>
            <next y="783.0" x="4684.0"/>
            <next y="780.5" x="4684.5"/>
            <next y="780.5" x="4685.0"/>
            <next y="780.5" x="4685.0"/>
            <end y="778.5" x="4690.0"/>
        </arc>
        <arc target="glyph236" source="glyph366.2" id="arc45" class="production">
            <start y="1842.8334" x="4617.0"/>
            <next y="1847.8334" x="4617.0"/>
            <end y="1889.8334" x="4617.0"/>
        </arc>
        <arc target="glyph237" source="glyph316.2" id="arc46" class="production">
            <start y="1842.8334" x="4803.0"/>
            <next y="1847.8334" x="4803.0"/>
            <end y="1889.8334" x="4803.0"/>
        </arc>
        <arc target="glyph238" source="glyph384.2" id="arc47" class="production">
            <start y="1842.8334" x="3562.0"/>
            <next y="1847.8334" x="3562.0"/>
            <next y="1857.8334" x="3562.0"/>
            <next y="1860.3334" x="3562.0"/>
            <next y="1862.8334" x="3559.5"/>
            <next y="1862.8334" x="3557.0"/>
            <next y="1862.8334" x="3548.0"/>
            <next y="1862.8334" x="3545.5"/>
            <next y="1865.3334" x="3543.0"/>
            <next y="1867.8334" x="3543.0"/>
            <next y="1888.8334" x="3543.0"/>
            <end y="1889.9492" x="3542.8606"/>
        </arc>
        <arc target="glyph384.1" source="glyph218" id="arc48" class="consumption">
            <start y="1733.7175" x="3542.8606"/>
            <next y="1734.8334" x="3543.0"/>
            <next y="1797.8334" x="3543.0"/>
            <next y="1800.3334" x="3543.0"/>
            <next y="1802.8334" x="3545.5"/>
            <next y="1802.8334" x="3548.0"/>
            <next y="1802.8334" x="3557.0"/>
            <next y="1802.8334" x="3559.5"/>
            <next y="1805.3334" x="3562.0"/>
            <next y="1807.8334" x="3562.0"/>
            <next y="1817.8334" x="3562.0"/>
            <end y="1822.8334" x="3562.0"/>
        </arc>
        <arc target="glyph383.1" source="glyph223" id="arc49" class="consumption">
            <start y="498.5" x="767.0"/>
            <next y="489.5" x="767.0"/>
            <next y="489.5" x="3988.5"/>
            <next y="489.5" x="3991.0"/>
            <next y="492.0" x="3993.5"/>
            <next y="494.5" x="3993.5"/>
            <next y="771.5" x="3993.5"/>
            <next y="774.0" x="3993.5"/>
            <next y="776.5" x="3996.0"/>
            <next y="776.5" x="3998.5"/>
            <next y="776.5" x="4310.0"/>
            <end y="778.5" x="4315.0"/>
        </arc>
        <arc target="glyph383.1" source="glyph218" id="arc50" class="consumption">
            <start y="1724.1002" x="3555.045"/>
            <next y="1724.8334" x="3557.0"/>
            <next y="1724.8334" x="3934.0"/>
            <next y="1724.8334" x="3936.5"/>
            <next y="1722.3334" x="3939.0"/>
            <next y="1719.8334" x="3939.0"/>
            <next y="785.5" x="3939.0"/>
            <next y="783.0" x="3939.0"/>
            <next y="780.5" x="3941.5"/>
            <next y="780.5" x="3944.0"/>
            <next y="780.5" x="4310.0"/>
            <end y="778.5" x="4315.0"/>
        </arc>
        <arc target="glyph245" source="glyph383.2" id="arc51" class="production">
            <start y="778.5" x="4335.0"/>
            <next y="778.5" x="4340.0"/>
            <next y="778.5" x="4340.0"/>
            <next y="778.5" x="4340.5"/>
            <next y="781.0" x="4341.0"/>
            <next y="783.5" x="4341.0"/>
            <next y="882.5" x="4341.0"/>
            <next y="885.0" x="4341.0"/>
            <next y="887.5" x="4338.5"/>
            <next y="887.5" x="4336.0"/>
            <next y="887.5" x="4258.0"/>
            <end y="887.63947" x="4256.8843"/>
        </arc>
        <arc target="glyph407.1" source="glyph223" id="arc52" class="consumption">
            <start y="498.5" x="767.0"/>
            <next y="497.5" x="767.0"/>
            <next y="497.5" x="3287.0"/>
            <next y="497.5" x="3289.5"/>
            <next y="500.0" x="3292.0"/>
            <next y="502.5" x="3292.0"/>
            <next y="771.5" x="3292.0"/>
            <next y="774.0" x="3292.0"/>
            <next y="776.5" x="3294.5"/>
            <next y="776.5" x="3297.0"/>
            <next y="776.5" x="3559.0"/>
            <end y="778.5" x="3564.0"/>
        </arc>
        <arc target="glyph407.1" source="glyph220" id="arc53" class="consumption">
            <start y="1725.5415" x="2853.4165"/>
            <next y="1726.8334" x="2856.0"/>
            <next y="1726.8334" x="3233.0"/>
            <next y="1726.8334" x="3235.5"/>
            <next y="1724.3334" x="3238.0"/>
            <next y="1721.8334" x="3238.0"/>
            <next y="785.5" x="3238.0"/>
            <next y="783.0" x="3238.0"/>
            <next y="780.5" x="3240.5"/>
            <next y="780.5" x="3243.0"/>
            <next y="780.5" x="3559.0"/>
            <end y="778.5" x="3564.0"/>
        </arc>
        <arc target="glyph248" source="glyph407.2" id="arc54" class="production">
            <start y="778.5" x="3584.0"/>
            <next y="778.5" x="3589.0"/>
            <next y="778.5" x="3589.0"/>
            <next y="778.5" x="3589.5"/>
            <next y="781.0" x="3590.0"/>
            <next y="783.5" x="3590.0"/>
            <next y="882.5" x="3590.0"/>
            <next y="885.0" x="3590.0"/>
            <next y="887.5" x="3587.5"/>
            <next y="887.5" x="3585.0"/>
            <next y="887.5" x="3557.0"/>
            <end y="887.63947" x="3555.8843"/>
        </arc>
        <arc target="glyph419.1" source="glyph223" id="arc55" class="consumption">
            <start y="506.7918" x="780.4164"/>
            <next y="505.5" x="783.0"/>
            <next y="505.5" x="2705.9124"/>
            <next y="505.5" x="2708.4124"/>
            <next y="508.0" x="2710.9124"/>
            <next y="510.5" x="2710.9124"/>
            <next y="771.5" x="2710.9124"/>
            <next y="774.0" x="2710.9124"/>
            <next y="776.5" x="2713.4124"/>
            <next y="776.5" x="2715.9124"/>
            <next y="776.5" x="2908.0"/>
            <end y="778.5" x="2913.0"/>
        </arc>
        <arc target="glyph419.1" source="glyph226" id="arc56" class="consumption">
            <start y="1725.5415" x="2152.4165"/>
            <next y="1726.8334" x="2155.0"/>
            <next y="1726.8334" x="2537.9124"/>
            <next y="1726.8334" x="2540.4124"/>
            <next y="1724.3334" x="2542.9124"/>
            <next y="1721.8334" x="2542.9124"/>
            <next y="785.5" x="2542.9124"/>
            <next y="783.0" x="2542.9124"/>
            <next y="780.5" x="2545.4124"/>
            <next y="780.5" x="2547.9124"/>
            <next y="780.5" x="2908.0"/>
            <end y="778.5" x="2913.0"/>
        </arc>
        <arc target="glyph221" source="glyph419.2" id="arc57" class="production">
            <start y="778.5" x="2933.0"/>
            <next y="778.5" x="2938.0"/>
            <next y="778.5" x="2938.0"/>
            <next y="778.5" x="2938.5"/>
            <next y="781.0" x="2939.0"/>
            <next y="783.5" x="2939.0"/>
            <next y="882.5" x="2939.0"/>
            <next y="885.0" x="2939.0"/>
            <next y="887.5" x="2936.5"/>
            <next y="887.5" x="2934.0"/>
            <next y="887.5" x="2856.0"/>
            <end y="887.63947" x="2854.8843"/>
        </arc>
        <arc target="glyph343.1" source="glyph223" id="arc58" class="consumption">
            <start y="513.5" x="782.0"/>
            <next y="513.5" x="2250.7458"/>
            <next y="513.5" x="2253.2458"/>
            <next y="516.0" x="2255.7458"/>
            <next y="518.5" x="2255.7458"/>
            <next y="771.5" x="2255.7458"/>
            <next y="774.0" x="2255.7458"/>
            <next y="776.5" x="2258.2458"/>
            <next y="776.5" x="2260.7458"/>
            <next y="776.5" x="2395.825"/>
            <end y="778.5" x="2400.825"/>
        </arc>
        <arc target="glyph343.1" source="glyph215" id="arc59" class="consumption">
            <start y="1722.4713" x="1452.5521"/>
            <next y="1722.8334" x="1454.0"/>
            <next y="1722.8334" x="1837.0"/>
            <next y="1722.8334" x="1839.5"/>
            <next y="1720.3334" x="1842.0"/>
            <next y="1717.8334" x="1842.0"/>
            <next y="860.0" x="1842.0"/>
            <next y="857.5" x="1842.0"/>
            <next y="855.0" x="1844.5"/>
            <next y="855.0" x="1847.0"/>
            <next y="855.0" x="2259.4124"/>
            <next y="855.0" x="2261.9124"/>
            <next y="852.5" x="2264.4124"/>
            <next y="850.0" x="2264.4124"/>
            <next y="785.5" x="2264.4124"/>
            <next y="783.0" x="2264.4124"/>
            <next y="780.5" x="2266.9124"/>
            <next y="780.5" x="2269.4124"/>
            <next y="780.5" x="2395.825"/>
            <end y="778.5" x="2400.825"/>
        </arc>
        <arc target="glyph216" source="glyph343.2" id="arc60" class="production">
            <start y="778.5" x="2420.825"/>
            <next y="778.5" x="2425.825"/>
            <next y="778.5" x="2425.825"/>
            <next y="778.5" x="2426.325"/>
            <next y="781.0" x="2426.825"/>
            <next y="783.5" x="2426.825"/>
            <next y="882.5" x="2426.825"/>
            <next y="885.0" x="2426.825"/>
            <next y="887.5" x="2424.325"/>
            <next y="887.5" x="2421.825"/>
            <next y="887.5" x="2155.0"/>
            <end y="887.63947" x="2153.8843"/>
        </arc>
        <arc target="glyph373.1" source="glyph223" id="arc61" class="consumption">
            <start y="520.2082" x="780.4164"/>
            <next y="521.5" x="783.0"/>
            <next y="521.5" x="1673.5"/>
            <next y="521.5" x="1676.0"/>
            <next y="524.0" x="1678.5"/>
            <next y="526.5" x="1678.5"/>
            <next y="771.5" x="1678.5"/>
            <next y="774.0" x="1678.5"/>
            <next y="776.5" x="1681.0"/>
            <next y="776.5" x="1683.5"/>
            <next y="776.5" x="1941.0"/>
            <end y="778.5" x="1946.0"/>
        </arc>
        <arc target="glyph373.1" source="glyph246" id="arc62" class="consumption">
            <start y="1707.5447" x="928.87756"/>
            <next y="1702.8334" x="933.0"/>
            <next y="1674.1167" x="933.0"/>
            <next y="1671.6167" x="933.0"/>
            <next y="1669.1167" x="935.5"/>
            <next y="1669.1167" x="938.0"/>
            <next y="1669.1167" x="1825.0"/>
            <next y="1669.1167" x="1827.5"/>
            <next y="1666.6167" x="1830.0"/>
            <next y="1664.1167" x="1830.0"/>
            <next y="785.5" x="1830.0"/>
            <next y="783.0" x="1830.0"/>
            <next y="780.5" x="1832.5"/>
            <next y="780.5" x="1835.0"/>
            <next y="780.5" x="1941.0"/>
            <end y="778.5" x="1946.0"/>
        </arc>
        <arc target="glyph203" source="glyph373.2" id="arc63" class="production">
            <start y="778.5" x="1966.0"/>
            <next y="778.5" x="1971.0"/>
            <next y="778.5" x="1971.0"/>
            <next y="778.5" x="1971.5"/>
            <next y="781.0" x="1972.0"/>
            <next y="783.5" x="1972.0"/>
            <next y="882.5025" x="1972.0"/>
            <next y="885.0025" x="1972.0"/>
            <next y="887.5025" x="1969.5"/>
            <next y="887.5025" x="1967.0"/>
            <next y="887.5025" x="1454.0"/>
            <end y="887.6418" x="1452.8844"/>
        </arc>
        <arc target="glyph304.1" source="glyph223" id="arc64" class="consumption">
            <start y="528.5" x="767.0"/>
            <next y="529.5" x="767.0"/>
            <next y="529.5" x="1091.5"/>
            <next y="529.5" x="1094.0"/>
            <next y="532.0" x="1096.5"/>
            <next y="534.5" x="1096.5"/>
            <next y="771.5" x="1096.5"/>
            <next y="774.0" x="1096.5"/>
            <next y="776.5" x="1099.0"/>
            <next y="776.5" x="1101.5"/>
            <next y="776.5" x="1296.0"/>
            <end y="778.5" x="1301.0"/>
        </arc>
        <arc target="glyph304.1" source="glyph205" id="arc65" class="consumption">
            <start y="1704.7885" x="405.26685"/>
            <next y="1702.8334" x="406.0"/>
            <next y="1560.4" x="406.0"/>
            <next y="1557.9" x="406.0"/>
            <next y="1555.4" x="408.5"/>
            <next y="1555.4" x="411.0"/>
            <next y="1555.4" x="791.0"/>
            <next y="1555.4" x="793.5"/>
            <next y="1552.9" x="796.0"/>
            <next y="1550.4" x="796.0"/>
            <next y="1359.3" x="796.0"/>
            <next y="1356.8" x="796.0"/>
            <next y="1354.3" x="798.5"/>
            <next y="1354.3" x="801.0"/>
            <next y="1354.3" x="1219.0"/>
            <next y="1354.3" x="1221.5"/>
            <next y="1351.8" x="1224.0"/>
            <next y="1349.3" x="1224.0"/>
            <next y="785.5" x="1224.0"/>
            <next y="783.0" x="1224.0"/>
            <next y="780.5" x="1226.5"/>
            <next y="780.5" x="1229.0"/>
            <next y="780.5" x="1296.0"/>
            <end y="778.5" x="1301.0"/>
        </arc>
        <arc target="glyph225" source="glyph304.2" id="arc66" class="production">
            <start y="778.5" x="1321.0"/>
            <next y="778.5" x="1326.0"/>
            <next y="778.5" x="1326.0"/>
            <next y="778.5" x="1326.5"/>
            <next y="781.0" x="1327.0"/>
            <next y="783.5" x="1327.0"/>
            <next y="882.5" x="1327.0"/>
            <next y="885.0" x="1327.0"/>
            <next y="887.5" x="1324.5"/>
            <next y="887.5" x="1322.0"/>
            <next y="887.5" x="935.0"/>
            <end y="887.63947" x="933.88416"/>
        </arc>
        <arc target="glyph229" source="glyph414.2" id="arc67" class="production">
            <start y="1842.8334" x="4221.0"/>
            <next y="1847.8334" x="4221.0"/>
            <next y="1857.8334" x="4221.0"/>
            <next y="1860.3334" x="4221.0"/>
            <next y="1862.8334" x="4223.5"/>
            <next y="1862.8334" x="4226.0"/>
            <next y="1862.8334" x="4235.0"/>
            <next y="1862.8334" x="4237.5"/>
            <next y="1865.3334" x="4240.0"/>
            <next y="1867.8334" x="4240.0"/>
            <next y="1888.8334" x="4240.0"/>
            <end y="1889.9492" x="4240.1396"/>
        </arc>
        <arc target="glyph414.1" source="glyph227" id="arc68" class="consumption">
            <start y="1733.7175" x="4243.8604"/>
            <next y="1734.8334" x="4244.0"/>
            <next y="1797.8334" x="4244.0"/>
            <next y="1800.3334" x="4244.0"/>
            <next y="1802.8334" x="4241.5"/>
            <next y="1802.8334" x="4239.0"/>
            <next y="1802.8334" x="4226.0"/>
            <next y="1802.8334" x="4223.5"/>
            <next y="1805.3334" x="4221.0"/>
            <next y="1807.8334" x="4221.0"/>
            <next y="1817.8334" x="4221.0"/>
            <end y="1822.8334" x="4221.0"/>
        </arc>
        <arc target="glyph229" source="glyph278.2" id="arc69" class="production">
            <start y="1842.8334" x="4263.0"/>
            <next y="1847.8334" x="4263.0"/>
            <next y="1857.8334" x="4263.0"/>
            <next y="1860.3334" x="4263.0"/>
            <next y="1862.8334" x="4260.5"/>
            <next y="1862.8334" x="4258.0"/>
            <next y="1862.8334" x="4249.0"/>
            <next y="1862.8334" x="4246.5"/>
            <next y="1865.3334" x="4244.0"/>
            <next y="1867.8334" x="4244.0"/>
            <next y="1888.8334" x="4244.0"/>
            <end y="1889.9492" x="4243.8604"/>
        </arc>
        <arc target="glyph278.1" source="glyph227" id="arc70" class="consumption">
            <start y="1732.8783" x="4247.267"/>
            <next y="1734.8334" x="4248.0"/>
            <next y="1797.8334" x="4248.0"/>
            <next y="1800.3334" x="4248.0"/>
            <next y="1802.8334" x="4250.5"/>
            <next y="1802.8334" x="4253.0"/>
            <next y="1802.8334" x="4258.0"/>
            <next y="1802.8334" x="4260.5"/>
            <next y="1805.3334" x="4263.0"/>
            <next y="1807.8334" x="4263.0"/>
            <next y="1817.8334" x="4263.0"/>
            <end y="1822.8334" x="4263.0"/>
        </arc>
        <arc target="glyph227" source="glyph394.2" id="arc71" class="production">
            <start y="1519.5" x="4221.0"/>
            <next y="1524.5" x="4221.0"/>
            <next y="1534.4" x="4221.0"/>
            <next y="1536.9" x="4221.0"/>
            <next y="1539.4" x="4223.5"/>
            <next y="1539.4" x="4226.0"/>
            <next y="1539.4" x="4227.0"/>
            <next y="1539.4" x="4229.5"/>
            <next y="1541.9" x="4232.0"/>
            <next y="1544.4" x="4232.0"/>
            <next y="1702.8334" x="4232.0"/>
            <end y="1706.1134" x="4234.05"/>
        </arc>
        <arc target="glyph235" source="glyph394.1" id="arc72" class="production">
            <start y="1499.5" x="4221.0"/>
            <next y="1494.5" x="4221.0"/>
            <next y="1484.6" x="4221.0"/>
            <next y="1482.1" x="4221.0"/>
            <next y="1479.6" x="4223.5"/>
            <next y="1479.6" x="4226.0"/>
            <next y="1479.6" x="4233.0"/>
            <next y="1479.6" x="4235.5"/>
            <next y="1477.1" x="4238.0"/>
            <next y="1474.6" x="4238.0"/>
            <next y="1338.5" x="4238.0"/>
            <end y="1337.0521" x="4238.362"/>
        </arc>
        <arc target="glyph227" source="glyph397.2" id="arc73" class="production">
            <start y="1519.5" x="4263.0"/>
            <next y="1524.5" x="4263.0"/>
            <next y="1534.4" x="4263.0"/>
            <next y="1536.9" x="4263.0"/>
            <next y="1539.4" x="4260.5"/>
            <next y="1539.4" x="4258.0"/>
            <next y="1539.4" x="4241.0"/>
            <next y="1539.4" x="4238.5"/>
            <next y="1541.9" x="4236.0"/>
            <next y="1544.4" x="4236.0"/>
            <next y="1702.8334" x="4236.0"/>
            <end y="1704.7885" x="4236.733"/>
        </arc>
        <arc target="glyph235" source="glyph397.1" id="arc74" class="production">
            <start y="1499.5" x="4263.0"/>
            <next y="1494.5" x="4263.0"/>
            <next y="1484.6" x="4263.0"/>
            <next y="1482.1" x="4263.0"/>
            <next y="1479.6" x="4260.5"/>
            <next y="1479.6" x="4258.0"/>
            <next y="1479.6" x="4247.0"/>
            <next y="1479.6" x="4244.5"/>
            <next y="1477.1" x="4242.0"/>
            <next y="1474.6" x="4242.0"/>
            <end y="1337.5" x="4242.0"/>
        </arc>
        <arc target="glyph227" source="glyph259.2" id="arc75" class="production">
            <start y="1519.5" x="4354.0"/>
            <next y="1524.5" x="4354.0"/>
            <next y="1538.4" x="4354.0"/>
            <next y="1540.9" x="4354.0"/>
            <next y="1543.4" x="4351.5"/>
            <next y="1543.4" x="4349.0"/>
            <next y="1543.4" x="4245.0"/>
            <next y="1543.4" x="4242.5"/>
            <next y="1545.9" x="4240.0"/>
            <next y="1548.4" x="4240.0"/>
            <next y="1702.8334" x="4240.0"/>
            <end y="1703.9492" x="4240.1396"/>
        </arc>
        <arc target="glyph235" source="glyph259.1" id="arc76" class="production">
            <start y="1499.5" x="4354.0"/>
            <next y="1494.5" x="4354.0"/>
            <next y="1480.6" x="4354.0"/>
            <next y="1478.1" x="4354.0"/>
            <next y="1475.6" x="4351.5"/>
            <next y="1475.6" x="4349.0"/>
            <next y="1475.6" x="4251.0"/>
            <next y="1475.6" x="4248.5"/>
            <next y="1473.1" x="4246.0"/>
            <next y="1470.6" x="4246.0"/>
            <next y="1338.5" x="4246.0"/>
            <end y="1337.0521" x="4245.638"/>
        </arc>
        <arc target="glyph235" source="glyph427.2" id="arc77" class="production">
            <start y="1168.5" x="4130.0"/>
            <next y="1173.5" x="4130.0"/>
            <next y="1187.4" x="4130.0"/>
            <next y="1189.9" x="4130.0"/>
            <next y="1192.4" x="4132.5"/>
            <next y="1192.4" x="4135.0"/>
            <next y="1192.4" x="4229.0"/>
            <next y="1192.4" x="4231.5"/>
            <next y="1194.9" x="4234.0"/>
            <next y="1197.4" x="4234.0"/>
            <next y="1306.5" x="4234.0"/>
            <end y="1309.0836" x="4235.292"/>
        </arc>
        <arc target="glyph249" source="glyph427.1" id="arc78" class="production">
            <start y="1148.5" x="4130.0"/>
            <next y="1143.5" x="4130.0"/>
            <next y="1129.6" x="4130.0"/>
            <next y="1127.1" x="4130.0"/>
            <next y="1124.6" x="4132.5"/>
            <next y="1124.6" x="4135.0"/>
            <next y="1124.6" x="4229.0"/>
            <next y="1124.6" x="4231.5"/>
            <next y="1122.1" x="4234.0"/>
            <next y="1119.6" x="4234.0"/>
            <next y="1092.5" x="4234.0"/>
            <end y="1089.9164" x="4235.292"/>
        </arc>
        <arc target="glyph235" source="glyph423.2" id="arc79" class="production">
            <start y="1168.5" x="4221.0"/>
            <next y="1173.5" x="4221.0"/>
            <next y="1183.4" x="4221.0"/>
            <next y="1185.9" x="4221.0"/>
            <next y="1188.4" x="4223.5"/>
            <next y="1188.4" x="4226.0"/>
            <next y="1188.4" x="4233.0"/>
            <next y="1188.4" x="4235.5"/>
            <next y="1190.9" x="4238.0"/>
            <next y="1193.4" x="4238.0"/>
            <next y="1306.5" x="4238.0"/>
            <end y="1307.9479" x="4238.362"/>
        </arc>
        <arc target="glyph249" source="glyph423.1" id="arc80" class="production">
            <start y="1148.5" x="4221.0"/>
            <next y="1143.5" x="4221.0"/>
            <next y="1133.6" x="4221.0"/>
            <next y="1131.1" x="4221.0"/>
            <next y="1128.6" x="4223.5"/>
            <next y="1128.6" x="4226.0"/>
            <next y="1128.6" x="4233.0"/>
            <next y="1128.6" x="4235.5"/>
            <next y="1126.1" x="4238.0"/>
            <next y="1123.6" x="4238.0"/>
            <next y="1092.5" x="4238.0"/>
            <end y="1091.0521" x="4238.362"/>
        </arc>
        <arc target="glyph249" source="glyph345.2" id="arc81" class="production">
            <start y="1009.5" x="4130.0"/>
            <next y="1014.5" x="4130.0"/>
            <next y="1028.4" x="4130.0"/>
            <next y="1030.9" x="4130.0"/>
            <next y="1033.4" x="4132.5"/>
            <next y="1033.4" x="4135.0"/>
            <next y="1033.4" x="4231.0"/>
            <next y="1033.4" x="4233.5"/>
            <next y="1035.9" x="4236.0"/>
            <next y="1038.4" x="4236.0"/>
            <next y="1060.5" x="4236.0"/>
            <end y="1062.4551" x="4236.733"/>
        </arc>
        <arc target="glyph245" source="glyph345.1" id="arc82" class="production">
            <start y="989.5" x="4130.0"/>
            <next y="984.5" x="4130.0"/>
            <next y="970.6" x="4130.0"/>
            <next y="968.1" x="4130.0"/>
            <next y="965.6" x="4132.5"/>
            <next y="965.6" x="4135.0"/>
            <next y="965.6" x="4231.0"/>
            <next y="965.6" x="4233.5"/>
            <next y="963.1" x="4236.0"/>
            <next y="960.6" x="4236.0"/>
            <next y="905.5" x="4236.0"/>
            <end y="903.5449" x="4236.733"/>
        </arc>
        <arc target="glyph249" source="glyph284.2" id="arc83" class="production">
            <start y="1009.5" x="4221.0"/>
            <next y="1014.5" x="4221.0"/>
            <next y="1024.4" x="4221.0"/>
            <next y="1026.9" x="4221.0"/>
            <next y="1029.4" x="4223.5"/>
            <next y="1029.4" x="4226.0"/>
            <next y="1029.4" x="4235.0"/>
            <next y="1029.4" x="4237.5"/>
            <next y="1031.9" x="4240.0"/>
            <next y="1034.4" x="4240.0"/>
            <next y="1060.5" x="4240.0"/>
            <end y="1061.6158" x="4240.1396"/>
        </arc>
        <arc target="glyph245" source="glyph284.1" id="arc84" class="production">
            <start y="989.5" x="4221.0"/>
            <next y="984.5" x="4221.0"/>
            <next y="974.6" x="4221.0"/>
            <next y="972.1" x="4221.0"/>
            <next y="969.6" x="4223.5"/>
            <next y="969.6" x="4226.0"/>
            <next y="969.6" x="4235.0"/>
            <next y="969.6" x="4237.5"/>
            <next y="967.1" x="4240.0"/>
            <next y="964.6" x="4240.0"/>
            <next y="905.5" x="4240.0"/>
            <end y="904.38416" x="4240.1396"/>
        </arc>
        <arc target="glyph249" source="glyph281.2" id="arc85" class="production">
            <start y="1009.5" x="4263.0"/>
            <next y="1014.5" x="4263.0"/>
            <next y="1024.4" x="4263.0"/>
            <next y="1026.9" x="4263.0"/>
            <next y="1029.4" x="4260.5"/>
            <next y="1029.4" x="4258.0"/>
            <next y="1029.4" x="4249.0"/>
            <next y="1029.4" x="4246.5"/>
            <next y="1031.9" x="4244.0"/>
            <next y="1034.4" x="4244.0"/>
            <next y="1060.5" x="4244.0"/>
            <end y="1061.6158" x="4243.8604"/>
        </arc>
        <arc target="glyph245" source="glyph281.1" id="arc86" class="production">
            <start y="989.5" x="4263.0"/>
            <next y="984.5" x="4263.0"/>
            <next y="974.6" x="4263.0"/>
            <next y="972.1" x="4263.0"/>
            <next y="969.6" x="4260.5"/>
            <next y="969.6" x="4258.0"/>
            <next y="969.6" x="4249.0"/>
            <next y="969.6" x="4246.5"/>
            <next y="967.1" x="4244.0"/>
            <next y="964.6" x="4244.0"/>
            <next y="905.5" x="4244.0"/>
            <end y="904.38416" x="4243.8604"/>
        </arc>
        <arc target="glyph396.1" source="glyph223" id="arc87" class="consumption">
            <start y="498.5" x="767.0"/>
            <next y="487.9" x="767.0"/>
            <next y="487.9" x="3992.5"/>
            <next y="487.9" x="3995.0"/>
            <next y="490.4" x="3997.5"/>
            <next y="492.9" x="3997.5"/>
            <next y="652.5" x="3997.5"/>
            <next y="655.0" x="3997.5"/>
            <next y="657.5" x="4000.0"/>
            <next y="657.5" x="4002.5"/>
            <next y="657.5" x="4310.0"/>
            <end y="659.5" x="4315.0"/>
        </arc>
        <arc target="glyph396.1" source="glyph218" id="arc88" class="consumption">
            <start y="1720.6938" x="3555.8843"/>
            <next y="1720.8334" x="3557.0"/>
            <next y="1720.8334" x="3930.0"/>
            <next y="1720.8334" x="3932.5"/>
            <next y="1718.3334" x="3935.0"/>
            <next y="1715.8334" x="3935.0"/>
            <next y="666.5" x="3935.0"/>
            <next y="664.0" x="3935.0"/>
            <next y="661.5" x="3937.5"/>
            <next y="661.5" x="3940.0"/>
            <next y="661.5" x="4310.0"/>
            <end y="659.5" x="4315.0"/>
        </arc>
        <arc target="glyph245" source="glyph396.2" id="arc89" class="production">
            <start y="659.5" x="4335.0"/>
            <next y="659.5" x="4340.0"/>
            <next y="659.5" x="4348.0"/>
            <next y="659.5" x="4350.5"/>
            <next y="662.0" x="4353.0"/>
            <next y="664.5" x="4353.0"/>
            <next y="886.5" x="4353.0"/>
            <next y="889.0" x="4353.0"/>
            <next y="891.5" x="4350.5"/>
            <next y="891.5" x="4348.0"/>
            <next y="891.5" x="4258.0"/>
            <end y="891.36053" x="4256.8843"/>
        </arc>
        <arc target="glyph268.1" source="glyph223" id="arc90" class="consumption">
            <start y="498.5" x="767.0"/>
            <next y="492.7" x="767.0"/>
            <next y="492.7" x="3615.0"/>
            <next y="492.7" x="3617.5"/>
            <next y="495.2" x="3620.0"/>
            <next y="497.7" x="3620.0"/>
            <next y="711.5" x="3620.0"/>
            <next y="714.0" x="3620.0"/>
            <next y="716.5" x="3622.5"/>
            <next y="716.5" x="3625.0"/>
            <next y="716.5" x="3651.0"/>
            <end y="718.5" x="3656.0"/>
        </arc>
        <arc target="glyph268.1" source="glyph218" id="arc91" class="consumption">
            <start y="1713.5665" x="3555.045"/>
            <next y="1712.8334" x="3557.0"/>
            <next y="1712.8334" x="3916.0"/>
            <next y="1712.8334" x="3918.5"/>
            <next y="1710.3334" x="3921.0"/>
            <next y="1707.8334" x="3921.0"/>
            <next y="753.0" x="3921.0"/>
            <next y="750.5" x="3921.0"/>
            <next y="748.0" x="3918.5"/>
            <next y="748.0" x="3916.0"/>
            <next y="748.0" x="3655.0"/>
            <next y="748.0" x="3652.5"/>
            <next y="745.5" x="3650.0"/>
            <next y="743.0" x="3650.0"/>
            <next y="725.5" x="3650.0"/>
            <next y="723.0" x="3650.0"/>
            <next y="720.5" x="3650.5"/>
            <next y="720.5" x="3651.0"/>
            <next y="720.5" x="3651.0"/>
            <end y="718.5" x="3656.0"/>
        </arc>
        <arc target="glyph245" source="glyph268.2" id="arc92" class="production">
            <start y="718.5" x="3676.0"/>
            <next y="718.5" x="3681.0"/>
            <next y="718.5" x="4237.0"/>
            <next y="718.5" x="4239.5"/>
            <next y="721.0" x="4242.0"/>
            <next y="723.5" x="4242.0"/>
            <end y="874.5" x="4242.0"/>
        </arc>
        <arc target="glyph289.1" source="glyph223" id="arc93" class="consumption">
            <start y="498.5" x="767.0"/>
            <next y="491.1" x="767.0"/>
            <next y="491.1" x="3619.0"/>
            <next y="491.1" x="3621.5"/>
            <next y="493.6" x="3624.0"/>
            <next y="496.1" x="3624.0"/>
            <next y="592.5" x="3624.0"/>
            <next y="595.0" x="3624.0"/>
            <next y="597.5" x="3626.5"/>
            <next y="597.5" x="3629.0"/>
            <next y="597.5" x="3651.0"/>
            <end y="599.5" x="3656.0"/>
        </arc>
        <arc target="glyph289.1" source="glyph218" id="arc94" class="consumption">
            <start y="1716.9728" x="3555.8843"/>
            <next y="1716.8334" x="3557.0"/>
            <next y="1716.8334" x="3920.0"/>
            <next y="1716.8334" x="3922.5"/>
            <next y="1714.3334" x="3925.0"/>
            <next y="1711.8334" x="3925.0"/>
            <next y="634.0" x="3925.0"/>
            <next y="631.5" x="3925.0"/>
            <next y="629.0" x="3922.5"/>
            <next y="629.0" x="3920.0"/>
            <next y="629.0" x="3655.0"/>
            <next y="629.0" x="3652.5"/>
            <next y="626.5" x="3650.0"/>
            <next y="624.0" x="3650.0"/>
            <next y="606.5" x="3650.0"/>
            <next y="604.0" x="3650.0"/>
            <next y="601.5" x="3650.5"/>
            <next y="601.5" x="3651.0"/>
            <next y="601.5" x="3651.0"/>
            <end y="599.5" x="3656.0"/>
        </arc>
        <arc target="glyph245" source="glyph289.2" id="arc95" class="production">
            <start y="599.5" x="3676.0"/>
            <next y="599.5" x="3681.0"/>
            <next y="599.5" x="4241.0"/>
            <next y="599.5" x="4243.5"/>
            <next y="602.0" x="4246.0"/>
            <next y="604.5" x="4246.0"/>
            <next y="873.5" x="4246.0"/>
            <end y="874.9479" x="4245.638"/>
        </arc>
        <arc target="glyph224" source="glyph261.1" id="arc96" class="production">
            <start y="1499.5" x="3520.0"/>
            <next y="1494.5" x="3520.0"/>
            <next y="1484.6" x="3520.0"/>
            <next y="1482.1" x="3520.0"/>
            <next y="1479.6" x="3522.5"/>
            <next y="1479.6" x="3525.0"/>
            <next y="1479.6" x="3532.0"/>
            <next y="1479.6" x="3534.5"/>
            <next y="1477.1" x="3537.0"/>
            <next y="1474.6" x="3537.0"/>
            <next y="1338.5" x="3537.0"/>
            <end y="1337.0521" x="3537.362"/>
        </arc>
        <arc target="glyph218" source="glyph261.2" id="arc97" class="production">
            <start y="1519.5" x="3520.0"/>
            <next y="1524.5" x="3520.0"/>
            <next y="1534.4" x="3520.0"/>
            <next y="1536.9" x="3520.0"/>
            <next y="1539.4" x="3522.5"/>
            <next y="1539.4" x="3525.0"/>
            <next y="1539.4" x="3532.0"/>
            <next y="1539.4" x="3534.5"/>
            <next y="1541.9" x="3537.0"/>
            <next y="1544.4" x="3537.0"/>
            <next y="1702.8334" x="3537.0"/>
            <end y="1704.2812" x="3537.362"/>
        </arc>
        <arc target="glyph224" source="glyph432.1" id="arc98" class="production">
            <start y="1499.5" x="3562.0"/>
            <next y="1494.5" x="3562.0"/>
            <next y="1484.6" x="3562.0"/>
            <next y="1482.1" x="3562.0"/>
            <next y="1479.6" x="3559.5"/>
            <next y="1479.6" x="3557.0"/>
            <next y="1479.6" x="3546.0"/>
            <next y="1479.6" x="3543.5"/>
            <next y="1477.1" x="3541.0"/>
            <next y="1474.6" x="3541.0"/>
            <end y="1337.5" x="3541.0"/>
        </arc>
        <arc target="glyph218" source="glyph432.2" id="arc99" class="production">
            <start y="1519.5" x="3562.0"/>
            <next y="1524.5" x="3562.0"/>
            <next y="1534.4" x="3562.0"/>
            <next y="1536.9" x="3562.0"/>
            <next y="1539.4" x="3559.5"/>
            <next y="1539.4" x="3557.0"/>
            <next y="1539.4" x="3546.0"/>
            <next y="1539.4" x="3543.5"/>
            <next y="1541.9" x="3541.0"/>
            <next y="1544.4" x="3541.0"/>
            <end y="1703.8334" x="3541.0"/>
        </arc>
        <arc target="glyph224" source="glyph267.1" id="arc100" class="production">
            <start y="1499.5" x="3653.0"/>
            <next y="1494.5" x="3653.0"/>
            <next y="1480.6" x="3653.0"/>
            <next y="1478.1" x="3653.0"/>
            <next y="1475.6" x="3650.5"/>
            <next y="1475.6" x="3648.0"/>
            <next y="1475.6" x="3550.0"/>
            <next y="1475.6" x="3547.5"/>
            <next y="1473.1" x="3545.0"/>
            <next y="1470.6" x="3545.0"/>
            <next y="1338.5" x="3545.0"/>
            <end y="1337.0521" x="3544.638"/>
        </arc>
        <arc target="glyph218" source="glyph267.2" id="arc101" class="production">
            <start y="1519.5" x="3653.0"/>
            <next y="1524.5" x="3653.0"/>
            <next y="1538.4" x="3653.0"/>
            <next y="1540.9" x="3653.0"/>
            <next y="1543.4" x="3650.5"/>
            <next y="1543.4" x="3648.0"/>
            <next y="1543.4" x="3550.0"/>
            <next y="1543.4" x="3547.5"/>
            <next y="1545.9" x="3545.0"/>
            <next y="1548.4" x="3545.0"/>
            <next y="1702.8334" x="3545.0"/>
            <end y="1704.2812" x="3544.638"/>
        </arc>
        <arc target="glyph208" source="glyph377.1" id="arc102" class="production">
            <start y="1148.5" x="3429.0"/>
            <next y="1143.5" x="3429.0"/>
            <next y="1129.6" x="3429.0"/>
            <next y="1127.1" x="3429.0"/>
            <next y="1124.6" x="3431.5"/>
            <next y="1124.6" x="3434.0"/>
            <next y="1124.6" x="3528.0"/>
            <next y="1124.6" x="3530.5"/>
            <next y="1122.1" x="3533.0"/>
            <next y="1119.6" x="3533.0"/>
            <next y="1092.5" x="3533.0"/>
            <end y="1089.9164" x="3534.2917"/>
        </arc>
        <arc target="glyph224" source="glyph377.2" id="arc103" class="production">
            <start y="1168.5" x="3429.0"/>
            <next y="1173.5" x="3429.0"/>
            <next y="1187.4" x="3429.0"/>
            <next y="1189.9" x="3429.0"/>
            <next y="1192.4" x="3431.5"/>
            <next y="1192.4" x="3434.0"/>
            <next y="1192.4" x="3528.0"/>
            <next y="1192.4" x="3530.5"/>
            <next y="1194.9" x="3533.0"/>
            <next y="1197.4" x="3533.0"/>
            <next y="1306.5" x="3533.0"/>
            <end y="1309.0836" x="3534.2917"/>
        </arc>
        <arc target="glyph208" source="glyph258.1" id="arc104" class="production">
            <start y="1148.5" x="3520.0"/>
            <next y="1143.5" x="3520.0"/>
            <next y="1133.6" x="3520.0"/>
            <next y="1131.1" x="3520.0"/>
            <next y="1128.6" x="3522.5"/>
            <next y="1128.6" x="3525.0"/>
            <next y="1128.6" x="3532.0"/>
            <next y="1128.6" x="3534.5"/>
            <next y="1126.1" x="3537.0"/>
            <next y="1123.6" x="3537.0"/>
            <next y="1092.5" x="3537.0"/>
            <end y="1091.0521" x="3537.362"/>
        </arc>
        <arc target="glyph224" source="glyph258.2" id="arc105" class="production">
            <start y="1168.5" x="3520.0"/>
            <next y="1173.5" x="3520.0"/>
            <next y="1183.4" x="3520.0"/>
            <next y="1185.9" x="3520.0"/>
            <next y="1188.4" x="3522.5"/>
            <next y="1188.4" x="3525.0"/>
            <next y="1188.4" x="3532.0"/>
            <next y="1188.4" x="3534.5"/>
            <next y="1190.9" x="3537.0"/>
            <next y="1193.4" x="3537.0"/>
            <next y="1306.5" x="3537.0"/>
            <end y="1307.9479" x="3537.362"/>
        </arc>
        <arc target="glyph248" source="glyph327.1" id="arc106" class="production">
            <start y="989.5" x="3429.0"/>
            <next y="984.5" x="3429.0"/>
            <next y="970.6" x="3429.0"/>
            <next y="968.1" x="3429.0"/>
            <next y="965.6" x="3431.5"/>
            <next y="965.6" x="3434.0"/>
            <next y="965.6" x="3530.0"/>
            <next y="965.6" x="3532.5"/>
            <next y="963.1" x="3535.0"/>
            <next y="960.6" x="3535.0"/>
            <next y="905.5" x="3535.0"/>
            <end y="903.5449" x="3535.7332"/>
        </arc>
        <arc target="glyph208" source="glyph327.2" id="arc107" class="production">
            <start y="1009.5" x="3429.0"/>
            <next y="1014.5" x="3429.0"/>
            <next y="1028.4" x="3429.0"/>
            <next y="1030.9" x="3429.0"/>
            <next y="1033.4" x="3431.5"/>
            <next y="1033.4" x="3434.0"/>
            <next y="1033.4" x="3530.0"/>
            <next y="1033.4" x="3532.5"/>
            <next y="1035.9" x="3535.0"/>
            <next y="1038.4" x="3535.0"/>
            <next y="1060.5" x="3535.0"/>
            <end y="1062.4551" x="3535.7332"/>
        </arc>
        <arc target="glyph248" source="glyph280.1" id="arc108" class="production">
            <start y="989.5" x="3520.0"/>
            <next y="984.5" x="3520.0"/>
            <next y="974.6" x="3520.0"/>
            <next y="972.1" x="3520.0"/>
            <next y="969.6" x="3522.5"/>
            <next y="969.6" x="3525.0"/>
            <next y="969.6" x="3534.0"/>
            <next y="969.6" x="3536.5"/>
            <next y="967.1" x="3539.0"/>
            <next y="964.6" x="3539.0"/>
            <next y="905.5" x="3539.0"/>
            <end y="904.38416" x="3539.1394"/>
        </arc>
        <arc target="glyph208" source="glyph280.2" id="arc109" class="production">
            <start y="1009.5" x="3520.0"/>
            <next y="1014.5" x="3520.0"/>
            <next y="1024.4" x="3520.0"/>
            <next y="1026.9" x="3520.0"/>
            <next y="1029.4" x="3522.5"/>
            <next y="1029.4" x="3525.0"/>
            <next y="1029.4" x="3534.0"/>
            <next y="1029.4" x="3536.5"/>
            <next y="1031.9" x="3539.0"/>
            <next y="1034.4" x="3539.0"/>
            <next y="1060.5" x="3539.0"/>
            <end y="1061.6158" x="3539.1394"/>
        </arc>
        <arc target="glyph248" source="glyph341.1" id="arc110" class="production">
            <start y="989.5" x="3562.0"/>
            <next y="984.5" x="3562.0"/>
            <next y="974.6" x="3562.0"/>
            <next y="972.1" x="3562.0"/>
            <next y="969.6" x="3559.5"/>
            <next y="969.6" x="3557.0"/>
            <next y="969.6" x="3548.0"/>
            <next y="969.6" x="3545.5"/>
            <next y="967.1" x="3543.0"/>
            <next y="964.6" x="3543.0"/>
            <next y="905.5" x="3543.0"/>
            <end y="904.38416" x="3542.8606"/>
        </arc>
        <arc target="glyph208" source="glyph341.2" id="arc111" class="production">
            <start y="1009.5" x="3562.0"/>
            <next y="1014.5" x="3562.0"/>
            <next y="1024.4" x="3562.0"/>
            <next y="1026.9" x="3562.0"/>
            <next y="1029.4" x="3559.5"/>
            <next y="1029.4" x="3557.0"/>
            <next y="1029.4" x="3548.0"/>
            <next y="1029.4" x="3545.5"/>
            <next y="1031.9" x="3543.0"/>
            <next y="1034.4" x="3543.0"/>
            <next y="1060.5" x="3543.0"/>
            <end y="1061.6158" x="3542.8606"/>
        </arc>
        <arc target="glyph318.1" source="glyph223" id="arc112" class="consumption">
            <start y="498.5" x="767.0"/>
            <next y="495.9" x="767.0"/>
            <next y="495.9" x="3291.0"/>
            <next y="495.9" x="3293.5"/>
            <next y="498.4" x="3296.0"/>
            <next y="500.9" x="3296.0"/>
            <next y="652.5" x="3296.0"/>
            <next y="655.0" x="3296.0"/>
            <next y="657.5" x="3298.5"/>
            <next y="657.5" x="3301.0"/>
            <next y="657.5" x="3559.0"/>
            <end y="659.5" x="3564.0"/>
        </arc>
        <arc target="glyph318.1" source="glyph220" id="arc113" class="consumption">
            <start y="1722.4713" x="2854.5522"/>
            <next y="1722.8334" x="2856.0"/>
            <next y="1722.8334" x="3229.0"/>
            <next y="1722.8334" x="3231.5"/>
            <next y="1720.3334" x="3234.0"/>
            <next y="1717.8334" x="3234.0"/>
            <next y="666.5" x="3234.0"/>
            <next y="664.0" x="3234.0"/>
            <next y="661.5" x="3236.5"/>
            <next y="661.5" x="3239.0"/>
            <next y="661.5" x="3559.0"/>
            <end y="659.5" x="3564.0"/>
        </arc>
        <arc target="glyph248" source="glyph318.2" id="arc114" class="production">
            <start y="659.5" x="3584.0"/>
            <next y="659.5" x="3589.0"/>
            <next y="659.5" x="3597.0"/>
            <next y="659.5" x="3599.5"/>
            <next y="662.0" x="3602.0"/>
            <next y="664.5" x="3602.0"/>
            <next y="886.5" x="3602.0"/>
            <next y="889.0" x="3602.0"/>
            <next y="891.5" x="3599.5"/>
            <next y="891.5" x="3597.0"/>
            <next y="891.5" x="3557.0"/>
            <end y="891.36053" x="3555.8843"/>
        </arc>
        <arc target="glyph374.1" source="glyph223" id="arc115" class="consumption">
            <start y="504.12958" x="778.713"/>
            <next y="500.7" x="783.0"/>
            <next y="500.7" x="2963.5"/>
            <next y="500.7" x="2966.0"/>
            <next y="503.2" x="2968.5"/>
            <next y="505.7" x="2968.5"/>
            <next y="711.5" x="2968.5"/>
            <next y="714.0" x="2968.5"/>
            <next y="716.5" x="2971.0"/>
            <next y="716.5" x="2973.5"/>
            <next y="716.5" x="2999.0"/>
            <end y="718.5" x="3004.0"/>
        </arc>
        <arc target="glyph374.1" source="glyph220" id="arc116" class="consumption">
            <start y="1715.1953" x="2854.5522"/>
            <next y="1714.8334" x="2856.0"/>
            <next y="1714.8334" x="3219.0"/>
            <next y="1714.8334" x="3221.5"/>
            <next y="1712.3334" x="3224.0"/>
            <next y="1709.8334" x="3224.0"/>
            <next y="753.0" x="3224.0"/>
            <next y="750.5" x="3224.0"/>
            <next y="748.0" x="3221.5"/>
            <next y="748.0" x="3219.0"/>
            <next y="748.0" x="3003.0"/>
            <next y="748.0" x="3000.5"/>
            <next y="745.5" x="2998.0"/>
            <next y="743.0" x="2998.0"/>
            <next y="725.5" x="2998.0"/>
            <next y="723.0" x="2998.0"/>
            <next y="720.5" x="2998.5"/>
            <next y="720.5" x="2999.0"/>
            <next y="720.5" x="2999.0"/>
            <end y="718.5" x="3004.0"/>
        </arc>
        <arc target="glyph248" source="glyph374.2" id="arc117" class="production">
            <start y="718.5" x="3024.0"/>
            <next y="718.5" x="3029.0"/>
            <next y="718.5" x="3536.0"/>
            <next y="718.5" x="3538.5"/>
            <next y="721.0" x="3541.0"/>
            <next y="723.5" x="3541.0"/>
            <end y="874.5" x="3541.0"/>
        </arc>
        <arc target="glyph409.1" source="glyph223" id="arc118" class="consumption">
            <start y="503.4655" x="778.1494"/>
            <next y="499.1" x="783.0"/>
            <next y="499.1" x="2967.5"/>
            <next y="499.1" x="2970.0"/>
            <next y="501.6" x="2972.5"/>
            <next y="504.1" x="2972.5"/>
            <next y="592.5" x="2972.5"/>
            <next y="595.0" x="2972.5"/>
            <next y="597.5" x="2975.0"/>
            <next y="597.5" x="2977.5"/>
            <next y="597.5" x="2999.0"/>
            <end y="599.5" x="3004.0"/>
        </arc>
        <arc target="glyph409.1" source="glyph220" id="arc119" class="consumption">
            <start y="1718.8334" x="2855.0"/>
            <next y="1718.8334" x="3223.0"/>
            <next y="1718.8334" x="3225.5"/>
            <next y="1716.3334" x="3228.0"/>
            <next y="1713.8334" x="3228.0"/>
            <next y="634.0" x="3228.0"/>
            <next y="631.5" x="3228.0"/>
            <next y="629.0" x="3225.5"/>
            <next y="629.0" x="3223.0"/>
            <next y="629.0" x="3003.0"/>
            <next y="629.0" x="3000.5"/>
            <next y="626.5" x="2998.0"/>
            <next y="624.0" x="2998.0"/>
            <next y="606.5" x="2998.0"/>
            <next y="604.0" x="2998.0"/>
            <next y="601.5" x="2998.5"/>
            <next y="601.5" x="2999.0"/>
            <next y="601.5" x="2999.0"/>
            <end y="599.5" x="3004.0"/>
        </arc>
        <arc target="glyph248" source="glyph409.2" id="arc120" class="production">
            <start y="599.5" x="3024.0"/>
            <next y="599.5" x="3029.0"/>
            <next y="599.5" x="3540.0"/>
            <next y="599.5" x="3542.5"/>
            <next y="602.0" x="3545.0"/>
            <next y="604.5" x="3545.0"/>
            <next y="873.5" x="3545.0"/>
            <end y="874.9479" x="3544.638"/>
        </arc>
        <arc target="glyph220" source="glyph420.2" id="arc121" class="production">
            <start y="1519.5" x="2819.0"/>
            <next y="1524.5" x="2819.0"/>
            <next y="1534.4" x="2819.0"/>
            <next y="1536.9" x="2819.0"/>
            <next y="1539.4" x="2821.5"/>
            <next y="1539.4" x="2824.0"/>
            <next y="1539.4" x="2831.0"/>
            <next y="1539.4" x="2833.5"/>
            <next y="1541.9" x="2836.0"/>
            <next y="1544.4" x="2836.0"/>
            <next y="1702.8334" x="2836.0"/>
            <end y="1704.2812" x="2836.362"/>
        </arc>
        <arc target="glyph212" source="glyph420.1" id="arc122" class="production">
            <start y="1499.5" x="2819.0"/>
            <next y="1494.5" x="2819.0"/>
            <next y="1484.6" x="2819.0"/>
            <next y="1482.1" x="2819.0"/>
            <next y="1479.6" x="2821.5"/>
            <next y="1479.6" x="2824.0"/>
            <next y="1479.6" x="2831.0"/>
            <next y="1479.6" x="2833.5"/>
            <next y="1477.1" x="2836.0"/>
            <next y="1474.6" x="2836.0"/>
            <next y="1338.5" x="2836.0"/>
            <end y="1337.0521" x="2836.362"/>
        </arc>
        <arc target="glyph220" source="glyph390.2" id="arc123" class="production">
            <start y="1519.5" x="2861.0"/>
            <next y="1524.5" x="2861.0"/>
            <next y="1534.4" x="2861.0"/>
            <next y="1536.9" x="2861.0"/>
            <next y="1539.4" x="2858.5"/>
            <next y="1539.4" x="2856.0"/>
            <next y="1539.4" x="2845.0"/>
            <next y="1539.4" x="2842.5"/>
            <next y="1541.9" x="2840.0"/>
            <next y="1544.4" x="2840.0"/>
            <end y="1703.8334" x="2840.0"/>
        </arc>
        <arc target="glyph212" source="glyph390.1" id="arc124" class="production">
            <start y="1499.5" x="2861.0"/>
            <next y="1494.5" x="2861.0"/>
            <next y="1484.6" x="2861.0"/>
            <next y="1482.1" x="2861.0"/>
            <next y="1479.6" x="2858.5"/>
            <next y="1479.6" x="2856.0"/>
            <next y="1479.6" x="2845.0"/>
            <next y="1479.6" x="2842.5"/>
            <next y="1477.1" x="2840.0"/>
            <next y="1474.6" x="2840.0"/>
            <end y="1337.5" x="2840.0"/>
        </arc>
        <arc target="glyph220" source="glyph299.2" id="arc125" class="production">
            <start y="1519.5" x="2952.0"/>
            <next y="1524.5" x="2952.0"/>
            <next y="1538.4" x="2952.0"/>
            <next y="1540.9" x="2952.0"/>
            <next y="1543.4" x="2949.5"/>
            <next y="1543.4" x="2947.0"/>
            <next y="1543.4" x="2849.0"/>
            <next y="1543.4" x="2846.5"/>
            <next y="1545.9" x="2844.0"/>
            <next y="1548.4" x="2844.0"/>
            <next y="1702.8334" x="2844.0"/>
            <end y="1704.2812" x="2843.638"/>
        </arc>
        <arc target="glyph212" source="glyph299.1" id="arc126" class="production">
            <start y="1499.5" x="2952.0"/>
            <next y="1494.5" x="2952.0"/>
            <next y="1480.6" x="2952.0"/>
            <next y="1478.1" x="2952.0"/>
            <next y="1475.6" x="2949.5"/>
            <next y="1475.6" x="2947.0"/>
            <next y="1475.6" x="2849.0"/>
            <next y="1475.6" x="2846.5"/>
            <next y="1473.1" x="2844.0"/>
            <next y="1470.6" x="2844.0"/>
            <next y="1338.5" x="2844.0"/>
            <end y="1337.0521" x="2843.638"/>
        </arc>
        <arc target="glyph212" source="glyph404.2" id="arc127" class="production">
            <start y="1168.5" x="2728.0"/>
            <next y="1173.5" x="2728.0"/>
            <next y="1187.4" x="2728.0"/>
            <next y="1189.9" x="2728.0"/>
            <next y="1192.4" x="2730.5"/>
            <next y="1192.4" x="2733.0"/>
            <next y="1192.4" x="2827.0"/>
            <next y="1192.4" x="2829.5"/>
            <next y="1194.9" x="2832.0"/>
            <next y="1197.4" x="2832.0"/>
            <next y="1306.5" x="2832.0"/>
            <end y="1309.0836" x="2833.2917"/>
        </arc>
        <arc target="glyph243" source="glyph404.1" id="arc128" class="production">
            <start y="1148.5" x="2728.0"/>
            <next y="1143.5" x="2728.0"/>
            <next y="1129.6" x="2728.0"/>
            <next y="1127.1" x="2728.0"/>
            <next y="1124.6" x="2730.5"/>
            <next y="1124.6" x="2733.0"/>
            <next y="1124.6" x="2827.0"/>
            <next y="1124.6" x="2829.5"/>
            <next y="1122.1" x="2832.0"/>
            <next y="1119.6" x="2832.0"/>
            <next y="1092.5" x="2832.0"/>
            <end y="1089.9164" x="2833.2917"/>
        </arc>
        <arc target="glyph212" source="glyph329.2" id="arc129" class="production">
            <start y="1168.5" x="2819.0"/>
            <next y="1173.5" x="2819.0"/>
            <next y="1183.4" x="2819.0"/>
            <next y="1185.9" x="2819.0"/>
            <next y="1188.4" x="2821.5"/>
            <next y="1188.4" x="2824.0"/>
            <next y="1188.4" x="2831.0"/>
            <next y="1188.4" x="2833.5"/>
            <next y="1190.9" x="2836.0"/>
            <next y="1193.4" x="2836.0"/>
            <next y="1306.5" x="2836.0"/>
            <end y="1307.9479" x="2836.362"/>
        </arc>
        <arc target="glyph243" source="glyph329.1" id="arc130" class="production">
            <start y="1148.5" x="2819.0"/>
            <next y="1143.5" x="2819.0"/>
            <next y="1133.6" x="2819.0"/>
            <next y="1131.1" x="2819.0"/>
            <next y="1128.6" x="2821.5"/>
            <next y="1128.6" x="2824.0"/>
            <next y="1128.6" x="2831.0"/>
            <next y="1128.6" x="2833.5"/>
            <next y="1126.1" x="2836.0"/>
            <next y="1123.6" x="2836.0"/>
            <next y="1092.5" x="2836.0"/>
            <end y="1091.0521" x="2836.362"/>
        </arc>
        <arc target="glyph243" source="glyph400.2" id="arc131" class="production">
            <start y="1009.5" x="2728.0"/>
            <next y="1014.5" x="2728.0"/>
            <next y="1028.4" x="2728.0"/>
            <next y="1030.9" x="2728.0"/>
            <next y="1033.4" x="2730.5"/>
            <next y="1033.4" x="2733.0"/>
            <next y="1033.4" x="2829.0"/>
            <next y="1033.4" x="2831.5"/>
            <next y="1035.9" x="2834.0"/>
            <next y="1038.4" x="2834.0"/>
            <next y="1060.5" x="2834.0"/>
            <end y="1062.4551" x="2834.7332"/>
        </arc>
        <arc target="glyph221" source="glyph400.1" id="arc132" class="production">
            <start y="989.5" x="2728.0"/>
            <next y="984.5" x="2728.0"/>
            <next y="970.6" x="2728.0"/>
            <next y="968.1" x="2728.0"/>
            <next y="965.6" x="2730.5"/>
            <next y="965.6" x="2733.0"/>
            <next y="965.6" x="2829.0"/>
            <next y="965.6" x="2831.5"/>
            <next y="963.1" x="2834.0"/>
            <next y="960.6" x="2834.0"/>
            <next y="905.5" x="2834.0"/>
            <end y="903.5449" x="2834.7332"/>
        </arc>
        <arc target="glyph243" source="glyph401.2" id="arc133" class="production">
            <start y="1009.5" x="2819.0"/>
            <next y="1014.5" x="2819.0"/>
            <next y="1024.4" x="2819.0"/>
            <next y="1026.9" x="2819.0"/>
            <next y="1029.4" x="2821.5"/>
            <next y="1029.4" x="2824.0"/>
            <next y="1029.4" x="2833.0"/>
            <next y="1029.4" x="2835.5"/>
            <next y="1031.9" x="2838.0"/>
            <next y="1034.4" x="2838.0"/>
            <next y="1060.5" x="2838.0"/>
            <end y="1061.6158" x="2838.1394"/>
        </arc>
        <arc target="glyph221" source="glyph401.1" id="arc134" class="production">
            <start y="989.5" x="2819.0"/>
            <next y="984.5" x="2819.0"/>
            <next y="974.6" x="2819.0"/>
            <next y="972.1" x="2819.0"/>
            <next y="969.6" x="2821.5"/>
            <next y="969.6" x="2824.0"/>
            <next y="969.6" x="2833.0"/>
            <next y="969.6" x="2835.5"/>
            <next y="967.1" x="2838.0"/>
            <next y="964.6" x="2838.0"/>
            <next y="905.5" x="2838.0"/>
            <end y="904.38416" x="2838.1394"/>
        </arc>
        <arc target="glyph243" source="glyph393.2" id="arc135" class="production">
            <start y="1009.5" x="2861.0"/>
            <next y="1014.5" x="2861.0"/>
            <next y="1024.4" x="2861.0"/>
            <next y="1026.9" x="2861.0"/>
            <next y="1029.4" x="2858.5"/>
            <next y="1029.4" x="2856.0"/>
            <next y="1029.4" x="2847.0"/>
            <next y="1029.4" x="2844.5"/>
            <next y="1031.9" x="2842.0"/>
            <next y="1034.4" x="2842.0"/>
            <next y="1060.5" x="2842.0"/>
            <end y="1061.6158" x="2841.8606"/>
        </arc>
        <arc target="glyph221" source="glyph393.1" id="arc136" class="production">
            <start y="989.5" x="2861.0"/>
            <next y="984.5" x="2861.0"/>
            <next y="974.6" x="2861.0"/>
            <next y="972.1" x="2861.0"/>
            <next y="969.6" x="2858.5"/>
            <next y="969.6" x="2856.0"/>
            <next y="969.6" x="2847.0"/>
            <next y="969.6" x="2844.5"/>
            <next y="967.1" x="2842.0"/>
            <next y="964.6" x="2842.0"/>
            <next y="905.5" x="2842.0"/>
            <end y="904.38416" x="2841.8606"/>
        </arc>
        <arc target="glyph313.1" source="glyph223" id="arc137" class="consumption">
            <start y="505.78256" x="779.86237"/>
            <next y="503.9" x="783.0"/>
            <next y="503.9" x="2709.9124"/>
            <next y="503.9" x="2712.4124"/>
            <next y="506.4" x="2714.9124"/>
            <next y="508.9" x="2714.9124"/>
            <next y="652.5" x="2714.9124"/>
            <next y="655.0" x="2714.9124"/>
            <next y="657.5" x="2717.4124"/>
            <next y="657.5" x="2719.9124"/>
            <next y="657.5" x="2908.0"/>
            <end y="659.5" x="2913.0"/>
        </arc>
        <arc target="glyph313.1" source="glyph226" id="arc138" class="consumption">
            <start y="1722.4713" x="2153.5522"/>
            <next y="1722.8334" x="2155.0"/>
            <next y="1722.8334" x="2533.9124"/>
            <next y="1722.8334" x="2536.4124"/>
            <next y="1720.3334" x="2538.9124"/>
            <next y="1717.8334" x="2538.9124"/>
            <next y="666.5" x="2538.9124"/>
            <next y="664.0" x="2538.9124"/>
            <next y="661.5" x="2541.4124"/>
            <next y="661.5" x="2543.9124"/>
            <next y="661.5" x="2908.0"/>
            <end y="659.5" x="2913.0"/>
        </arc>
        <arc target="glyph221" source="glyph313.2" id="arc139" class="production">
            <start y="659.5" x="2933.0"/>
            <next y="659.5" x="2938.0"/>
            <next y="659.5" x="2946.0"/>
            <next y="659.5" x="2948.5"/>
            <next y="662.0" x="2951.0"/>
            <next y="664.5" x="2951.0"/>
            <next y="886.5" x="2951.0"/>
            <next y="889.0" x="2951.0"/>
            <next y="891.5" x="2948.5"/>
            <next y="891.5" x="2946.0"/>
            <next y="891.5" x="2856.0"/>
            <end y="891.36053" x="2854.8843"/>
        </arc>
        <arc target="glyph356.1" source="glyph223" id="arc140" class="consumption">
            <start y="509.1898" x="781.3674"/>
            <next y="508.7" x="783.0"/>
            <next y="508.7" x="2451.825"/>
            <next y="508.7" x="2454.325"/>
            <next y="511.2" x="2456.825"/>
            <next y="513.7" x="2456.825"/>
            <next y="711.5" x="2456.825"/>
            <next y="714.0" x="2456.825"/>
            <next y="716.5" x="2459.325"/>
            <next y="716.5" x="2461.825"/>
            <next y="716.5" x="2487.825"/>
            <end y="718.5" x="2492.825"/>
        </arc>
        <arc target="glyph356.1" source="glyph226" id="arc141" class="consumption">
            <start y="1715.1953" x="2153.5522"/>
            <next y="1714.8334" x="2155.0"/>
            <next y="1714.8334" x="2525.825"/>
            <next y="1714.8334" x="2528.325"/>
            <next y="1712.3334" x="2530.825"/>
            <next y="1709.8334" x="2530.825"/>
            <next y="753.0" x="2530.825"/>
            <next y="750.5" x="2530.825"/>
            <next y="748.0" x="2528.325"/>
            <next y="748.0" x="2525.825"/>
            <next y="748.0" x="2491.825"/>
            <next y="748.0" x="2489.325"/>
            <next y="745.5" x="2486.825"/>
            <next y="743.0" x="2486.825"/>
            <next y="725.5" x="2486.825"/>
            <next y="723.0" x="2486.825"/>
            <next y="720.5" x="2487.325"/>
            <next y="720.5" x="2487.825"/>
            <next y="720.5" x="2487.825"/>
            <end y="718.5" x="2492.825"/>
        </arc>
        <arc target="glyph221" source="glyph356.2" id="arc142" class="production">
            <start y="718.5" x="2512.825"/>
            <next y="718.5" x="2517.825"/>
            <next y="718.5" x="2835.0"/>
            <next y="718.5" x="2837.5"/>
            <next y="721.0" x="2840.0"/>
            <next y="723.5" x="2840.0"/>
            <end y="874.5" x="2840.0"/>
        </arc>
        <arc target="glyph263.1" source="glyph223" id="arc143" class="consumption">
            <start y="507.92914" x="780.9271"/>
            <next y="507.1" x="783.0"/>
            <next y="507.1" x="2455.825"/>
            <next y="507.1" x="2458.325"/>
            <next y="509.6" x="2460.825"/>
            <next y="512.1" x="2460.825"/>
            <next y="592.5" x="2460.825"/>
            <next y="595.0" x="2460.825"/>
            <next y="597.5" x="2463.325"/>
            <next y="597.5" x="2465.825"/>
            <next y="597.5" x="2487.825"/>
            <end y="599.5" x="2492.825"/>
        </arc>
        <arc target="glyph263.1" source="glyph226" id="arc144" class="consumption">
            <start y="1718.8334" x="2154.0"/>
            <next y="1718.8334" x="2529.825"/>
            <next y="1718.8334" x="2532.325"/>
            <next y="1716.3334" x="2534.825"/>
            <next y="1713.8334" x="2534.825"/>
            <next y="634.0" x="2534.825"/>
            <next y="631.5" x="2534.825"/>
            <next y="629.0" x="2532.325"/>
            <next y="629.0" x="2529.825"/>
            <next y="629.0" x="2491.825"/>
            <next y="629.0" x="2489.325"/>
            <next y="626.5" x="2486.825"/>
            <next y="624.0" x="2486.825"/>
            <next y="606.5" x="2486.825"/>
            <next y="604.0" x="2486.825"/>
            <next y="601.5" x="2487.325"/>
            <next y="601.5" x="2487.825"/>
            <next y="601.5" x="2487.825"/>
            <end y="599.5" x="2492.825"/>
        </arc>
        <arc target="glyph221" source="glyph263.2" id="arc145" class="production">
            <start y="599.5" x="2512.825"/>
            <next y="599.5" x="2517.825"/>
            <next y="599.5" x="2839.0"/>
            <next y="599.5" x="2841.5"/>
            <next y="602.0" x="2844.0"/>
            <next y="604.5" x="2844.0"/>
            <next y="873.5" x="2844.0"/>
            <end y="874.9479" x="2843.638"/>
        </arc>
        <arc target="glyph211" source="glyph331.1" id="arc146" class="production">
            <start y="1499.5" x="2118.0"/>
            <next y="1494.5" x="2118.0"/>
            <next y="1484.6" x="2118.0"/>
            <next y="1482.1" x="2118.0"/>
            <next y="1479.6" x="2120.5"/>
            <next y="1479.6" x="2123.0"/>
            <next y="1479.6" x="2130.0"/>
            <next y="1479.6" x="2132.5"/>
            <next y="1477.1" x="2135.0"/>
            <next y="1474.6" x="2135.0"/>
            <next y="1338.5" x="2135.0"/>
            <end y="1337.0521" x="2135.362"/>
        </arc>
        <arc target="glyph226" source="glyph331.2" id="arc147" class="production">
            <start y="1519.5" x="2118.0"/>
            <next y="1524.5" x="2118.0"/>
            <next y="1534.4" x="2118.0"/>
            <next y="1536.9" x="2118.0"/>
            <next y="1539.4" x="2120.5"/>
            <next y="1539.4" x="2123.0"/>
            <next y="1539.4" x="2130.0"/>
            <next y="1539.4" x="2132.5"/>
            <next y="1541.9" x="2135.0"/>
            <next y="1544.4" x="2135.0"/>
            <next y="1702.8334" x="2135.0"/>
            <end y="1704.2812" x="2135.362"/>
        </arc>
        <arc target="glyph211" source="glyph288.1" id="arc148" class="production">
            <start y="1499.5" x="2160.0"/>
            <next y="1494.5" x="2160.0"/>
            <next y="1484.6" x="2160.0"/>
            <next y="1482.1" x="2160.0"/>
            <next y="1479.6" x="2157.5"/>
            <next y="1479.6" x="2155.0"/>
            <next y="1479.6" x="2144.0"/>
            <next y="1479.6" x="2141.5"/>
            <next y="1477.1" x="2139.0"/>
            <next y="1474.6" x="2139.0"/>
            <end y="1337.5" x="2139.0"/>
        </arc>
        <arc target="glyph226" source="glyph288.2" id="arc149" class="production">
            <start y="1519.5" x="2160.0"/>
            <next y="1524.5" x="2160.0"/>
            <next y="1534.4" x="2160.0"/>
            <next y="1536.9" x="2160.0"/>
            <next y="1539.4" x="2157.5"/>
            <next y="1539.4" x="2155.0"/>
            <next y="1539.4" x="2144.0"/>
            <next y="1539.4" x="2141.5"/>
            <next y="1541.9" x="2139.0"/>
            <next y="1544.4" x="2139.0"/>
            <end y="1703.8334" x="2139.0"/>
        </arc>
        <arc target="glyph211" source="glyph292.1" id="arc150" class="production">
            <start y="1499.5" x="2251.0"/>
            <next y="1494.5" x="2251.0"/>
            <next y="1480.6" x="2251.0"/>
            <next y="1478.1" x="2251.0"/>
            <next y="1475.6" x="2248.5"/>
            <next y="1475.6" x="2246.0"/>
            <next y="1475.6" x="2148.0"/>
            <next y="1475.6" x="2145.5"/>
            <next y="1473.1" x="2143.0"/>
            <next y="1470.6" x="2143.0"/>
            <next y="1338.5" x="2143.0"/>
            <end y="1337.0521" x="2142.638"/>
        </arc>
        <arc target="glyph226" source="glyph292.2" id="arc151" class="production">
            <start y="1519.5" x="2251.0"/>
            <next y="1524.5" x="2251.0"/>
            <next y="1538.4" x="2251.0"/>
            <next y="1540.9" x="2251.0"/>
            <next y="1543.4" x="2248.5"/>
            <next y="1543.4" x="2246.0"/>
            <next y="1543.4" x="2148.0"/>
            <next y="1543.4" x="2145.5"/>
            <next y="1545.9" x="2143.0"/>
            <next y="1548.4" x="2143.0"/>
            <next y="1702.8334" x="2143.0"/>
            <end y="1704.2812" x="2142.638"/>
        </arc>
        <arc target="glyph228" source="glyph408.1" id="arc152" class="production">
            <start y="1148.5" x="2027.0"/>
            <next y="1143.5" x="2027.0"/>
            <next y="1129.6" x="2027.0"/>
            <next y="1127.1" x="2027.0"/>
            <next y="1124.6" x="2029.5"/>
            <next y="1124.6" x="2032.0"/>
            <next y="1124.6" x="2126.0"/>
            <next y="1124.6" x="2128.5"/>
            <next y="1122.1" x="2131.0"/>
            <next y="1119.6" x="2131.0"/>
            <next y="1092.5" x="2131.0"/>
            <end y="1089.9164" x="2132.2917"/>
        </arc>
        <arc target="glyph211" source="glyph408.2" id="arc153" class="production">
            <start y="1168.5" x="2027.0"/>
            <next y="1173.5" x="2027.0"/>
            <next y="1187.4" x="2027.0"/>
            <next y="1189.9" x="2027.0"/>
            <next y="1192.4" x="2029.5"/>
            <next y="1192.4" x="2032.0"/>
            <next y="1192.4" x="2126.0"/>
            <next y="1192.4" x="2128.5"/>
            <next y="1194.9" x="2131.0"/>
            <next y="1197.4" x="2131.0"/>
            <next y="1306.5" x="2131.0"/>
            <end y="1309.0836" x="2132.2917"/>
        </arc>
        <arc target="glyph228" source="glyph253.1" id="arc154" class="production">
            <start y="1148.5" x="2118.0"/>
            <next y="1143.5" x="2118.0"/>
            <next y="1133.6" x="2118.0"/>
            <next y="1131.1" x="2118.0"/>
            <next y="1128.6" x="2120.5"/>
            <next y="1128.6" x="2123.0"/>
            <next y="1128.6" x="2130.0"/>
            <next y="1128.6" x="2132.5"/>
            <next y="1126.1" x="2135.0"/>
            <next y="1123.6" x="2135.0"/>
            <next y="1092.5" x="2135.0"/>
            <end y="1091.0521" x="2135.362"/>
        </arc>
        <arc target="glyph211" source="glyph253.2" id="arc155" class="production">
            <start y="1168.5" x="2118.0"/>
            <next y="1173.5" x="2118.0"/>
            <next y="1183.4" x="2118.0"/>
            <next y="1185.9" x="2118.0"/>
            <next y="1188.4" x="2120.5"/>
            <next y="1188.4" x="2123.0"/>
            <next y="1188.4" x="2130.0"/>
            <next y="1188.4" x="2132.5"/>
            <next y="1190.9" x="2135.0"/>
            <next y="1193.4" x="2135.0"/>
            <next y="1306.5" x="2135.0"/>
            <end y="1307.9479" x="2135.362"/>
        </arc>
        <arc target="glyph216" source="glyph328.1" id="arc156" class="production">
            <start y="989.5" x="2027.0"/>
            <next y="984.5" x="2027.0"/>
            <next y="970.6" x="2027.0"/>
            <next y="968.1" x="2027.0"/>
            <next y="965.6" x="2029.5"/>
            <next y="965.6" x="2032.0"/>
            <next y="965.6" x="2128.0"/>
            <next y="965.6" x="2130.5"/>
            <next y="963.1" x="2133.0"/>
            <next y="960.6" x="2133.0"/>
            <next y="905.5" x="2133.0"/>
            <end y="903.5449" x="2133.7332"/>
        </arc>
        <arc target="glyph228" source="glyph328.2" id="arc157" class="production">
            <start y="1009.5" x="2027.0"/>
            <next y="1014.5" x="2027.0"/>
            <next y="1028.4" x="2027.0"/>
            <next y="1030.9" x="2027.0"/>
            <next y="1033.4" x="2029.5"/>
            <next y="1033.4" x="2032.0"/>
            <next y="1033.4" x="2128.0"/>
            <next y="1033.4" x="2130.5"/>
            <next y="1035.9" x="2133.0"/>
            <next y="1038.4" x="2133.0"/>
            <next y="1060.5" x="2133.0"/>
            <end y="1062.4551" x="2133.7332"/>
        </arc>
        <arc target="glyph216" source="glyph352.1" id="arc158" class="production">
            <start y="989.5" x="2118.0"/>
            <next y="984.5" x="2118.0"/>
            <next y="974.6" x="2118.0"/>
            <next y="972.1" x="2118.0"/>
            <next y="969.6" x="2120.5"/>
            <next y="969.6" x="2123.0"/>
            <next y="969.6" x="2132.0"/>
            <next y="969.6" x="2134.5"/>
            <next y="967.1" x="2137.0"/>
            <next y="964.6" x="2137.0"/>
            <next y="905.5" x="2137.0"/>
            <end y="904.38416" x="2137.1394"/>
        </arc>
        <arc target="glyph228" source="glyph352.2" id="arc159" class="production">
            <start y="1009.5" x="2118.0"/>
            <next y="1014.5" x="2118.0"/>
            <next y="1024.4" x="2118.0"/>
            <next y="1026.9" x="2118.0"/>
            <next y="1029.4" x="2120.5"/>
            <next y="1029.4" x="2123.0"/>
            <next y="1029.4" x="2132.0"/>
            <next y="1029.4" x="2134.5"/>
            <next y="1031.9" x="2137.0"/>
            <next y="1034.4" x="2137.0"/>
            <next y="1060.5" x="2137.0"/>
            <end y="1061.6158" x="2137.1394"/>
        </arc>
        <arc target="glyph216" source="glyph355.1" id="arc160" class="production">
            <start y="989.5" x="2160.0"/>
            <next y="984.5" x="2160.0"/>
            <next y="974.6" x="2160.0"/>
            <next y="972.1" x="2160.0"/>
            <next y="969.6" x="2157.5"/>
            <next y="969.6" x="2155.0"/>
            <next y="969.6" x="2146.0"/>
            <next y="969.6" x="2143.5"/>
            <next y="967.1" x="2141.0"/>
            <next y="964.6" x="2141.0"/>
            <next y="905.5" x="2141.0"/>
            <end y="904.38416" x="2140.8606"/>
        </arc>
        <arc target="glyph228" source="glyph355.2" id="arc161" class="production">
            <start y="1009.5" x="2160.0"/>
            <next y="1014.5" x="2160.0"/>
            <next y="1024.4" x="2160.0"/>
            <next y="1026.9" x="2160.0"/>
            <next y="1029.4" x="2157.5"/>
            <next y="1029.4" x="2155.0"/>
            <next y="1029.4" x="2146.0"/>
            <next y="1029.4" x="2143.5"/>
            <next y="1031.9" x="2141.0"/>
            <next y="1034.4" x="2141.0"/>
            <next y="1060.5" x="2141.0"/>
            <end y="1061.6158" x="2140.8606"/>
        </arc>
        <arc target="glyph433.1" source="glyph223" id="arc162" class="consumption">
            <start y="512.00745" x="781.92554"/>
            <next y="511.9" x="783.0"/>
            <next y="511.9" x="2254.7458"/>
            <next y="511.9" x="2257.2458"/>
            <next y="514.4" x="2259.7458"/>
            <next y="516.9" x="2259.7458"/>
            <next y="652.5" x="2259.7458"/>
            <next y="655.0" x="2259.7458"/>
            <next y="657.5" x="2262.2458"/>
            <next y="657.5" x="2264.7458"/>
            <next y="657.5" x="2395.825"/>
            <end y="659.5" x="2400.825"/>
        </arc>
        <arc target="glyph433.1" source="glyph215" id="arc163" class="consumption">
            <start y="1718.8334" x="1453.0"/>
            <next y="1718.8334" x="1833.0"/>
            <next y="1718.8334" x="1835.5"/>
            <next y="1716.3334" x="1838.0"/>
            <next y="1713.8334" x="1838.0"/>
            <next y="856.0" x="1838.0"/>
            <next y="853.5" x="1838.0"/>
            <next y="851.0" x="1840.5"/>
            <next y="851.0" x="1843.0"/>
            <next y="851.0" x="2254.7458"/>
            <next y="851.0" x="2257.2458"/>
            <next y="848.5" x="2259.7458"/>
            <next y="846.0" x="2259.7458"/>
            <next y="666.5" x="2259.7458"/>
            <next y="664.0" x="2259.7458"/>
            <next y="661.5" x="2262.2458"/>
            <next y="661.5" x="2264.7458"/>
            <next y="661.5" x="2395.825"/>
            <end y="659.5" x="2400.825"/>
        </arc>
        <arc target="glyph216" source="glyph433.2" id="arc164" class="production">
            <start y="659.5" x="2420.825"/>
            <next y="659.5" x="2425.825"/>
            <next y="659.5" x="2433.825"/>
            <next y="659.5" x="2436.325"/>
            <next y="662.0" x="2438.825"/>
            <next y="664.5" x="2438.825"/>
            <next y="886.5" x="2438.825"/>
            <next y="889.0" x="2438.825"/>
            <next y="891.5" x="2436.325"/>
            <next y="891.5" x="2433.825"/>
            <next y="891.5" x="2155.0"/>
            <end y="891.36053" x="2153.8843"/>
        </arc>
        <arc target="glyph382.1" source="glyph223" id="arc165" class="consumption">
            <start y="516.4418" x="781.70874"/>
            <next y="516.7" x="783.0"/>
            <next y="516.7" x="2026.8"/>
            <next y="516.7" x="2029.3"/>
            <next y="519.2" x="2031.8"/>
            <next y="521.7" x="2031.8"/>
            <next y="711.5" x="2031.8"/>
            <next y="714.0" x="2031.8"/>
            <next y="716.5" x="2034.3"/>
            <next y="716.5" x="2036.8"/>
            <next y="716.5" x="2091.0"/>
            <end y="718.5" x="2096.0"/>
        </arc>
        <arc target="glyph382.1" source="glyph215" id="arc166" class="consumption">
            <start y="1725.5415" x="1451.4164"/>
            <next y="1726.8334" x="1454.0"/>
            <next y="1726.8334" x="1841.0"/>
            <next y="1726.8334" x="1843.5"/>
            <next y="1724.3334" x="1846.0"/>
            <next y="1721.8334" x="1846.0"/>
            <next y="888.5025" x="1846.0"/>
            <next y="886.0025" x="1846.0"/>
            <next y="883.5025" x="1848.5"/>
            <next y="883.5025" x="1851.0"/>
            <next y="883.5025" x="2018.8"/>
            <next y="883.5025" x="2021.3"/>
            <next y="881.0025" x="2023.8"/>
            <next y="878.5025" x="2023.8"/>
            <next y="725.5" x="2023.8"/>
            <next y="723.0" x="2023.8"/>
            <next y="720.5" x="2026.3"/>
            <next y="720.5" x="2028.8"/>
            <next y="720.5" x="2091.0"/>
            <end y="718.5" x="2096.0"/>
        </arc>
        <arc target="glyph216" source="glyph382.2" id="arc167" class="production">
            <start y="718.5" x="2116.0"/>
            <next y="718.5" x="2121.0"/>
            <next y="718.5" x="2134.0"/>
            <next y="718.5" x="2136.5"/>
            <next y="721.0" x="2139.0"/>
            <next y="723.5" x="2139.0"/>
            <end y="874.5" x="2139.0"/>
        </arc>
        <arc target="glyph291.1" source="glyph223" id="arc168" class="consumption">
            <start y="514.99255" x="781.92554"/>
            <next y="515.1" x="783.0"/>
            <next y="515.1" x="2030.8"/>
            <next y="515.1" x="2033.3"/>
            <next y="517.6" x="2035.8"/>
            <next y="520.1" x="2035.8"/>
            <next y="592.5" x="2035.8"/>
            <next y="595.0" x="2035.8"/>
            <next y="597.5" x="2038.3"/>
            <next y="597.5" x="2040.8"/>
            <next y="597.5" x="2091.0"/>
            <end y="599.5" x="2096.0"/>
        </arc>
        <arc target="glyph291.1" source="glyph215" id="arc169" class="consumption">
            <start y="1712.1251" x="1451.4164"/>
            <next y="1710.8334" x="1454.0"/>
            <next y="1710.8334" x="1821.0"/>
            <next y="1710.8334" x="1823.5"/>
            <next y="1708.3334" x="1826.0"/>
            <next y="1705.8334" x="1826.0"/>
            <next y="694.0" x="1826.0"/>
            <next y="691.5" x="1826.0"/>
            <next y="689.0" x="1828.5"/>
            <next y="689.0" x="1831.0"/>
            <next y="689.0" x="2030.8"/>
            <next y="689.0" x="2033.3"/>
            <next y="686.5" x="2035.8"/>
            <next y="684.0" x="2035.8"/>
            <next y="606.5" x="2035.8"/>
            <next y="604.0" x="2035.8"/>
            <next y="601.5" x="2038.3"/>
            <next y="601.5" x="2040.8"/>
            <next y="601.5" x="2091.0"/>
            <end y="599.5" x="2096.0"/>
        </arc>
        <arc target="glyph216" source="glyph291.2" id="arc170" class="production">
            <start y="599.5" x="2116.0"/>
            <next y="599.5" x="2121.0"/>
            <next y="599.5" x="2138.0"/>
            <next y="599.5" x="2140.5"/>
            <next y="602.0" x="2143.0"/>
            <next y="604.5" x="2143.0"/>
            <next y="873.5" x="2143.0"/>
            <end y="874.9479" x="2142.638"/>
        </arc>
        <arc target="glyph215" source="glyph309.2" id="arc171" class="production">
            <start y="1519.5" x="1417.0"/>
            <next y="1524.5" x="1417.0"/>
            <next y="1534.4" x="1417.0"/>
            <next y="1536.9" x="1417.0"/>
            <next y="1539.4" x="1419.5"/>
            <next y="1539.4" x="1422.0"/>
            <next y="1539.4" x="1429.0"/>
            <next y="1539.4" x="1431.5"/>
            <next y="1541.9" x="1434.0"/>
            <next y="1544.4" x="1434.0"/>
            <next y="1702.8334" x="1434.0"/>
            <end y="1704.2812" x="1434.3619"/>
        </arc>
        <arc target="glyph207" source="glyph309.1" id="arc172" class="production">
            <start y="1499.5" x="1417.0"/>
            <next y="1494.5" x="1417.0"/>
            <next y="1484.6" x="1417.0"/>
            <next y="1482.1" x="1417.0"/>
            <next y="1479.6" x="1419.5"/>
            <next y="1479.6" x="1422.0"/>
            <next y="1479.6" x="1429.0"/>
            <next y="1479.6" x="1431.5"/>
            <next y="1477.1" x="1434.0"/>
            <next y="1474.6" x="1434.0"/>
            <next y="1338.5" x="1434.0"/>
            <end y="1337.0521" x="1434.3619"/>
        </arc>
        <arc target="glyph215" source="glyph365.2" id="arc173" class="production">
            <start y="1519.5" x="1459.0"/>
            <next y="1524.5" x="1459.0"/>
            <next y="1534.4" x="1459.0"/>
            <next y="1536.9" x="1459.0"/>
            <next y="1539.4" x="1456.5"/>
            <next y="1539.4" x="1454.0"/>
            <next y="1539.4" x="1443.0"/>
            <next y="1539.4" x="1440.5"/>
            <next y="1541.9" x="1438.0"/>
            <next y="1544.4" x="1438.0"/>
            <end y="1703.8334" x="1438.0"/>
        </arc>
        <arc target="glyph207" source="glyph365.1" id="arc174" class="production">
            <start y="1499.5" x="1459.0"/>
            <next y="1494.5" x="1459.0"/>
            <next y="1484.6" x="1459.0"/>
            <next y="1482.1" x="1459.0"/>
            <next y="1479.6" x="1456.5"/>
            <next y="1479.6" x="1454.0"/>
            <next y="1479.6" x="1443.0"/>
            <next y="1479.6" x="1440.5"/>
            <next y="1477.1" x="1438.0"/>
            <next y="1474.6" x="1438.0"/>
            <end y="1337.5" x="1438.0"/>
        </arc>
        <arc target="glyph215" source="glyph257.2" id="arc175" class="production">
            <start y="1519.5" x="1550.0"/>
            <next y="1524.5" x="1550.0"/>
            <next y="1538.4" x="1550.0"/>
            <next y="1540.9" x="1550.0"/>
            <next y="1543.4" x="1547.5"/>
            <next y="1543.4" x="1545.0"/>
            <next y="1543.4" x="1447.0"/>
            <next y="1543.4" x="1444.5"/>
            <next y="1545.9" x="1442.0"/>
            <next y="1548.4" x="1442.0"/>
            <next y="1702.8334" x="1442.0"/>
            <end y="1704.2812" x="1441.6381"/>
        </arc>
        <arc target="glyph207" source="glyph257.1" id="arc176" class="production">
            <start y="1499.5" x="1550.0"/>
            <next y="1494.5" x="1550.0"/>
            <next y="1480.6" x="1550.0"/>
            <next y="1478.1" x="1550.0"/>
            <next y="1475.6" x="1547.5"/>
            <next y="1475.6" x="1545.0"/>
            <next y="1475.6" x="1447.0"/>
            <next y="1475.6" x="1444.5"/>
            <next y="1473.1" x="1442.0"/>
            <next y="1470.6" x="1442.0"/>
            <next y="1338.5" x="1442.0"/>
            <end y="1337.0521" x="1441.6381"/>
        </arc>
        <arc target="glyph207" source="glyph388.2" id="arc177" class="production">
            <start y="1168.5" x="1326.0"/>
            <next y="1173.5" x="1326.0"/>
            <next y="1187.4" x="1326.0"/>
            <next y="1189.9" x="1326.0"/>
            <next y="1192.4" x="1328.5"/>
            <next y="1192.4" x="1331.0"/>
            <next y="1192.4" x="1425.0"/>
            <next y="1192.4" x="1427.5"/>
            <next y="1194.9" x="1430.0"/>
            <next y="1197.4" x="1430.0"/>
            <next y="1306.5" x="1430.0"/>
            <end y="1309.0836" x="1431.2917"/>
        </arc>
        <arc target="glyph230" source="glyph388.1" id="arc178" class="production">
            <start y="1148.5" x="1326.0"/>
            <next y="1143.5" x="1326.0"/>
            <next y="1129.6" x="1326.0"/>
            <next y="1127.1" x="1326.0"/>
            <next y="1124.6" x="1328.5"/>
            <next y="1124.6" x="1331.0"/>
            <next y="1124.6" x="1425.0"/>
            <next y="1124.6" x="1427.5"/>
            <next y="1122.1" x="1430.0"/>
            <next y="1119.6" x="1430.0"/>
            <next y="1092.5" x="1430.0"/>
            <end y="1089.9164" x="1431.2917"/>
        </arc>
        <arc target="glyph207" source="glyph254.2" id="arc179" class="production">
            <start y="1168.5" x="1417.0"/>
            <next y="1173.5" x="1417.0"/>
            <next y="1183.4" x="1417.0"/>
            <next y="1185.9" x="1417.0"/>
            <next y="1188.4" x="1419.5"/>
            <next y="1188.4" x="1422.0"/>
            <next y="1188.4" x="1429.0"/>
            <next y="1188.4" x="1431.5"/>
            <next y="1190.9" x="1434.0"/>
            <next y="1193.4" x="1434.0"/>
            <next y="1306.5" x="1434.0"/>
            <end y="1307.9479" x="1434.3619"/>
        </arc>
        <arc target="glyph230" source="glyph254.1" id="arc180" class="production">
            <start y="1148.5" x="1417.0"/>
            <next y="1143.5" x="1417.0"/>
            <next y="1133.6" x="1417.0"/>
            <next y="1131.1" x="1417.0"/>
            <next y="1128.6" x="1419.5"/>
            <next y="1128.6" x="1422.0"/>
            <next y="1128.6" x="1429.0"/>
            <next y="1128.6" x="1431.5"/>
            <next y="1126.1" x="1434.0"/>
            <next y="1123.6" x="1434.0"/>
            <next y="1092.5" x="1434.0"/>
            <end y="1091.0521" x="1434.3619"/>
        </arc>
        <arc target="glyph230" source="glyph298.2" id="arc181" class="production">
            <start y="1009.5" x="1326.0"/>
            <next y="1014.5" x="1326.0"/>
            <next y="1028.4" x="1326.0"/>
            <next y="1030.9" x="1326.0"/>
            <next y="1033.4" x="1328.5"/>
            <next y="1033.4" x="1331.0"/>
            <next y="1033.4" x="1427.0"/>
            <next y="1033.4" x="1429.5"/>
            <next y="1035.9" x="1432.0"/>
            <next y="1038.4" x="1432.0"/>
            <next y="1060.5" x="1432.0"/>
            <end y="1062.4551" x="1432.7332"/>
        </arc>
        <arc target="glyph203" source="glyph298.1" id="arc182" class="production">
            <start y="989.5" x="1326.0"/>
            <next y="984.5" x="1326.0"/>
            <next y="970.6" x="1326.0"/>
            <next y="968.1" x="1326.0"/>
            <next y="965.6" x="1328.5"/>
            <next y="965.6" x="1331.0"/>
            <next y="965.6" x="1427.0"/>
            <next y="965.6" x="1429.5"/>
            <next y="963.1" x="1432.0"/>
            <next y="960.6" x="1432.0"/>
            <next y="905.5" x="1432.0"/>
            <end y="903.5449" x="1432.7332"/>
        </arc>
        <arc target="glyph230" source="glyph381.2" id="arc183" class="production">
            <start y="1009.5" x="1417.0"/>
            <next y="1014.5" x="1417.0"/>
            <next y="1024.4" x="1417.0"/>
            <next y="1026.9" x="1417.0"/>
            <next y="1029.4" x="1419.5"/>
            <next y="1029.4" x="1422.0"/>
            <next y="1029.4" x="1431.0"/>
            <next y="1029.4" x="1433.5"/>
            <next y="1031.9" x="1436.0"/>
            <next y="1034.4" x="1436.0"/>
            <next y="1060.5" x="1436.0"/>
            <end y="1061.6158" x="1436.1395"/>
        </arc>
        <arc target="glyph203" source="glyph381.1" id="arc184" class="production">
            <start y="989.5" x="1417.0"/>
            <next y="984.5" x="1417.0"/>
            <next y="974.6" x="1417.0"/>
            <next y="972.1" x="1417.0"/>
            <next y="969.6" x="1419.5"/>
            <next y="969.6" x="1422.0"/>
            <next y="969.6" x="1431.0"/>
            <next y="969.6" x="1433.5"/>
            <next y="967.1" x="1436.0"/>
            <next y="964.6" x="1436.0"/>
            <next y="905.5" x="1436.0"/>
            <end y="904.38416" x="1436.1395"/>
        </arc>
        <arc target="glyph230" source="glyph269.2" id="arc185" class="production">
            <start y="1009.5" x="1459.0"/>
            <next y="1014.5" x="1459.0"/>
            <next y="1024.4" x="1459.0"/>
            <next y="1026.9" x="1459.0"/>
            <next y="1029.4" x="1456.5"/>
            <next y="1029.4" x="1454.0"/>
            <next y="1029.4" x="1445.0"/>
            <next y="1029.4" x="1442.5"/>
            <next y="1031.9" x="1440.0"/>
            <next y="1034.4" x="1440.0"/>
            <next y="1060.5" x="1440.0"/>
            <end y="1061.6158" x="1439.8605"/>
        </arc>
        <arc target="glyph203" source="glyph269.1" id="arc186" class="production">
            <start y="989.5" x="1459.0"/>
            <next y="984.5" x="1459.0"/>
            <next y="974.6" x="1459.0"/>
            <next y="972.1" x="1459.0"/>
            <next y="969.6" x="1456.5"/>
            <next y="969.6" x="1454.0"/>
            <next y="969.6" x="1445.0"/>
            <next y="969.6" x="1442.5"/>
            <next y="967.1" x="1440.0"/>
            <next y="964.6" x="1440.0"/>
            <next y="905.5" x="1440.0"/>
            <end y="904.38416" x="1439.8605"/>
        </arc>
        <arc target="glyph399.1" source="glyph223" id="arc187" class="consumption">
            <start y="519.07086" x="780.9271"/>
            <next y="519.9" x="783.0"/>
            <next y="519.9" x="1677.5"/>
            <next y="519.9" x="1680.0"/>
            <next y="522.4" x="1682.5"/>
            <next y="524.9" x="1682.5"/>
            <next y="652.5" x="1682.5"/>
            <next y="655.0" x="1682.5"/>
            <next y="657.5" x="1685.0"/>
            <next y="657.5" x="1687.5"/>
            <next y="657.5" x="1941.0"/>
            <end y="659.5" x="1946.0"/>
        </arc>
        <arc target="glyph399.1" source="glyph246" id="arc188" class="consumption">
            <start y="1706.1134" x="926.95"/>
            <next y="1702.8334" x="929.0"/>
            <next y="1670.1167" x="929.0"/>
            <next y="1667.6167" x="929.0"/>
            <next y="1665.1167" x="931.5"/>
            <next y="1665.1167" x="934.0"/>
            <next y="1665.1167" x="1817.0"/>
            <next y="1665.1167" x="1819.5"/>
            <next y="1662.6167" x="1822.0"/>
            <next y="1660.1167" x="1822.0"/>
            <next y="666.5" x="1822.0"/>
            <next y="664.0" x="1822.0"/>
            <next y="661.5" x="1824.5"/>
            <next y="661.5" x="1827.0"/>
            <next y="661.5" x="1941.0"/>
            <end y="659.5" x="1946.0"/>
        </arc>
        <arc target="glyph203" source="glyph399.2" id="arc189" class="production">
            <start y="659.5" x="1966.0"/>
            <next y="659.5" x="1971.0"/>
            <next y="659.5" x="1979.0"/>
            <next y="659.5" x="1981.5"/>
            <next y="662.0" x="1984.0"/>
            <next y="664.5" x="1984.0"/>
            <next y="886.5025" x="1984.0"/>
            <next y="889.0025" x="1984.0"/>
            <next y="891.5025" x="1981.5"/>
            <next y="891.5025" x="1979.0"/>
            <next y="891.5025" x="1454.0"/>
            <end y="891.3628" x="1452.8839"/>
        </arc>
        <arc target="glyph272.1" source="glyph223" id="arc190" class="consumption">
            <start y="522.1019" x="779.28845"/>
            <next y="524.7" x="783.0"/>
            <next y="524.7" x="1353.8"/>
            <next y="524.7" x="1356.3"/>
            <next y="527.2" x="1358.8"/>
            <next y="529.7" x="1358.8"/>
            <next y="711.5" x="1358.8"/>
            <next y="714.0" x="1358.8"/>
            <next y="716.5" x="1361.3"/>
            <next y="716.5" x="1363.8"/>
            <next y="716.5" x="1390.0"/>
            <end y="718.5" x="1395.0"/>
        </arc>
        <arc target="glyph272.1" source="glyph246" id="arc191" class="consumption">
            <start y="1722.4713" x="933.5521"/>
            <next y="1722.8334" x="935.0"/>
            <next y="1722.8334" x="1211.0"/>
            <next y="1722.8334" x="1213.5"/>
            <next y="1720.3334" x="1216.0"/>
            <next y="1717.8334" x="1216.0"/>
            <next y="1564.0" x="1216.0"/>
            <next y="1561.5" x="1216.0"/>
            <next y="1559.0" x="1213.5"/>
            <next y="1559.0" x="1211.0"/>
            <next y="1559.0" x="1154.0"/>
            <next y="1559.0" x="1151.5"/>
            <next y="1556.5" x="1149.0"/>
            <next y="1554.0" x="1149.0"/>
            <next y="1371.3" x="1149.0"/>
            <next y="1368.8" x="1149.0"/>
            <next y="1366.3" x="1151.5"/>
            <next y="1366.3" x="1154.0"/>
            <next y="1366.3" x="1227.0"/>
            <next y="1366.3" x="1229.5"/>
            <next y="1363.8" x="1232.0"/>
            <next y="1361.3" x="1232.0"/>
            <next y="884.05" x="1232.0"/>
            <next y="881.55" x="1232.0"/>
            <next y="879.05" x="1234.5"/>
            <next y="879.05" x="1237.0"/>
            <next y="879.05" x="1345.8"/>
            <next y="879.05" x="1348.3"/>
            <next y="876.55" x="1350.8"/>
            <next y="874.05" x="1350.8"/>
            <next y="725.5" x="1350.8"/>
            <next y="723.0" x="1350.8"/>
            <next y="720.5" x="1353.3"/>
            <next y="720.5" x="1355.8"/>
            <next y="720.5" x="1390.0"/>
            <end y="718.5" x="1395.0"/>
        </arc>
        <arc target="glyph203" source="glyph272.2" id="arc192" class="production">
            <start y="718.5" x="1415.0"/>
            <next y="718.5" x="1420.0"/>
            <next y="718.5" x="1433.0"/>
            <next y="718.5" x="1435.5"/>
            <next y="721.0" x="1438.0"/>
            <next y="723.5" x="1438.0"/>
            <end y="874.5" x="1438.0"/>
        </arc>
        <arc target="glyph416.1" source="glyph223" id="arc193" class="consumption">
            <start y="521.2174" x="779.86237"/>
            <next y="523.1" x="783.0"/>
            <next y="523.1" x="1357.8"/>
            <next y="523.1" x="1360.3"/>
            <next y="525.6" x="1362.8"/>
            <next y="528.1" x="1362.8"/>
            <next y="592.5" x="1362.8"/>
            <next y="595.0" x="1362.8"/>
            <next y="597.5" x="1365.3"/>
            <next y="597.5" x="1367.8"/>
            <next y="597.5" x="1390.0"/>
            <end y="599.5" x="1395.0"/>
        </arc>
        <arc target="glyph416.1" source="glyph246" id="arc194" class="consumption">
            <start y="1715.1953" x="933.5521"/>
            <next y="1714.8334" x="935.0"/>
            <next y="1714.8334" x="1203.0"/>
            <next y="1714.8334" x="1205.5"/>
            <next y="1712.3334" x="1208.0"/>
            <next y="1709.8334" x="1208.0"/>
            <next y="1572.0" x="1208.0"/>
            <next y="1569.5" x="1208.0"/>
            <next y="1567.0" x="1205.5"/>
            <next y="1567.0" x="1203.0"/>
            <next y="1567.0" x="1146.0"/>
            <next y="1567.0" x="1143.5"/>
            <next y="1564.5" x="1141.0"/>
            <next y="1562.0" x="1141.0"/>
            <next y="1363.3" x="1141.0"/>
            <next y="1360.8" x="1141.0"/>
            <next y="1358.3" x="1143.5"/>
            <next y="1358.3" x="1146.0"/>
            <next y="1358.3" x="1215.0"/>
            <next y="1358.3" x="1217.5"/>
            <next y="1355.8" x="1220.0"/>
            <next y="1353.3" x="1220.0"/>
            <next y="694.0" x="1220.0"/>
            <next y="691.5" x="1220.0"/>
            <next y="689.0" x="1222.5"/>
            <next y="689.0" x="1225.0"/>
            <next y="689.0" x="1357.8"/>
            <next y="689.0" x="1360.3"/>
            <next y="686.5" x="1362.8"/>
            <next y="684.0" x="1362.8"/>
            <next y="606.5" x="1362.8"/>
            <next y="604.0" x="1362.8"/>
            <next y="601.5" x="1365.3"/>
            <next y="601.5" x="1367.8"/>
            <next y="601.5" x="1390.0"/>
            <end y="599.5" x="1395.0"/>
        </arc>
        <arc target="glyph203" source="glyph416.2" id="arc195" class="production">
            <start y="599.5" x="1415.0"/>
            <next y="599.5" x="1420.0"/>
            <next y="599.5" x="1437.0"/>
            <next y="599.5" x="1439.5"/>
            <next y="602.0" x="1442.0"/>
            <next y="604.5" x="1442.0"/>
            <next y="873.5" x="1442.0"/>
            <end y="874.9479" x="1441.6381"/>
        </arc>
        <arc target="glyph222" source="glyph346.1" id="arc196" class="production">
            <start y="1606.5" x="898.0"/>
            <next y="1601.5" x="898.0"/>
            <next y="1591.6" x="898.0"/>
            <next y="1589.1" x="898.0"/>
            <next y="1586.6" x="900.5"/>
            <next y="1586.6" x="903.0"/>
            <next y="1586.6" x="912.0"/>
            <next y="1586.6" x="914.5"/>
            <next y="1584.1" x="917.0"/>
            <next y="1581.6" x="917.0"/>
            <next y="1338.5" x="917.0"/>
            <end y="1337.3842" x="917.13947"/>
        </arc>
        <arc target="glyph246" source="glyph346.2" id="arc197" class="production">
            <start y="1626.5" x="898.0"/>
            <next y="1631.5" x="898.0"/>
            <next y="1641.4" x="898.0"/>
            <next y="1643.9" x="898.0"/>
            <next y="1646.4" x="900.5"/>
            <next y="1646.4" x="903.0"/>
            <next y="1646.4" x="908.0"/>
            <next y="1646.4" x="910.5"/>
            <next y="1648.9" x="913.0"/>
            <next y="1651.4" x="913.0"/>
            <next y="1702.8334" x="913.0"/>
            <end y="1704.7885" x="913.73315"/>
        </arc>
        <arc target="glyph222" source="glyph274.1" id="arc198" class="production">
            <start y="1606.5" x="940.0"/>
            <next y="1601.5" x="940.0"/>
            <next y="1591.6" x="940.0"/>
            <next y="1589.1" x="940.0"/>
            <next y="1586.6" x="937.5"/>
            <next y="1586.6" x="935.0"/>
            <next y="1586.6" x="926.0"/>
            <next y="1586.6" x="923.5"/>
            <next y="1584.1" x="921.0"/>
            <next y="1581.6" x="921.0"/>
            <next y="1338.5" x="921.0"/>
            <end y="1337.3842" x="920.86053"/>
        </arc>
        <arc target="glyph246" source="glyph274.2" id="arc199" class="production">
            <start y="1626.5" x="940.0"/>
            <next y="1631.5" x="940.0"/>
            <next y="1641.4" x="940.0"/>
            <next y="1643.9" x="940.0"/>
            <next y="1646.4" x="937.5"/>
            <next y="1646.4" x="935.0"/>
            <next y="1646.4" x="922.0"/>
            <next y="1646.4" x="919.5"/>
            <next y="1648.9" x="917.0"/>
            <next y="1651.4" x="917.0"/>
            <next y="1702.8334" x="917.0"/>
            <end y="1703.9492" x="917.13947"/>
        </arc>
        <arc target="glyph222" source="glyph353.1" id="arc200" class="production">
            <start y="1364.5" x="886.0"/>
            <next y="1359.5" x="888.0"/>
            <next y="1327.5" x="888.0"/>
            <next y="1325.0" x="888.0"/>
            <next y="1322.5" x="890.5"/>
            <next y="1322.5" x="893.0"/>
            <end y="1322.5" x="904.0"/>
        </arc>
        <arc target="glyph246" source="glyph353.2" id="arc201" class="production">
            <start y="1384.5" x="886.0"/>
            <next y="1389.5" x="886.0"/>
            <next y="1562.4" x="886.0"/>
            <next y="1564.9" x="886.0"/>
            <next y="1567.4" x="883.5"/>
            <next y="1567.4" x="881.0"/>
            <next y="1567.4" x="635.0"/>
            <next y="1567.4" x="632.5"/>
            <next y="1569.9" x="630.0"/>
            <next y="1572.4" x="630.0"/>
            <next y="1713.8334" x="630.0"/>
            <next y="1716.3334" x="630.0"/>
            <next y="1718.8334" x="632.5"/>
            <next y="1718.8334" x="635.0"/>
            <end y="1718.8334" x="904.0"/>
        </arc>
        <arc target="glyph252" source="glyph360.1" id="arc202" class="production">
            <start y="1148.5" x="807.0"/>
            <next y="1143.5" x="807.0"/>
            <next y="1129.6" x="807.0"/>
            <next y="1127.1" x="807.0"/>
            <next y="1124.6" x="809.5"/>
            <next y="1124.6" x="812.0"/>
            <next y="1124.6" x="906.0"/>
            <next y="1124.6" x="908.5"/>
            <next y="1122.1" x="911.0"/>
            <next y="1119.6" x="911.0"/>
            <next y="1092.5" x="911.0"/>
            <end y="1089.9164" x="912.2918"/>
        </arc>
        <arc target="glyph222" source="glyph360.2" id="arc203" class="production">
            <start y="1168.5" x="807.0"/>
            <next y="1173.5" x="807.0"/>
            <next y="1187.4" x="807.0"/>
            <next y="1189.9" x="807.0"/>
            <next y="1192.4" x="809.5"/>
            <next y="1192.4" x="812.0"/>
            <next y="1192.4" x="906.0"/>
            <next y="1192.4" x="908.5"/>
            <next y="1194.9" x="911.0"/>
            <next y="1197.4" x="911.0"/>
            <next y="1306.5" x="911.0"/>
            <end y="1309.0836" x="912.2918"/>
        </arc>
        <arc target="glyph252" source="glyph340.1" id="arc204" class="production">
            <start y="1148.5" x="898.0"/>
            <next y="1143.5" x="898.0"/>
            <next y="1133.6" x="898.0"/>
            <next y="1131.1" x="898.0"/>
            <next y="1128.6" x="900.5"/>
            <next y="1128.6" x="903.0"/>
            <next y="1128.6" x="910.0"/>
            <next y="1128.6" x="912.5"/>
            <next y="1126.1" x="915.0"/>
            <next y="1123.6" x="915.0"/>
            <next y="1092.5" x="915.0"/>
            <end y="1091.0521" x="915.36194"/>
        </arc>
        <arc target="glyph222" source="glyph340.2" id="arc205" class="production">
            <start y="1168.5" x="898.0"/>
            <next y="1173.5" x="898.0"/>
            <next y="1183.4" x="898.0"/>
            <next y="1185.9" x="898.0"/>
            <next y="1188.4" x="900.5"/>
            <next y="1188.4" x="903.0"/>
            <next y="1188.4" x="910.0"/>
            <next y="1188.4" x="912.5"/>
            <next y="1190.9" x="915.0"/>
            <next y="1193.4" x="915.0"/>
            <next y="1306.5" x="915.0"/>
            <end y="1307.9479" x="915.36194"/>
        </arc>
        <arc target="glyph225" source="glyph354.1" id="arc206" class="production">
            <start y="989.5" x="807.0"/>
            <next y="984.5" x="807.0"/>
            <next y="970.6" x="807.0"/>
            <next y="968.1" x="807.0"/>
            <next y="965.6" x="809.5"/>
            <next y="965.6" x="812.0"/>
            <next y="965.6" x="908.0"/>
            <next y="965.6" x="910.5"/>
            <next y="963.1" x="913.0"/>
            <next y="960.6" x="913.0"/>
            <next y="905.5" x="913.0"/>
            <end y="903.5449" x="913.73315"/>
        </arc>
        <arc target="glyph252" source="glyph354.2" id="arc207" class="production">
            <start y="1009.5" x="807.0"/>
            <next y="1014.5" x="807.0"/>
            <next y="1028.4" x="807.0"/>
            <next y="1030.9" x="807.0"/>
            <next y="1033.4" x="809.5"/>
            <next y="1033.4" x="812.0"/>
            <next y="1033.4" x="908.0"/>
            <next y="1033.4" x="910.5"/>
            <next y="1035.9" x="913.0"/>
            <next y="1038.4" x="913.0"/>
            <next y="1060.5" x="913.0"/>
            <end y="1062.4551" x="913.73315"/>
        </arc>
        <arc target="glyph225" source="glyph417.1" id="arc208" class="production">
            <start y="989.5" x="898.0"/>
            <next y="984.5" x="898.0"/>
            <next y="974.6" x="898.0"/>
            <next y="972.1" x="898.0"/>
            <next y="969.6" x="900.5"/>
            <next y="969.6" x="903.0"/>
            <next y="969.6" x="912.0"/>
            <next y="969.6" x="914.5"/>
            <next y="967.1" x="917.0"/>
            <next y="964.6" x="917.0"/>
            <next y="905.5" x="917.0"/>
            <end y="904.38416" x="917.13947"/>
        </arc>
        <arc target="glyph252" source="glyph417.2" id="arc209" class="production">
            <start y="1009.5" x="898.0"/>
            <next y="1014.5" x="898.0"/>
            <next y="1024.4" x="898.0"/>
            <next y="1026.9" x="898.0"/>
            <next y="1029.4" x="900.5"/>
            <next y="1029.4" x="903.0"/>
            <next y="1029.4" x="912.0"/>
            <next y="1029.4" x="914.5"/>
            <next y="1031.9" x="917.0"/>
            <next y="1034.4" x="917.0"/>
            <next y="1060.5" x="917.0"/>
            <end y="1061.6158" x="917.13947"/>
        </arc>
        <arc target="glyph225" source="glyph302.1" id="arc210" class="production">
            <start y="989.5" x="940.0"/>
            <next y="984.5" x="940.0"/>
            <next y="974.6" x="940.0"/>
            <next y="972.1" x="940.0"/>
            <next y="969.6" x="937.5"/>
            <next y="969.6" x="935.0"/>
            <next y="969.6" x="926.0"/>
            <next y="969.6" x="923.5"/>
            <next y="967.1" x="921.0"/>
            <next y="964.6" x="921.0"/>
            <next y="905.5" x="921.0"/>
            <end y="904.38416" x="920.86053"/>
        </arc>
        <arc target="glyph252" source="glyph302.2" id="arc211" class="production">
            <start y="1009.5" x="940.0"/>
            <next y="1014.5" x="940.0"/>
            <next y="1024.4" x="940.0"/>
            <next y="1026.9" x="940.0"/>
            <next y="1029.4" x="937.5"/>
            <next y="1029.4" x="935.0"/>
            <next y="1029.4" x="926.0"/>
            <next y="1029.4" x="923.5"/>
            <next y="1031.9" x="921.0"/>
            <next y="1034.4" x="921.0"/>
            <next y="1060.5" x="921.0"/>
            <end y="1061.6158" x="920.86053"/>
        </arc>
        <arc target="glyph336.1" source="glyph223" id="arc212" class="consumption">
            <start y="523.5345" x="778.1494"/>
            <next y="527.9" x="783.0"/>
            <next y="527.9" x="1095.5"/>
            <next y="527.9" x="1098.0"/>
            <next y="530.4" x="1100.5"/>
            <next y="532.9" x="1100.5"/>
            <next y="652.5" x="1100.5"/>
            <next y="655.0" x="1100.5"/>
            <next y="657.5" x="1103.0"/>
            <next y="657.5" x="1105.5"/>
            <next y="657.5" x="1296.0"/>
            <end y="659.5" x="1301.0"/>
        </arc>
        <arc target="glyph336.1" source="glyph205" id="arc213" class="consumption">
            <start y="1703.9492" x="401.86053"/>
            <next y="1702.8334" x="402.0"/>
            <next y="1556.4" x="402.0"/>
            <next y="1553.9" x="402.0"/>
            <next y="1551.4" x="404.5"/>
            <next y="1551.4" x="407.0"/>
            <next y="1551.4" x="787.0"/>
            <next y="1551.4" x="789.5"/>
            <next y="1548.9" x="792.0"/>
            <next y="1546.4" x="792.0"/>
            <next y="1358.5" x="792.0"/>
            <next y="1356.0" x="792.0"/>
            <next y="1353.5" x="794.5"/>
            <next y="1353.5" x="797.0"/>
            <next y="1353.5" x="1211.0"/>
            <next y="1353.5" x="1213.5"/>
            <next y="1351.0" x="1216.0"/>
            <next y="1348.5" x="1216.0"/>
            <next y="666.5" x="1216.0"/>
            <next y="664.0" x="1216.0"/>
            <next y="661.5" x="1218.5"/>
            <next y="661.5" x="1221.0"/>
            <next y="661.5" x="1296.0"/>
            <end y="659.5" x="1301.0"/>
        </arc>
        <arc target="glyph225" source="glyph336.2" id="arc214" class="production">
            <start y="659.5" x="1321.0"/>
            <next y="659.5" x="1326.0"/>
            <next y="659.5" x="1334.0"/>
            <next y="659.5" x="1336.5"/>
            <next y="662.0" x="1339.0"/>
            <next y="664.5" x="1339.0"/>
            <next y="886.5" x="1339.0"/>
            <next y="889.0" x="1339.0"/>
            <next y="891.5" x="1336.5"/>
            <next y="891.5" x="1334.0"/>
            <next y="891.5" x="935.0"/>
            <end y="891.36053" x="933.88416"/>
        </arc>
        <arc target="glyph330.1" source="glyph223" id="arc215" class="consumption">
            <start y="526.22" x="774.95"/>
            <next y="529.5" x="777.0"/>
            <next y="592.5" x="777.0"/>
            <next y="595.0" x="777.0"/>
            <next y="597.5" x="779.5"/>
            <next y="597.5" x="782.0"/>
            <next y="597.5" x="871.0"/>
            <end y="599.5" x="876.0"/>
        </arc>
        <arc target="glyph330.1" source="glyph205" id="arc216" class="consumption">
            <start y="1706.1134" x="392.05002"/>
            <next y="1702.8334" x="390.0"/>
            <next y="1544.4" x="390.0"/>
            <next y="1541.9" x="390.0"/>
            <next y="1539.4" x="392.5"/>
            <next y="1539.4" x="395.0"/>
            <next y="1539.4" x="775.0"/>
            <next y="1539.4" x="777.5"/>
            <next y="1536.9" x="780.0"/>
            <next y="1534.4" x="780.0"/>
            <next y="1343.0" x="780.0"/>
            <next y="1340.5" x="780.0"/>
            <next y="1338.0" x="777.5"/>
            <next y="1338.0" x="775.0"/>
            <next y="1338.0" x="714.0"/>
            <next y="1338.0" x="711.5"/>
            <next y="1335.5" x="709.0"/>
            <next y="1333.0" x="709.0"/>
            <next y="606.5" x="709.0"/>
            <next y="604.0" x="709.0"/>
            <next y="601.5" x="711.5"/>
            <next y="601.5" x="714.0"/>
            <next y="601.5" x="871.0"/>
            <end y="599.5" x="876.0"/>
        </arc>
        <arc target="glyph225" source="glyph330.2" id="arc217" class="production">
            <start y="599.5" x="896.0"/>
            <next y="599.5" x="901.0"/>
            <next y="599.5" x="918.0"/>
            <next y="599.5" x="920.5"/>
            <next y="602.0" x="923.0"/>
            <next y="604.5" x="923.0"/>
            <next y="873.5" x="923.0"/>
            <end y="874.9479" x="922.63806"/>
        </arc>
        <arc target="glyph410.1" source="glyph223" id="arc218" class="consumption">
            <start y="527.5449" x="772.26685"/>
            <next y="529.5" x="773.0"/>
            <next y="711.51245" x="773.0"/>
            <next y="714.01245" x="773.0"/>
            <next y="716.51245" x="775.5"/>
            <next y="716.51245" x="778.0"/>
            <next y="716.51245" x="871.0"/>
            <end y="718.5" x="876.0"/>
        </arc>
        <arc target="glyph410.1" source="glyph205" id="arc219" class="consumption">
            <start y="1704.7885" x="394.73315"/>
            <next y="1702.8334" x="394.0"/>
            <next y="1548.4" x="394.0"/>
            <next y="1545.9" x="394.0"/>
            <next y="1543.4" x="396.5"/>
            <next y="1543.4" x="399.0"/>
            <next y="1543.4" x="779.0"/>
            <next y="1543.4" x="781.5"/>
            <next y="1540.9" x="784.0"/>
            <next y="1538.4" x="784.0"/>
            <next y="1339.0" x="784.0"/>
            <next y="1336.5" x="784.0"/>
            <next y="1334.0" x="781.5"/>
            <next y="1334.0" x="779.0"/>
            <next y="1334.0" x="718.0"/>
            <next y="1334.0" x="715.5"/>
            <next y="1331.5" x="713.0"/>
            <next y="1329.0" x="713.0"/>
            <next y="725.51245" x="713.0"/>
            <next y="723.01245" x="713.0"/>
            <next y="720.51245" x="715.5"/>
            <next y="720.51245" x="718.0"/>
            <next y="720.51245" x="871.0"/>
            <end y="718.5" x="876.0"/>
        </arc>
        <arc target="glyph225" source="glyph410.2" id="arc220" class="production">
            <start y="718.5" x="896.0"/>
            <next y="718.5" x="901.0"/>
            <next y="718.5" x="914.0"/>
            <next y="718.5" x="916.5"/>
            <next y="721.0" x="919.0"/>
            <next y="723.5" x="919.0"/>
            <end y="874.5" x="919.0"/>
        </arc>
        <arc target="glyph210" source="glyph429.1" id="arc221" class="production">
            <start y="1499.5" x="379.0"/>
            <next y="1494.5" x="379.0"/>
            <next y="1484.6" x="379.0"/>
            <next y="1482.1" x="379.0"/>
            <next y="1479.6" x="381.5"/>
            <next y="1479.6" x="384.0"/>
            <next y="1479.6" x="391.0"/>
            <next y="1479.6" x="393.5"/>
            <next y="1477.1" x="396.0"/>
            <next y="1474.6" x="396.0"/>
            <next y="1338.5" x="396.0"/>
            <end y="1337.0521" x="396.36197"/>
        </arc>
        <arc target="glyph205" source="glyph429.2" id="arc222" class="production">
            <start y="1519.5" x="379.0"/>
            <next y="1524.5" x="379.0"/>
            <next y="1530.5" x="379.0"/>
            <next y="1533.0" x="379.0"/>
            <next y="1535.5" x="380.75"/>
            <next y="1535.5" x="382.5"/>
            <next y="1535.5" x="382.5"/>
            <next y="1535.5" x="384.25"/>
            <next y="1538.0" x="386.0"/>
            <next y="1540.5" x="386.0"/>
            <next y="1702.8334" x="386.0"/>
            <end y="1707.5447" x="390.12244"/>
        </arc>
        <arc target="glyph210" source="glyph333.1" id="arc223" class="production">
            <start y="1499.5" x="421.0"/>
            <next y="1494.5" x="421.0"/>
            <next y="1484.6" x="421.0"/>
            <next y="1482.1" x="421.0"/>
            <next y="1479.6" x="418.5"/>
            <next y="1479.6" x="416.0"/>
            <next y="1479.6" x="405.0"/>
            <next y="1479.6" x="402.5"/>
            <next y="1477.1" x="400.0"/>
            <next y="1474.6" x="400.0"/>
            <end y="1337.5" x="400.0"/>
        </arc>
        <arc target="glyph205" source="glyph333.2" id="arc224" class="production">
            <start y="1519.5" x="421.0"/>
            <next y="1524.5" x="421.0"/>
            <next y="1554.4" x="421.0"/>
            <next y="1556.9" x="421.0"/>
            <next y="1559.4" x="418.5"/>
            <next y="1559.4" x="416.0"/>
            <next y="1559.4" x="415.0"/>
            <next y="1559.4" x="412.5"/>
            <next y="1561.9" x="410.0"/>
            <next y="1564.4" x="410.0"/>
            <next y="1702.8334" x="410.0"/>
            <end y="1706.1134" x="407.94998"/>
        </arc>
        <arc target="glyph210" source="glyph386.1" id="arc225" class="production">
            <start y="1499.5" x="512.0"/>
            <next y="1494.5" x="512.0"/>
            <next y="1480.6" x="512.0"/>
            <next y="1478.1" x="512.0"/>
            <next y="1475.6" x="509.5"/>
            <next y="1475.6" x="507.0"/>
            <next y="1475.6" x="409.0"/>
            <next y="1475.6" x="406.5"/>
            <next y="1473.1" x="404.0"/>
            <next y="1470.6" x="404.0"/>
            <next y="1338.5" x="404.0"/>
            <end y="1337.0521" x="403.63803"/>
        </arc>
        <arc target="glyph205" source="glyph386.2" id="arc226" class="production">
            <start y="1519.5" x="512.0"/>
            <next y="1524.5" x="512.0"/>
            <next y="1558.4" x="512.0"/>
            <next y="1560.9" x="512.0"/>
            <next y="1563.4" x="509.5"/>
            <next y="1563.4" x="507.0"/>
            <next y="1563.4" x="419.0"/>
            <next y="1563.4" x="416.5"/>
            <next y="1565.9" x="414.0"/>
            <next y="1568.4" x="414.0"/>
            <next y="1702.8334" x="414.0"/>
            <end y="1707.5447" x="409.87756"/>
        </arc>
        <arc target="glyph234" source="glyph412.1" id="arc227" class="production">
            <start y="1148.5" x="288.0"/>
            <next y="1143.5" x="288.0"/>
            <next y="1129.6" x="288.0"/>
            <next y="1127.1" x="288.0"/>
            <next y="1124.6" x="290.5"/>
            <next y="1124.6" x="293.0"/>
            <next y="1124.6" x="387.0"/>
            <next y="1124.6" x="389.5"/>
            <next y="1122.1" x="392.0"/>
            <next y="1119.6" x="392.0"/>
            <next y="1092.5" x="392.0"/>
            <end y="1089.9164" x="393.2918"/>
        </arc>
        <arc target="glyph210" source="glyph412.2" id="arc228" class="production">
            <start y="1168.5" x="288.0"/>
            <next y="1173.5" x="288.0"/>
            <next y="1187.4" x="288.0"/>
            <next y="1189.9" x="288.0"/>
            <next y="1192.4" x="290.5"/>
            <next y="1192.4" x="293.0"/>
            <next y="1192.4" x="387.0"/>
            <next y="1192.4" x="389.5"/>
            <next y="1194.9" x="392.0"/>
            <next y="1197.4" x="392.0"/>
            <next y="1306.5" x="392.0"/>
            <end y="1309.0836" x="393.2918"/>
        </arc>
        <arc target="glyph234" source="glyph372.1" id="arc229" class="production">
            <start y="1148.5" x="379.0"/>
            <next y="1143.5" x="379.0"/>
            <next y="1133.6" x="379.0"/>
            <next y="1131.1" x="379.0"/>
            <next y="1128.6" x="381.5"/>
            <next y="1128.6" x="384.0"/>
            <next y="1128.6" x="391.0"/>
            <next y="1128.6" x="393.5"/>
            <next y="1126.1" x="396.0"/>
            <next y="1123.6" x="396.0"/>
            <next y="1092.5" x="396.0"/>
            <end y="1091.0521" x="396.36197"/>
        </arc>
        <arc target="glyph210" source="glyph372.2" id="arc230" class="production">
            <start y="1168.5" x="379.0"/>
            <next y="1173.5" x="379.0"/>
            <next y="1183.4" x="379.0"/>
            <next y="1185.9" x="379.0"/>
            <next y="1188.4" x="381.5"/>
            <next y="1188.4" x="384.0"/>
            <next y="1188.4" x="391.0"/>
            <next y="1188.4" x="393.5"/>
            <next y="1190.9" x="396.0"/>
            <next y="1193.4" x="396.0"/>
            <next y="1306.5" x="396.0"/>
            <end y="1307.9479" x="396.36197"/>
        </arc>
        <arc target="glyph234" source="glyph428.1" id="arc231" class="production">
            <start y="1148.5" x="421.0"/>
            <next y="1143.5" x="421.0"/>
            <next y="1133.6" x="421.0"/>
            <next y="1131.1" x="421.0"/>
            <next y="1128.6" x="418.5"/>
            <next y="1128.6" x="416.0"/>
            <next y="1128.6" x="405.0"/>
            <next y="1128.6" x="402.5"/>
            <next y="1126.1" x="400.0"/>
            <next y="1123.6" x="400.0"/>
            <end y="1091.5" x="400.0"/>
        </arc>
        <arc target="glyph210" source="glyph428.2" id="arc232" class="production">
            <start y="1168.5" x="421.0"/>
            <next y="1173.5" x="421.0"/>
            <next y="1183.4" x="421.0"/>
            <next y="1185.9" x="421.0"/>
            <next y="1188.4" x="418.5"/>
            <next y="1188.4" x="416.0"/>
            <next y="1188.4" x="405.0"/>
            <next y="1188.4" x="402.5"/>
            <next y="1190.9" x="400.0"/>
            <next y="1193.4" x="400.0"/>
            <end y="1307.5" x="400.0"/>
        </arc>
        <arc target="glyph217" source="glyph435.1" id="arc233" class="production">
            <start y="956.5" x="288.0"/>
            <next y="951.5" x="288.0"/>
            <next y="937.6" x="288.0"/>
            <next y="935.1" x="288.0"/>
            <next y="932.6" x="290.5"/>
            <next y="932.6" x="293.0"/>
            <next y="932.6" x="389.0"/>
            <next y="932.6" x="391.5"/>
            <next y="930.1" x="394.0"/>
            <next y="927.6" x="394.0"/>
            <next y="905.5" x="394.0"/>
            <end y="903.5449" x="394.73315"/>
        </arc>
        <arc target="glyph234" source="glyph435.2" id="arc234" class="production">
            <start y="976.5" x="288.0"/>
            <next y="981.5" x="288.0"/>
            <next y="995.4" x="288.0"/>
            <next y="997.9" x="288.0"/>
            <next y="1000.4" x="290.5"/>
            <next y="1000.4" x="293.0"/>
            <next y="1000.4" x="389.0"/>
            <next y="1000.4" x="391.5"/>
            <next y="1002.9" x="394.0"/>
            <next y="1005.4" x="394.0"/>
            <next y="1060.5" x="394.0"/>
            <end y="1062.4551" x="394.73315"/>
        </arc>
        <arc target="glyph217" source="glyph358.1" id="arc235" class="production">
            <start y="956.5" x="379.0"/>
            <next y="951.5" x="379.0"/>
            <next y="941.6" x="379.0"/>
            <next y="939.1" x="379.0"/>
            <next y="936.6" x="381.5"/>
            <next y="936.6" x="384.0"/>
            <next y="936.6" x="393.0"/>
            <next y="936.6" x="395.5"/>
            <next y="934.1" x="398.0"/>
            <next y="931.6" x="398.0"/>
            <next y="905.5" x="398.0"/>
            <end y="904.38416" x="398.13947"/>
        </arc>
        <arc target="glyph234" source="glyph358.2" id="arc236" class="production">
            <start y="976.5" x="379.0"/>
            <next y="981.5" x="379.0"/>
            <next y="991.4" x="379.0"/>
            <next y="993.9" x="379.0"/>
            <next y="996.4" x="381.5"/>
            <next y="996.4" x="384.0"/>
            <next y="996.4" x="393.0"/>
            <next y="996.4" x="395.5"/>
            <next y="998.9" x="398.0"/>
            <next y="1001.4" x="398.0"/>
            <next y="1060.5" x="398.0"/>
            <end y="1061.6158" x="398.13947"/>
        </arc>
        <arc target="glyph217" source="glyph301.1" id="arc237" class="production">
            <start y="956.5" x="421.0"/>
            <next y="951.5" x="421.0"/>
            <next y="941.6" x="421.0"/>
            <next y="939.1" x="421.0"/>
            <next y="936.6" x="418.5"/>
            <next y="936.6" x="416.0"/>
            <next y="936.6" x="407.0"/>
            <next y="936.6" x="404.5"/>
            <next y="934.1" x="402.0"/>
            <next y="931.6" x="402.0"/>
            <next y="905.5" x="402.0"/>
            <end y="904.38416" x="401.86053"/>
        </arc>
        <arc target="glyph234" source="glyph301.2" id="arc238" class="production">
            <start y="976.5" x="421.0"/>
            <next y="981.5" x="421.0"/>
            <next y="991.4" x="421.0"/>
            <next y="993.9" x="421.0"/>
            <next y="996.4" x="418.5"/>
            <next y="996.4" x="416.0"/>
            <next y="996.4" x="407.0"/>
            <next y="996.4" x="404.5"/>
            <next y="998.9" x="402.0"/>
            <next y="1001.4" x="402.0"/>
            <next y="1060.5" x="402.0"/>
            <end y="1061.6158" x="401.86053"/>
        </arc>
        <arc target="glyph411.1" source="glyph223" id="arc239" class="consumption">
            <start y="526.22" x="759.05"/>
            <next y="529.5" x="757.0"/>
            <next y="674.5" x="757.0"/>
            <next y="677.0" x="757.0"/>
            <next y="679.5" x="754.5"/>
            <next y="679.5" x="752.0"/>
            <next y="679.5" x="374.0"/>
            <next y="679.5" x="371.5"/>
            <next y="682.0" x="369.0"/>
            <next y="684.5" x="369.0"/>
            <next y="703.5" x="369.0"/>
            <end y="708.5" x="367.0"/>
        </arc>
        <arc target="glyph411.1" source="glyph233" id="arc240" class="consumption">
            <start y="494.54495" x="394.73315"/>
            <next y="496.5" x="394.0"/>
            <next y="654.0" x="394.0"/>
            <next y="656.5" x="394.0"/>
            <next y="659.0" x="391.5"/>
            <next y="659.0" x="389.0"/>
            <next y="659.0" x="370.0"/>
            <next y="659.0" x="367.5"/>
            <next y="661.5" x="365.0"/>
            <next y="664.0" x="365.0"/>
            <next y="703.5" x="365.0"/>
            <end y="708.5" x="367.0"/>
        </arc>
        <arc target="glyph217" source="glyph411.2" id="arc241" class="production">
            <start y="728.5" x="367.0"/>
            <next y="733.5" x="367.0"/>
            <next y="775.0" x="367.0"/>
            <next y="777.5" x="367.0"/>
            <next y="780.0" x="369.5"/>
            <next y="780.0" x="372.0"/>
            <next y="780.0" x="393.0"/>
            <next y="780.0" x="395.5"/>
            <next y="782.5" x="398.0"/>
            <next y="785.0" x="398.0"/>
            <next y="873.5" x="398.0"/>
            <end y="874.61584" x="398.13947"/>
        </arc>
        <arc target="glyph337.1" source="glyph223" id="arc242" class="consumption">
            <start y="516.79266" x="752.36584"/>
            <next y="517.1" x="751.0"/>
            <next y="517.1" x="374.0"/>
            <next y="517.1" x="371.5"/>
            <next y="519.6" x="369.0"/>
            <next y="522.1" x="369.0"/>
            <next y="584.5" x="369.0"/>
            <end y="589.5" x="367.0"/>
        </arc>
        <arc target="glyph337.1" source="glyph233" id="arc243" class="consumption">
            <start y="482.36053" x="385.11584"/>
            <next y="482.5" x="384.0"/>
            <next y="482.5" x="370.0"/>
            <next y="482.5" x="367.5"/>
            <next y="485.0" x="365.0"/>
            <next y="487.5" x="365.0"/>
            <next y="584.5" x="365.0"/>
            <end y="589.5" x="367.0"/>
        </arc>
        <arc target="glyph217" source="glyph337.2" id="arc244" class="production">
            <start y="609.5" x="367.0"/>
            <next y="614.5" x="367.0"/>
            <next y="678.5" x="367.0"/>
            <next y="681.0" x="367.0"/>
            <next y="683.5" x="369.5"/>
            <next y="683.5" x="372.0"/>
            <next y="683.5" x="397.0"/>
            <next y="683.5" x="399.5"/>
            <next y="686.0" x="402.0"/>
            <next y="688.5" x="402.0"/>
            <next y="873.5" x="402.0"/>
            <end y="874.61584" x="401.86053"/>
        </arc>
        <arc target="glyph247" source="glyph264.1" id="arc245" class="production">
            <start y="360.5" x="746.0"/>
            <next y="355.5" x="746.0"/>
            <next y="345.5" x="746.0"/>
            <next y="343.0" x="746.0"/>
            <next y="340.5" x="748.5"/>
            <next y="340.5" x="751.0"/>
            <next y="340.5" x="758.0"/>
            <next y="340.5" x="760.5"/>
            <next y="338.0" x="763.0"/>
            <next y="335.5" x="763.0"/>
            <next y="241.5" x="763.0"/>
            <end y="240.05214" x="763.36194"/>
        </arc>
        <arc target="glyph223" source="glyph264.2" id="arc246" class="production">
            <start y="380.5" x="746.0"/>
            <next y="385.5" x="746.0"/>
            <next y="395.5" x="746.0"/>
            <next y="398.0" x="746.0"/>
            <next y="400.5" x="748.5"/>
            <next y="400.5" x="751.0"/>
            <next y="400.5" x="758.0"/>
            <next y="400.5" x="760.5"/>
            <next y="403.0" x="763.0"/>
            <next y="405.5" x="763.0"/>
            <next y="497.5" x="763.0"/>
            <end y="498.94788" x="763.36194"/>
        </arc>
        <arc target="glyph247" source="glyph319.1" id="arc247" class="production">
            <start y="360.5" x="788.0"/>
            <next y="355.5" x="788.0"/>
            <next y="345.6" x="788.0"/>
            <next y="343.1" x="788.0"/>
            <next y="340.6" x="785.5"/>
            <next y="340.6" x="783.0"/>
            <next y="340.6" x="772.0"/>
            <next y="340.6" x="769.5"/>
            <next y="338.1" x="767.0"/>
            <next y="335.6" x="767.0"/>
            <end y="240.5" x="767.0"/>
        </arc>
        <arc target="glyph223" source="glyph319.2" id="arc248" class="production">
            <start y="380.5" x="788.0"/>
            <next y="385.5" x="788.0"/>
            <next y="395.4" x="788.0"/>
            <next y="397.9" x="788.0"/>
            <next y="400.4" x="785.5"/>
            <next y="400.4" x="783.0"/>
            <next y="400.4" x="772.0"/>
            <next y="400.4" x="769.5"/>
            <next y="402.9" x="767.0"/>
            <next y="405.4" x="767.0"/>
            <end y="498.5" x="767.0"/>
        </arc>
        <arc target="glyph247" source="glyph311.1" id="arc249" class="production">
            <start y="360.5" x="879.0"/>
            <next y="355.5" x="879.0"/>
            <next y="341.60004" x="879.0"/>
            <next y="339.10004" x="879.0"/>
            <next y="336.60004" x="876.5"/>
            <next y="336.60004" x="874.0"/>
            <next y="336.60004" x="776.0"/>
            <next y="336.60004" x="773.5"/>
            <next y="334.10004" x="771.0"/>
            <next y="331.60004" x="771.0"/>
            <next y="241.5" x="771.0"/>
            <end y="240.05214" x="770.63806"/>
        </arc>
        <arc target="glyph223" source="glyph311.2" id="arc250" class="production">
            <start y="380.5" x="879.0"/>
            <next y="385.5" x="879.0"/>
            <next y="399.4" x="879.0"/>
            <next y="401.9" x="879.0"/>
            <next y="404.4" x="876.5"/>
            <next y="404.4" x="874.0"/>
            <next y="404.4" x="776.0"/>
            <next y="404.4" x="773.5"/>
            <next y="406.9" x="771.0"/>
            <next y="409.4" x="771.0"/>
            <next y="497.5" x="771.0"/>
            <end y="498.94788" x="770.63806"/>
        </arc>
        <arc target="glyph325.1" source="glyph240" id="arc251" class="consumption">
            <start y="132.36052" x="414.88416"/>
            <next y="132.5" x="416.0"/>
            <next y="132.5" x="548.0"/>
            <next y="132.5" x="550.5"/>
            <next y="135.0" x="553.0"/>
            <next y="137.5" x="553.0"/>
            <next y="266.0" x="553.0"/>
            <end y="271.0" x="555.0"/>
        </arc>
        <arc target="glyph233" source="glyph325.2" id="arc252" class="production">
            <start y="291.0" x="555.0"/>
            <next y="296.0" x="555.0"/>
            <next y="473.5" x="555.0"/>
            <next y="476.0" x="555.0"/>
            <next y="478.5" x="552.5"/>
            <next y="478.5" x="550.0"/>
            <next y="478.5" x="416.0"/>
            <end y="478.63947" x="414.88416"/>
        </arc>
        <arc target="glyph395.2" source="glyph240" id="arc253" class="consumption">
            <start y="145.38417" x="398.13947"/>
            <next y="146.5" x="398.0"/>
            <next y="323.60004" x="398.0"/>
            <next y="326.10004" x="398.0"/>
            <next y="328.60004" x="395.5"/>
            <next y="328.60004" x="393.0"/>
            <next y="328.60004" x="382.0"/>
            <end y="337.5" x="377.0"/>
        </arc>
        <arc target="glyph233" source="glyph395.1" id="arc254" class="production">
            <start y="337.5" x="357.0"/>
            <next y="337.5" x="352.0"/>
            <next y="337.5" x="352.0"/>
            <next y="337.5" x="351.5"/>
            <next y="340.0" x="351.0"/>
            <next y="342.5" x="351.0"/>
            <next y="473.5" x="351.0"/>
            <next y="476.0" x="351.0"/>
            <next y="478.5" x="353.5"/>
            <next y="478.5" x="356.0"/>
            <next y="478.5" x="384.0"/>
            <end y="478.63947" x="385.11584"/>
        </arc>
        <arc target="glyph286.1" source="glyph240" id="arc255" class="consumption">
            <start y="134.13803" x="385.44788"/>
            <next y="134.5" x="384.0"/>
            <next y="134.5" x="370.0"/>
            <next y="134.5" x="367.5"/>
            <next y="137.0" x="365.0"/>
            <next y="139.5" x="365.0"/>
            <next y="210.5" x="365.0"/>
            <end y="215.5" x="367.0"/>
        </arc>
        <arc target="glyph233" source="glyph286.2" id="arc256" class="production">
            <start y="235.5" x="367.0"/>
            <next y="240.5" x="367.0"/>
            <next y="249.5" x="367.0"/>
            <next y="252.0" x="367.0"/>
            <next y="254.5" x="369.5"/>
            <next y="254.5" x="372.0"/>
            <next y="254.5" x="397.0"/>
            <next y="254.5" x="399.5"/>
            <next y="257.0" x="402.0"/>
            <next y="259.5" x="402.0"/>
            <next y="464.5" x="402.0"/>
            <end y="465.61584" x="401.86053"/>
        </arc>
        <arc target="glyph240" source="glyph338.1" id="arc257" class="production">
            <start y="153.5" x="767.0"/>
            <next y="148.5" x="767.0"/>
            <next y="133.5" x="767.0"/>
            <next y="131.0" x="767.0"/>
            <next y="128.5" x="764.5"/>
            <next y="128.5" x="762.0"/>
            <next y="128.5" x="416.0"/>
            <end y="128.63948" x="414.88416"/>
        </arc>
        <arc target="glyph247" source="glyph338.2" id="arc258" class="production">
            <start y="173.5" x="767.0"/>
            <next y="178.5" x="767.0"/>
            <end y="210.5" x="767.0"/>
        </arc>
        <arc target="glyph256.1" source="glyph240" id="arc259" class="consumption">
            <start y="126.86197" x="385.44788"/>
            <next y="126.5" x="384.0"/>
            <next y="126.5" x="134.0"/>
            <next y="126.5" x="131.5"/>
            <next y="129.0" x="129.0"/>
            <next y="131.5" x="129.0"/>
            <next y="703.5" x="129.0"/>
            <end y="708.5" x="131.0"/>
        </arc>
        <arc target="glyph326.1" source="glyph240" id="arc260" class="consumption">
            <start y="130.5" x="385.0"/>
            <next y="130.5" x="252.0"/>
            <next y="130.5" x="249.5"/>
            <next y="133.0" x="247.0"/>
            <next y="135.5" x="247.0"/>
            <next y="703.5" x="247.0"/>
            <end y="708.5" x="249.0"/>
        </arc>
        <arc target="glyph247" source="glyph371.1" id="arc261" class="production">
            <start y="437.5" x="734.0"/>
            <next y="432.5" x="732.0"/>
            <next y="414.0" x="732.0"/>
            <next y="411.5" x="732.0"/>
            <next y="409.0" x="729.5"/>
            <next y="409.0" x="727.0"/>
            <next y="409.0" x="665.0"/>
            <next y="409.0" x="662.5"/>
            <next y="406.5" x="660.0"/>
            <next y="404.0" x="660.0"/>
            <next y="230.5" x="660.0"/>
            <next y="228.0" x="660.0"/>
            <next y="225.5" x="662.5"/>
            <next y="225.5" x="665.0"/>
            <end y="225.5" x="752.0"/>
        </arc>
        <arc target="glyph265.1" source="glyph223" id="arc262" class="consumption">
            <start y="528.38416" x="765.13947"/>
            <next y="529.5" x="765.0"/>
            <next y="805.0" x="765.0"/>
            <next y="807.5" x="765.0"/>
            <next y="810.0" x="762.5"/>
            <next y="810.0" x="760.0"/>
            <next y="810.0" x="374.0"/>
            <next y="810.0" x="371.5"/>
            <next y="812.5" x="369.0"/>
            <next y="815.0" x="369.0"/>
            <next y="822.5" x="369.0"/>
            <end y="827.5" x="367.0"/>
        </arc>
        <arc target="glyph434.1" source="glyph223" id="arc263" class="consumption">
            <start y="528.38416" x="768.86053"/>
            <next y="529.5" x="769.0"/>
            <next y="830.5" x="769.0"/>
            <next y="833.0" x="769.0"/>
            <next y="835.5" x="771.5"/>
            <next y="835.5" x="774.0"/>
            <next y="835.5" x="871.0"/>
            <end y="837.5" x="876.0"/>
        </arc>
        <arc target="glyph287.1" source="glyph223" id="arc264" class="consumption">
            <start y="522.8704" x="778.713"/>
            <next y="526.3" x="783.0"/>
            <next y="526.3" x="1349.8"/>
            <next y="526.3" x="1352.3"/>
            <next y="528.8" x="1354.8"/>
            <next y="531.3" x="1354.8"/>
            <next y="830.5" x="1354.8"/>
            <next y="833.0" x="1354.8"/>
            <next y="835.5" x="1357.3"/>
            <next y="835.5" x="1359.8"/>
            <next y="835.5" x="1390.0"/>
            <end y="837.5" x="1395.0"/>
        </arc>
        <arc target="glyph295.1" source="glyph223" id="arc265" class="consumption">
            <start y="517.81024" x="781.3674"/>
            <next y="518.3" x="783.0"/>
            <next y="518.3" x="2022.8"/>
            <next y="518.3" x="2025.3"/>
            <next y="520.8" x="2027.8"/>
            <next y="523.3" x="2027.8"/>
            <next y="830.5" x="2027.8"/>
            <next y="833.0" x="2027.8"/>
            <next y="835.5" x="2030.3"/>
            <next y="835.5" x="2032.8"/>
            <next y="835.5" x="2091.0"/>
            <end y="837.5" x="2096.0"/>
        </arc>
        <arc target="glyph276.1" source="glyph223" id="arc266" class="consumption">
            <start y="510.55826" x="781.70874"/>
            <next y="510.3" x="783.0"/>
            <next y="510.3" x="2447.825"/>
            <next y="510.3" x="2450.325"/>
            <next y="512.8" x="2452.825"/>
            <next y="515.3" x="2452.825"/>
            <next y="830.5" x="2452.825"/>
            <next y="833.0" x="2452.825"/>
            <next y="835.5" x="2455.325"/>
            <next y="835.5" x="2457.825"/>
            <next y="835.5" x="2487.825"/>
            <end y="837.5" x="2492.825"/>
        </arc>
        <arc target="glyph308.1" source="glyph223" id="arc267" class="consumption">
            <start y="504.89807" x="779.28845"/>
            <next y="502.3" x="783.0"/>
            <next y="502.3" x="2959.5"/>
            <next y="502.3" x="2962.0"/>
            <next y="504.8" x="2964.5"/>
            <next y="507.3" x="2964.5"/>
            <next y="830.5" x="2964.5"/>
            <next y="833.0" x="2964.5"/>
            <next y="835.5" x="2967.0"/>
            <next y="835.5" x="2969.5"/>
            <next y="835.5" x="2999.0"/>
            <end y="837.5" x="3004.0"/>
        </arc>
        <arc target="glyph323.1" source="glyph223" id="arc268" class="consumption">
            <start y="498.5" x="767.0"/>
            <next y="494.3" x="767.0"/>
            <next y="494.3" x="3611.0"/>
            <next y="494.3" x="3613.5"/>
            <next y="496.8" x="3616.0"/>
            <next y="499.3" x="3616.0"/>
            <next y="828.5" x="3616.0"/>
            <next y="831.0" x="3616.0"/>
            <next y="833.5" x="3618.5"/>
            <next y="833.5" x="3621.0"/>
            <next y="833.5" x="3651.0"/>
            <end y="837.5" x="3656.0"/>
        </arc>
        <arc target="glyph363.1" source="glyph223" id="arc269" class="consumption">
            <start y="498.5" x="767.0"/>
            <next y="486.3" x="767.0"/>
            <next y="486.3" x="4449.5"/>
            <next y="486.3" x="4452.0"/>
            <next y="488.8" x="4454.5"/>
            <next y="491.3" x="4454.5"/>
            <next y="711.5" x="4454.5"/>
            <next y="714.0" x="4454.5"/>
            <next y="716.5" x="4457.0"/>
            <next y="716.5" x="4459.5"/>
            <next y="716.5" x="4569.0"/>
            <end y="718.5" x="4574.0"/>
        </arc>
        <arc target="glyph364.1" source="glyph223" id="arc270" class="consumption">
            <start y="498.5" x="767.0"/>
            <next y="483.1" x="767.0"/>
            <next y="483.1" x="4637.0"/>
            <next y="483.1" x="4639.5"/>
            <next y="485.6" x="4642.0"/>
            <next y="488.1" x="4642.0"/>
            <next y="652.5" x="4642.0"/>
            <next y="655.0" x="4642.0"/>
            <next y="657.5" x="4644.5"/>
            <next y="657.5" x="4647.0"/>
            <next y="657.5" x="4685.0"/>
            <end y="659.5" x="4690.0"/>
        </arc>
        <arc target="glyph262.1" source="glyph223" id="arc271" class="consumption">
            <start y="518.1363" x="752.7345"/>
            <next y="518.7" x="751.0"/>
            <next y="518.7" x="562.0"/>
            <next y="518.7" x="559.5"/>
            <next y="521.2" x="557.0"/>
            <next y="523.7" x="557.0"/>
            <next y="644.5" x="557.0"/>
            <end y="649.5" x="555.0"/>
        </arc>
        <arc target="glyph332.1" source="glyph223" id="arc272" class="consumption">
            <start y="527.5449" x="761.73315"/>
            <next y="529.5" x="761.0"/>
            <next y="711.51245" x="761.0"/>
            <next y="714.01245" x="761.0"/>
            <next y="716.51245" x="758.5"/>
            <next y="716.51245" x="756.0"/>
            <next y="716.51245" x="562.0"/>
            <next y="716.51245" x="559.5"/>
            <next y="719.01245" x="557.0"/>
            <next y="721.51245" x="557.0"/>
            <next y="763.5" x="557.0"/>
            <end y="768.5" x="555.0"/>
        </arc>
        <arc target="glyph223" source="glyph371.2" id="arc273" class="production">
            <start y="457.5" x="734.0"/>
            <next y="462.5" x="734.0"/>
            <next y="502.5" x="734.0"/>
            <next y="505.0" x="734.0"/>
            <next y="507.5" x="736.5"/>
            <next y="507.5" x="739.0"/>
            <next y="507.5" x="751.0"/>
            <end y="508.23315" x="752.9551"/>
        </arc>
        <arc target="glyph256.1" source="glyph223" id="arc274" class="consumption">
            <start y="511.63947" x="752.11584"/>
            <next y="511.5" x="751.0"/>
            <next y="511.5" x="138.0"/>
            <next y="511.5" x="135.5"/>
            <next y="514.0" x="133.0"/>
            <next y="516.5" x="133.0"/>
            <next y="703.5" x="133.0"/>
            <end y="708.5" x="131.0"/>
        </arc>
        <arc target="glyph326.1" source="glyph223" id="arc275" class="consumption">
            <start y="515.36053" x="752.11584"/>
            <next y="515.5" x="751.0"/>
            <next y="515.5" x="256.0"/>
            <next y="515.5" x="253.5"/>
            <next y="518.0" x="251.0"/>
            <next y="520.5" x="251.0"/>
            <next y="703.5" x="251.0"/>
            <end y="708.5" x="249.0"/>
        </arc>
        <arc target="glyph265.1" source="glyph233" id="arc276" class="consumption">
            <start y="495.38416" x="398.13947"/>
            <next y="496.5" x="398.0"/>
            <next y="771.0" x="398.0"/>
            <next y="773.5" x="398.0"/>
            <next y="776.0" x="395.5"/>
            <next y="776.0" x="393.0"/>
            <next y="776.0" x="370.0"/>
            <next y="776.0" x="367.5"/>
            <next y="778.5" x="365.0"/>
            <next y="781.0" x="365.0"/>
            <next y="822.5" x="365.0"/>
            <end y="827.5" x="367.0"/>
        </arc>
        <arc target="glyph262.1" source="glyph233" id="arc277" class="consumption">
            <start y="482.36053" x="414.88416"/>
            <next y="482.5" x="416.0"/>
            <next y="482.5" x="548.0"/>
            <next y="482.5" x="550.5"/>
            <next y="485.0" x="553.0"/>
            <next y="487.5" x="553.0"/>
            <next y="644.5" x="553.0"/>
            <end y="649.5" x="555.0"/>
        </arc>
        <arc target="glyph332.1" source="glyph233" id="arc278" class="consumption">
            <start y="495.38416" x="401.86053"/>
            <next y="496.5" x="402.0"/>
            <next y="712.0" x="402.0"/>
            <next y="714.5" x="402.0"/>
            <next y="717.0" x="404.5"/>
            <next y="717.0" x="407.0"/>
            <next y="717.0" x="548.0"/>
            <next y="717.0" x="550.5"/>
            <next y="719.5" x="553.0"/>
            <next y="722.0" x="553.0"/>
            <next y="763.5" x="553.0"/>
            <end y="768.5" x="555.0"/>
        </arc>
        <arc target="glyph217" source="glyph265.2" id="arc279" class="production">
            <start y="847.5" x="367.0"/>
            <next y="852.5" x="367.0"/>
            <next y="880.5" x="367.0"/>
            <next y="883.0" x="367.0"/>
            <next y="885.5" x="369.5"/>
            <next y="885.5" x="372.0"/>
            <next y="885.5" x="384.0"/>
            <end y="885.86194" x="385.44788"/>
        </arc>
        <arc target="glyph217" source="glyph389.1" id="arc280" class="production">
            <start y="956.5" x="512.0"/>
            <next y="951.5" x="512.0"/>
            <next y="937.6" x="512.0"/>
            <next y="935.1" x="512.0"/>
            <next y="932.6" x="509.5"/>
            <next y="932.6" x="507.0"/>
            <next y="932.6" x="411.0"/>
            <next y="932.6" x="408.5"/>
            <next y="930.1" x="406.0"/>
            <next y="927.6" x="406.0"/>
            <next y="905.5" x="406.0"/>
            <end y="903.5449" x="405.26685"/>
        </arc>
        <arc target="glyph217" source="glyph262.2" id="arc281" class="production">
            <start y="669.5" x="555.0"/>
            <next y="674.5" x="555.0"/>
            <next y="716.0" x="555.0"/>
            <next y="718.5" x="555.0"/>
            <next y="721.0" x="552.5"/>
            <next y="721.0" x="550.0"/>
            <next y="721.0" x="411.0"/>
            <next y="721.0" x="408.5"/>
            <next y="723.5" x="406.0"/>
            <next y="726.0" x="406.0"/>
            <next y="873.5" x="406.0"/>
            <end y="875.4551" x="405.26685"/>
        </arc>
        <arc target="glyph217" source="glyph332.2" id="arc282" class="production">
            <start y="788.5" x="555.0"/>
            <next y="793.5" x="555.0"/>
            <next y="884.5" x="555.0"/>
            <next y="887.0" x="555.0"/>
            <next y="889.5" x="552.5"/>
            <next y="889.5" x="550.0"/>
            <end y="889.5" x="415.0"/>
        </arc>
        <arc target="glyph234" source="glyph389.2" id="arc283" class="production">
            <start y="976.5" x="512.0"/>
            <next y="981.5" x="512.0"/>
            <next y="995.4" x="512.0"/>
            <next y="997.9" x="512.0"/>
            <next y="1000.4" x="509.5"/>
            <next y="1000.4" x="507.0"/>
            <next y="1000.4" x="411.0"/>
            <next y="1000.4" x="408.5"/>
            <next y="1002.9" x="406.0"/>
            <next y="1005.4" x="406.0"/>
            <next y="1060.5" x="406.0"/>
            <end y="1062.4551" x="405.26685"/>
        </arc>
        <arc target="glyph234" source="glyph324.1" id="arc284" class="production">
            <start y="1148.5" x="512.0"/>
            <next y="1143.5" x="512.0"/>
            <next y="1129.6" x="512.0"/>
            <next y="1127.1" x="512.0"/>
            <next y="1124.6" x="509.5"/>
            <next y="1124.6" x="507.0"/>
            <next y="1124.6" x="409.0"/>
            <next y="1124.6" x="406.5"/>
            <next y="1122.1" x="404.0"/>
            <next y="1119.6" x="404.0"/>
            <next y="1092.5" x="404.0"/>
            <end y="1091.0521" x="403.63803"/>
        </arc>
        <arc target="glyph234" source="glyph335.1" id="arc285" class="production">
            <start y="1148.5" x="603.0"/>
            <next y="1143.5" x="603.0"/>
            <next y="1125.6" x="603.0"/>
            <next y="1123.1" x="603.0"/>
            <next y="1120.6" x="600.5"/>
            <next y="1120.6" x="598.0"/>
            <next y="1120.6" x="413.0"/>
            <next y="1120.6" x="410.5"/>
            <next y="1118.1" x="408.0"/>
            <next y="1115.6" x="408.0"/>
            <next y="1092.5" x="408.0"/>
            <end y="1089.9164" x="406.7082"/>
        </arc>
        <arc target="glyph210" source="glyph321.1" id="arc286" class="production">
            <start y="1499.5" x="197.0"/>
            <next y="1494.5" x="197.0"/>
            <next y="1476.6" x="197.0"/>
            <next y="1474.1" x="197.0"/>
            <next y="1471.6" x="199.5"/>
            <next y="1471.6" x="202.0"/>
            <next y="1471.6" x="383.0"/>
            <next y="1471.6" x="385.5"/>
            <next y="1469.1" x="388.0"/>
            <next y="1466.6" x="388.0"/>
            <next y="1338.5" x="388.0"/>
            <end y="1334.5" x="391.0"/>
        </arc>
        <arc target="glyph210" source="glyph387.1" id="arc287" class="production">
            <start y="1499.5" x="288.0"/>
            <next y="1494.5" x="288.0"/>
            <next y="1480.6" x="288.0"/>
            <next y="1478.1" x="288.0"/>
            <next y="1475.6" x="290.5"/>
            <next y="1475.6" x="293.0"/>
            <next y="1475.6" x="387.0"/>
            <next y="1475.6" x="389.5"/>
            <next y="1473.1" x="392.0"/>
            <next y="1470.6" x="392.0"/>
            <next y="1338.5" x="392.0"/>
            <end y="1335.9164" x="393.2918"/>
        </arc>
        <arc target="glyph210" source="glyph324.2" id="arc288" class="production">
            <start y="1168.5" x="512.0"/>
            <next y="1173.5" x="512.0"/>
            <next y="1187.4" x="512.0"/>
            <next y="1189.9" x="512.0"/>
            <next y="1192.4" x="509.5"/>
            <next y="1192.4" x="507.0"/>
            <next y="1192.4" x="409.0"/>
            <next y="1192.4" x="406.5"/>
            <next y="1194.9" x="404.0"/>
            <next y="1197.4" x="404.0"/>
            <next y="1306.5" x="404.0"/>
            <end y="1307.9479" x="403.63803"/>
        </arc>
        <arc target="glyph210" source="glyph266.1" id="arc289" class="production">
            <start y="1499.5" x="603.0"/>
            <next y="1494.5" x="603.0"/>
            <next y="1476.6" x="603.0"/>
            <next y="1474.1" x="603.0"/>
            <next y="1471.6" x="600.5"/>
            <next y="1471.6" x="598.0"/>
            <next y="1471.6" x="413.0"/>
            <next y="1471.6" x="410.5"/>
            <next y="1469.1" x="408.0"/>
            <next y="1466.6" x="408.0"/>
            <next y="1338.5" x="408.0"/>
            <end y="1335.9164" x="406.7082"/>
        </arc>
        <arc target="glyph210" source="glyph418.1" id="arc290" class="production">
            <start y="1499.5" x="694.0"/>
            <next y="1494.5" x="694.0"/>
            <next y="1472.6" x="694.0"/>
            <next y="1470.1" x="694.0"/>
            <next y="1467.6" x="691.5"/>
            <next y="1467.6" x="689.0"/>
            <next y="1467.6" x="417.0"/>
            <next y="1467.6" x="414.5"/>
            <next y="1465.1" x="412.0"/>
            <next y="1462.6" x="412.0"/>
            <next y="1338.5" x="412.0"/>
            <end y="1334.5" x="409.0"/>
        </arc>
        <arc target="glyph210" source="glyph335.2" id="arc291" class="production">
            <start y="1168.5" x="603.0"/>
            <next y="1173.5" x="603.0"/>
            <next y="1191.4" x="603.0"/>
            <next y="1193.9" x="603.0"/>
            <next y="1196.4" x="600.5"/>
            <next y="1196.4" x="598.0"/>
            <next y="1196.4" x="413.0"/>
            <next y="1196.4" x="410.5"/>
            <next y="1198.9" x="408.0"/>
            <next y="1201.4" x="408.0"/>
            <next y="1306.5" x="408.0"/>
            <end y="1309.0836" x="406.7082"/>
        </arc>
        <arc target="glyph434.1" source="glyph205" id="arc292" class="consumption">
            <start y="1703.9492" x="398.13947"/>
            <next y="1702.8334" x="398.0"/>
            <next y="1552.4" x="398.0"/>
            <next y="1549.9" x="398.0"/>
            <next y="1547.4" x="400.5"/>
            <next y="1547.4" x="403.0"/>
            <next y="1547.4" x="783.0"/>
            <next y="1547.4" x="785.5"/>
            <next y="1544.9" x="788.0"/>
            <next y="1542.4" x="788.0"/>
            <next y="1335.0" x="788.0"/>
            <next y="1332.5" x="788.0"/>
            <next y="1330.0" x="785.5"/>
            <next y="1330.0" x="783.0"/>
            <next y="1330.0" x="722.0"/>
            <next y="1330.0" x="719.5"/>
            <next y="1327.5" x="717.0"/>
            <next y="1325.0" x="717.0"/>
            <next y="844.5" x="717.0"/>
            <next y="842.0" x="717.0"/>
            <next y="839.5" x="719.5"/>
            <next y="839.5" x="722.0"/>
            <next y="839.5" x="871.0"/>
            <end y="837.5" x="876.0"/>
        </arc>
        <arc target="glyph325.1" source="glyph242" id="arc293" class="consumption">
            <start y="322.61584" x="1276.1395"/>
            <next y="321.5" x="1276.0"/>
            <next y="266.0" x="1276.0"/>
            <next y="263.5" x="1276.0"/>
            <next y="261.0" x="1273.5"/>
            <next y="261.0" x="1271.0"/>
            <next y="261.0" x="562.0"/>
            <next y="261.0" x="559.5"/>
            <next y="263.5" x="557.0"/>
            <next y="266.0" x="557.0"/>
            <next y="266.0" x="557.0"/>
            <end y="271.0" x="555.0"/>
        </arc>
        <arc target="glyph395.2" source="glyph242" id="arc294" class="consumption">
            <start y="333.10767" x="1263.6575"/>
            <next y="332.60004" x="1262.0"/>
            <next y="332.60004" x="382.0"/>
            <end y="337.5" x="377.0"/>
        </arc>
        <arc target="glyph286.1" source="glyph242" id="arc295" class="consumption">
            <start y="322.61584" x="1279.8605"/>
            <next y="321.5" x="1280.0"/>
            <next y="199.5" x="1280.0"/>
            <next y="197.0" x="1280.0"/>
            <next y="194.5" x="1277.5"/>
            <next y="194.5" x="1275.0"/>
            <next y="194.5" x="374.0"/>
            <next y="194.5" x="371.5"/>
            <next y="197.0" x="369.0"/>
            <next y="199.5" x="369.0"/>
            <next y="210.5" x="369.0"/>
            <end y="215.5" x="367.0"/>
        </arc>
        <arc target="glyph242" source="glyph371.1" id="arc296" class="production">
            <start y="437.5" x="734.0"/>
            <next y="432.5" x="736.0"/>
            <next y="420.95" x="736.0"/>
            <next y="418.45" x="736.0"/>
            <next y="415.95" x="738.5"/>
            <next y="415.95" x="741.0"/>
            <next y="415.95" x="1273.0"/>
            <next y="415.95" x="1275.5"/>
            <next y="413.45" x="1278.0"/>
            <next y="410.95" x="1278.0"/>
            <end y="352.5" x="1278.0"/>
        </arc>
        <arc target="glyph225" source="glyph370.1" id="arc297" class="production">
            <start y="989.5" x="1031.0"/>
            <next y="984.5" x="1031.0"/>
            <next y="970.6" x="1031.0"/>
            <next y="968.1" x="1031.0"/>
            <next y="965.6" x="1028.5"/>
            <next y="965.6" x="1026.0"/>
            <next y="965.6" x="930.0"/>
            <next y="965.6" x="927.5"/>
            <next y="963.1" x="925.0"/>
            <next y="960.6" x="925.0"/>
            <next y="905.5" x="925.0"/>
            <end y="903.5449" x="924.26685"/>
        </arc>
        <arc target="glyph252" source="glyph370.2" id="arc298" class="production">
            <start y="1009.5" x="1031.0"/>
            <next y="1014.5" x="1031.0"/>
            <next y="1028.4" x="1031.0"/>
            <next y="1030.9" x="1031.0"/>
            <next y="1033.4" x="1028.5"/>
            <next y="1033.4" x="1026.0"/>
            <next y="1033.4" x="930.0"/>
            <next y="1033.4" x="927.5"/>
            <next y="1035.9" x="925.0"/>
            <next y="1038.4" x="925.0"/>
            <next y="1060.5" x="925.0"/>
            <end y="1062.4551" x="924.26685"/>
        </arc>
        <arc target="glyph252" source="glyph297.1" id="arc299" class="production">
            <start y="1148.5" x="940.0"/>
            <next y="1143.5" x="940.0"/>
            <next y="1133.6" x="940.0"/>
            <next y="1131.1" x="940.0"/>
            <next y="1128.6" x="937.5"/>
            <next y="1128.6" x="935.0"/>
            <next y="1128.6" x="924.0"/>
            <next y="1128.6" x="921.5"/>
            <next y="1126.1" x="919.0"/>
            <next y="1123.6" x="919.0"/>
            <end y="1091.5" x="919.0"/>
        </arc>
        <arc target="glyph252" source="glyph312.1" id="arc300" class="production">
            <start y="1148.5" x="1031.0"/>
            <next y="1143.5" x="1031.0"/>
            <next y="1129.6" x="1031.0"/>
            <next y="1127.1" x="1031.0"/>
            <next y="1124.6" x="1028.5"/>
            <next y="1124.6" x="1026.0"/>
            <next y="1124.6" x="928.0"/>
            <next y="1124.6" x="925.5"/>
            <next y="1122.1" x="923.0"/>
            <next y="1119.6" x="923.0"/>
            <next y="1092.5" x="923.0"/>
            <end y="1091.0521" x="922.63806"/>
        </arc>
        <arc target="glyph252" source="glyph402.1" id="arc301" class="production">
            <start y="1148.5" x="1122.0"/>
            <next y="1143.5" x="1122.0"/>
            <next y="1125.6" x="1122.0"/>
            <next y="1123.1" x="1122.0"/>
            <next y="1120.6" x="1119.5"/>
            <next y="1120.6" x="1117.0"/>
            <next y="1120.6" x="932.0"/>
            <next y="1120.6" x="929.5"/>
            <next y="1118.1" x="927.0"/>
            <next y="1115.6" x="927.0"/>
            <next y="1092.5" x="927.0"/>
            <end y="1089.9164" x="925.7082"/>
        </arc>
        <arc target="glyph222" source="glyph413.1" id="arc302" class="production">
            <start y="1606.5" x="716.0"/>
            <next y="1601.5" x="716.0"/>
            <next y="1583.6" x="716.0"/>
            <next y="1581.1" x="716.0"/>
            <next y="1578.6" x="718.5"/>
            <next y="1578.6" x="721.0"/>
            <next y="1578.6" x="904.0"/>
            <next y="1578.6" x="906.5"/>
            <next y="1576.1" x="909.0"/>
            <next y="1573.6" x="909.0"/>
            <next y="1338.5" x="909.0"/>
            <end y="1335.22" x="911.05"/>
        </arc>
        <arc target="glyph222" source="glyph380.1" id="arc303" class="production">
            <start y="1606.5" x="807.0"/>
            <next y="1601.5" x="807.0"/>
            <next y="1587.6" x="807.0"/>
            <next y="1585.1" x="807.0"/>
            <next y="1582.6" x="809.5"/>
            <next y="1582.6" x="812.0"/>
            <next y="1582.6" x="908.0"/>
            <next y="1582.6" x="910.5"/>
            <next y="1580.1" x="913.0"/>
            <next y="1577.6" x="913.0"/>
            <next y="1338.5" x="913.0"/>
            <end y="1336.5449" x="913.73315"/>
        </arc>
        <arc target="glyph222" source="glyph297.2" id="arc304" class="production">
            <start y="1168.5" x="940.0"/>
            <next y="1173.5" x="940.0"/>
            <next y="1183.4" x="940.0"/>
            <next y="1185.9" x="940.0"/>
            <next y="1188.4" x="937.5"/>
            <next y="1188.4" x="935.0"/>
            <next y="1188.4" x="924.0"/>
            <next y="1188.4" x="921.5"/>
            <next y="1190.9" x="919.0"/>
            <next y="1193.4" x="919.0"/>
            <end y="1307.5" x="919.0"/>
        </arc>
        <arc target="glyph222" source="glyph277.1" id="arc305" class="production">
            <start y="1606.5" x="1031.0"/>
            <next y="1601.5" x="1031.0"/>
            <next y="1587.6" x="1031.0"/>
            <next y="1585.1" x="1031.0"/>
            <next y="1582.6" x="1028.5"/>
            <next y="1582.6" x="1026.0"/>
            <next y="1582.6" x="930.0"/>
            <next y="1582.6" x="927.5"/>
            <next y="1580.1" x="925.0"/>
            <next y="1577.6" x="925.0"/>
            <next y="1338.5" x="925.0"/>
            <end y="1336.5449" x="924.26685"/>
        </arc>
        <arc target="glyph222" source="glyph369.1" id="arc306" class="production">
            <start y="1606.5" x="1122.0"/>
            <next y="1601.5" x="1122.0"/>
            <next y="1583.6" x="1122.0"/>
            <next y="1581.1" x="1122.0"/>
            <next y="1578.6" x="1119.5"/>
            <next y="1578.6" x="1117.0"/>
            <next y="1578.6" x="934.0"/>
            <next y="1578.6" x="931.5"/>
            <next y="1576.1" x="929.0"/>
            <next y="1573.6" x="929.0"/>
            <next y="1338.5" x="929.0"/>
            <end y="1335.22" x="926.95"/>
        </arc>
        <arc target="glyph222" source="glyph312.2" id="arc307" class="production">
            <start y="1168.5" x="1031.0"/>
            <next y="1173.5" x="1031.0"/>
            <next y="1187.4" x="1031.0"/>
            <next y="1189.9" x="1031.0"/>
            <next y="1192.4" x="1028.5"/>
            <next y="1192.4" x="1026.0"/>
            <next y="1192.4" x="928.0"/>
            <next y="1192.4" x="925.5"/>
            <next y="1194.9" x="923.0"/>
            <next y="1197.4" x="923.0"/>
            <next y="1306.5" x="923.0"/>
            <end y="1307.9479" x="922.63806"/>
        </arc>
        <arc target="glyph222" source="glyph402.2" id="arc308" class="production">
            <start y="1168.5" x="1122.0"/>
            <next y="1173.5" x="1122.0"/>
            <next y="1191.4" x="1122.0"/>
            <next y="1193.9" x="1122.0"/>
            <next y="1196.4" x="1119.5"/>
            <next y="1196.4" x="1117.0"/>
            <next y="1196.4" x="932.0"/>
            <next y="1196.4" x="929.5"/>
            <next y="1198.9" x="927.0"/>
            <next y="1201.4" x="927.0"/>
            <next y="1306.5" x="927.0"/>
            <end y="1309.0836" x="925.7082"/>
        </arc>
        <arc target="glyph287.1" source="glyph246" id="arc309" class="consumption">
            <start y="1718.8334" x="934.0"/>
            <next y="1718.8334" x="1207.0"/>
            <next y="1718.8334" x="1209.5"/>
            <next y="1716.3334" x="1212.0"/>
            <next y="1713.8334" x="1212.0"/>
            <next y="1568.0" x="1212.0"/>
            <next y="1565.5" x="1212.0"/>
            <next y="1563.0" x="1209.5"/>
            <next y="1563.0" x="1207.0"/>
            <next y="1563.0" x="1150.0"/>
            <next y="1563.0" x="1147.5"/>
            <next y="1560.5" x="1145.0"/>
            <next y="1558.0" x="1145.0"/>
            <next y="1367.3" x="1145.0"/>
            <next y="1364.8" x="1145.0"/>
            <next y="1362.3" x="1147.5"/>
            <next y="1362.3" x="1150.0"/>
            <next y="1362.3" x="1223.0"/>
            <next y="1362.3" x="1225.5"/>
            <next y="1359.8" x="1228.0"/>
            <next y="1357.3" x="1228.0"/>
            <next y="844.5" x="1228.0"/>
            <next y="842.0" x="1228.0"/>
            <next y="839.5" x="1230.5"/>
            <next y="839.5" x="1233.0"/>
            <next y="839.5" x="1390.0"/>
            <end y="837.5" x="1395.0"/>
        </arc>
        <arc target="glyph295.1" source="glyph215" id="arc310" class="consumption">
            <start y="1715.1953" x="1452.5521"/>
            <next y="1714.8334" x="1454.0"/>
            <next y="1714.8334" x="1829.0"/>
            <next y="1714.8334" x="1831.5"/>
            <next y="1712.3334" x="1834.0"/>
            <next y="1709.8334" x="1834.0"/>
            <next y="844.5" x="1834.0"/>
            <next y="842.0" x="1834.0"/>
            <next y="839.5" x="1836.5"/>
            <next y="839.5" x="1839.0"/>
            <next y="839.5" x="2091.0"/>
            <end y="837.5" x="2096.0"/>
        </arc>
        <arc target="glyph215" source="glyph391.2" id="arc311" class="production">
            <start y="1519.5" x="1641.0"/>
            <next y="1524.5" x="1641.0"/>
            <next y="1542.4" x="1641.0"/>
            <next y="1544.9" x="1641.0"/>
            <next y="1547.4" x="1638.5"/>
            <next y="1547.4" x="1636.0"/>
            <next y="1547.4" x="1451.0"/>
            <next y="1547.4" x="1448.5"/>
            <next y="1549.9" x="1446.0"/>
            <next y="1552.4" x="1446.0"/>
            <next y="1702.8334" x="1446.0"/>
            <end y="1705.4169" x="1444.7083"/>
        </arc>
        <arc target="glyph215" source="glyph300.2" id="arc312" class="production">
            <start y="1519.5" x="1732.0"/>
            <next y="1524.5" x="1732.0"/>
            <next y="1546.4" x="1732.0"/>
            <next y="1548.9" x="1732.0"/>
            <next y="1551.4" x="1729.5"/>
            <next y="1551.4" x="1727.0"/>
            <next y="1551.4" x="1455.0"/>
            <next y="1551.4" x="1452.5"/>
            <next y="1553.9" x="1450.0"/>
            <next y="1556.4" x="1450.0"/>
            <next y="1702.8334" x="1450.0"/>
            <end y="1706.8334" x="1447.0"/>
        </arc>
        <arc target="glyph207" source="glyph376.1" id="arc313" class="production">
            <start y="1499.5" x="1326.0"/>
            <next y="1494.5" x="1326.0"/>
            <next y="1480.6" x="1326.0"/>
            <next y="1478.1" x="1326.0"/>
            <next y="1475.6" x="1328.5"/>
            <next y="1475.6" x="1331.0"/>
            <next y="1475.6" x="1425.0"/>
            <next y="1475.6" x="1427.5"/>
            <next y="1473.1" x="1430.0"/>
            <next y="1470.6" x="1430.0"/>
            <next y="1338.5" x="1430.0"/>
            <end y="1335.9164" x="1431.2917"/>
        </arc>
        <arc target="glyph207" source="glyph255.2" id="arc314" class="production">
            <start y="1168.5" x="1459.0"/>
            <next y="1173.5" x="1459.0"/>
            <next y="1183.4" x="1459.0"/>
            <next y="1185.9" x="1459.0"/>
            <next y="1188.4" x="1456.5"/>
            <next y="1188.4" x="1454.0"/>
            <next y="1188.4" x="1443.0"/>
            <next y="1188.4" x="1440.5"/>
            <next y="1190.9" x="1438.0"/>
            <next y="1193.4" x="1438.0"/>
            <end y="1307.5" x="1438.0"/>
        </arc>
        <arc target="glyph207" source="glyph391.1" id="arc315" class="production">
            <start y="1499.5" x="1641.0"/>
            <next y="1494.5" x="1641.0"/>
            <next y="1476.6" x="1641.0"/>
            <next y="1474.1" x="1641.0"/>
            <next y="1471.6" x="1638.5"/>
            <next y="1471.6" x="1636.0"/>
            <next y="1471.6" x="1451.0"/>
            <next y="1471.6" x="1448.5"/>
            <next y="1469.1" x="1446.0"/>
            <next y="1466.6" x="1446.0"/>
            <next y="1338.5" x="1446.0"/>
            <end y="1335.9164" x="1444.7083"/>
        </arc>
        <arc target="glyph207" source="glyph300.1" id="arc316" class="production">
            <start y="1499.5" x="1732.0"/>
            <next y="1494.5" x="1732.0"/>
            <next y="1472.6" x="1732.0"/>
            <next y="1470.1" x="1732.0"/>
            <next y="1467.6" x="1729.5"/>
            <next y="1467.6" x="1727.0"/>
            <next y="1467.6" x="1455.0"/>
            <next y="1467.6" x="1452.5"/>
            <next y="1465.1" x="1450.0"/>
            <next y="1462.6" x="1450.0"/>
            <next y="1338.5" x="1450.0"/>
            <end y="1334.5" x="1447.0"/>
        </arc>
        <arc target="glyph207" source="glyph317.2" id="arc317" class="production">
            <start y="1168.5" x="1550.0"/>
            <next y="1173.5" x="1550.0"/>
            <next y="1187.4" x="1550.0"/>
            <next y="1189.9" x="1550.0"/>
            <next y="1192.4" x="1547.5"/>
            <next y="1192.4" x="1545.0"/>
            <next y="1192.4" x="1447.0"/>
            <next y="1192.4" x="1444.5"/>
            <next y="1194.9" x="1442.0"/>
            <next y="1197.4" x="1442.0"/>
            <next y="1306.5" x="1442.0"/>
            <end y="1307.9479" x="1441.6381"/>
        </arc>
        <arc target="glyph207" source="glyph398.2" id="arc318" class="production">
            <start y="1168.5" x="1641.0"/>
            <next y="1173.5" x="1641.0"/>
            <next y="1191.4" x="1641.0"/>
            <next y="1193.9" x="1641.0"/>
            <next y="1196.4" x="1638.5"/>
            <next y="1196.4" x="1636.0"/>
            <next y="1196.4" x="1451.0"/>
            <next y="1196.4" x="1448.5"/>
            <next y="1198.9" x="1446.0"/>
            <next y="1201.4" x="1446.0"/>
            <next y="1306.5" x="1446.0"/>
            <end y="1309.0836" x="1444.7083"/>
        </arc>
        <arc target="glyph230" source="glyph296.2" id="arc319" class="production">
            <start y="1009.5" x="1550.0"/>
            <next y="1014.5" x="1550.0"/>
            <next y="1028.4" x="1550.0"/>
            <next y="1030.9" x="1550.0"/>
            <next y="1033.4" x="1547.5"/>
            <next y="1033.4" x="1545.0"/>
            <next y="1033.4" x="1449.0"/>
            <next y="1033.4" x="1446.5"/>
            <next y="1035.9" x="1444.0"/>
            <next y="1038.4" x="1444.0"/>
            <next y="1060.5" x="1444.0"/>
            <end y="1062.4551" x="1443.2668"/>
        </arc>
        <arc target="glyph230" source="glyph255.1" id="arc320" class="production">
            <start y="1148.5" x="1459.0"/>
            <next y="1143.5" x="1459.0"/>
            <next y="1133.6" x="1459.0"/>
            <next y="1131.1" x="1459.0"/>
            <next y="1128.6" x="1456.5"/>
            <next y="1128.6" x="1454.0"/>
            <next y="1128.6" x="1443.0"/>
            <next y="1128.6" x="1440.5"/>
            <next y="1126.1" x="1438.0"/>
            <next y="1123.6" x="1438.0"/>
            <end y="1091.5" x="1438.0"/>
        </arc>
        <arc target="glyph230" source="glyph317.1" id="arc321" class="production">
            <start y="1148.5" x="1550.0"/>
            <next y="1143.5" x="1550.0"/>
            <next y="1129.6" x="1550.0"/>
            <next y="1127.1" x="1550.0"/>
            <next y="1124.6" x="1547.5"/>
            <next y="1124.6" x="1545.0"/>
            <next y="1124.6" x="1447.0"/>
            <next y="1124.6" x="1444.5"/>
            <next y="1122.1" x="1442.0"/>
            <next y="1119.6" x="1442.0"/>
            <next y="1092.5" x="1442.0"/>
            <end y="1091.0521" x="1441.6381"/>
        </arc>
        <arc target="glyph230" source="glyph398.1" id="arc322" class="production">
            <start y="1148.5" x="1641.0"/>
            <next y="1143.5" x="1641.0"/>
            <next y="1125.6" x="1641.0"/>
            <next y="1123.1" x="1641.0"/>
            <next y="1120.6" x="1638.5"/>
            <next y="1120.6" x="1636.0"/>
            <next y="1120.6" x="1451.0"/>
            <next y="1120.6" x="1448.5"/>
            <next y="1118.1" x="1446.0"/>
            <next y="1115.6" x="1446.0"/>
            <next y="1092.5" x="1446.0"/>
            <end y="1089.9164" x="1444.7083"/>
        </arc>
        <arc target="glyph203" source="glyph296.1" id="arc323" class="production">
            <start y="989.5" x="1550.0"/>
            <next y="984.5" x="1550.0"/>
            <next y="970.6" x="1550.0"/>
            <next y="968.1" x="1550.0"/>
            <next y="965.6" x="1547.5"/>
            <next y="965.6" x="1545.0"/>
            <next y="965.6" x="1449.0"/>
            <next y="965.6" x="1446.5"/>
            <next y="963.1" x="1444.0"/>
            <next y="960.6" x="1444.0"/>
            <next y="905.5" x="1444.0"/>
            <end y="903.5449" x="1443.2668"/>
        </arc>
        <arc target="glyph216" source="glyph431.1" id="arc324" class="production">
            <start y="989.5" x="2251.0"/>
            <next y="984.5" x="2251.0"/>
            <next y="970.6" x="2251.0"/>
            <next y="968.1" x="2251.0"/>
            <next y="965.6" x="2248.5"/>
            <next y="965.6" x="2246.0"/>
            <next y="965.6" x="2150.0"/>
            <next y="965.6" x="2147.5"/>
            <next y="963.1" x="2145.0"/>
            <next y="960.6" x="2145.0"/>
            <next y="905.5" x="2145.0"/>
            <end y="903.5449" x="2144.2668"/>
        </arc>
        <arc target="glyph228" source="glyph431.2" id="arc325" class="production">
            <start y="1009.5" x="2251.0"/>
            <next y="1014.5" x="2251.0"/>
            <next y="1028.4" x="2251.0"/>
            <next y="1030.9" x="2251.0"/>
            <next y="1033.4" x="2248.5"/>
            <next y="1033.4" x="2246.0"/>
            <next y="1033.4" x="2150.0"/>
            <next y="1033.4" x="2147.5"/>
            <next y="1035.9" x="2145.0"/>
            <next y="1038.4" x="2145.0"/>
            <next y="1060.5" x="2145.0"/>
            <end y="1062.4551" x="2144.2668"/>
        </arc>
        <arc target="glyph228" source="glyph273.1" id="arc326" class="production">
            <start y="1148.5" x="2160.0"/>
            <next y="1143.5" x="2160.0"/>
            <next y="1133.6" x="2160.0"/>
            <next y="1131.1" x="2160.0"/>
            <next y="1128.6" x="2157.5"/>
            <next y="1128.6" x="2155.0"/>
            <next y="1128.6" x="2144.0"/>
            <next y="1128.6" x="2141.5"/>
            <next y="1126.1" x="2139.0"/>
            <next y="1123.6" x="2139.0"/>
            <end y="1091.5" x="2139.0"/>
        </arc>
        <arc target="glyph228" source="glyph305.1" id="arc327" class="production">
            <start y="1148.5" x="2251.0"/>
            <next y="1143.5" x="2251.0"/>
            <next y="1129.6" x="2251.0"/>
            <next y="1127.1" x="2251.0"/>
            <next y="1124.6" x="2248.5"/>
            <next y="1124.6" x="2246.0"/>
            <next y="1124.6" x="2148.0"/>
            <next y="1124.6" x="2145.5"/>
            <next y="1122.1" x="2143.0"/>
            <next y="1119.6" x="2143.0"/>
            <next y="1092.5" x="2143.0"/>
            <end y="1091.0521" x="2142.638"/>
        </arc>
        <arc target="glyph228" source="glyph320.1" id="arc328" class="production">
            <start y="1148.5" x="2342.0"/>
            <next y="1143.5" x="2342.0"/>
            <next y="1125.6" x="2342.0"/>
            <next y="1123.1" x="2342.0"/>
            <next y="1120.6" x="2339.5"/>
            <next y="1120.6" x="2337.0"/>
            <next y="1120.6" x="2152.0"/>
            <next y="1120.6" x="2149.5"/>
            <next y="1118.1" x="2147.0"/>
            <next y="1115.6" x="2147.0"/>
            <next y="1092.5" x="2147.0"/>
            <end y="1089.9164" x="2145.7083"/>
        </arc>
        <arc target="glyph211" source="glyph430.1" id="arc329" class="production">
            <start y="1499.5" x="1936.0"/>
            <next y="1494.5" x="1936.0"/>
            <next y="1476.6" x="1936.0"/>
            <next y="1474.1" x="1936.0"/>
            <next y="1471.6" x="1938.5"/>
            <next y="1471.6" x="1941.0"/>
            <next y="1471.6" x="2122.0"/>
            <next y="1471.6" x="2124.5"/>
            <next y="1469.1" x="2127.0"/>
            <next y="1466.6" x="2127.0"/>
            <next y="1338.5" x="2127.0"/>
            <end y="1334.5" x="2130.0"/>
        </arc>
        <arc target="glyph211" source="glyph347.1" id="arc330" class="production">
            <start y="1499.5" x="2027.0"/>
            <next y="1494.5" x="2027.0"/>
            <next y="1480.6" x="2027.0"/>
            <next y="1478.1" x="2027.0"/>
            <next y="1475.6" x="2029.5"/>
            <next y="1475.6" x="2032.0"/>
            <next y="1475.6" x="2126.0"/>
            <next y="1475.6" x="2128.5"/>
            <next y="1473.1" x="2131.0"/>
            <next y="1470.6" x="2131.0"/>
            <next y="1338.5" x="2131.0"/>
            <end y="1335.9164" x="2132.2917"/>
        </arc>
        <arc target="glyph211" source="glyph273.2" id="arc331" class="production">
            <start y="1168.5" x="2160.0"/>
            <next y="1173.5" x="2160.0"/>
            <next y="1183.4" x="2160.0"/>
            <next y="1185.9" x="2160.0"/>
            <next y="1188.4" x="2157.5"/>
            <next y="1188.4" x="2155.0"/>
            <next y="1188.4" x="2144.0"/>
            <next y="1188.4" x="2141.5"/>
            <next y="1190.9" x="2139.0"/>
            <next y="1193.4" x="2139.0"/>
            <end y="1307.5" x="2139.0"/>
        </arc>
        <arc target="glyph211" source="glyph315.1" id="arc332" class="production">
            <start y="1499.5" x="2342.0"/>
            <next y="1494.5" x="2342.0"/>
            <next y="1476.6" x="2342.0"/>
            <next y="1474.1" x="2342.0"/>
            <next y="1471.6" x="2339.5"/>
            <next y="1471.6" x="2337.0"/>
            <next y="1471.6" x="2152.0"/>
            <next y="1471.6" x="2149.5"/>
            <next y="1469.1" x="2147.0"/>
            <next y="1466.6" x="2147.0"/>
            <next y="1338.5" x="2147.0"/>
            <end y="1335.9164" x="2145.7083"/>
        </arc>
        <arc target="glyph211" source="glyph334.1" id="arc333" class="production">
            <start y="1499.5" x="2433.0"/>
            <next y="1494.5" x="2433.0"/>
            <next y="1472.6" x="2433.0"/>
            <next y="1470.1" x="2433.0"/>
            <next y="1467.6" x="2430.5"/>
            <next y="1467.6" x="2428.0"/>
            <next y="1467.6" x="2156.0"/>
            <next y="1467.6" x="2153.5"/>
            <next y="1465.1" x="2151.0"/>
            <next y="1462.6" x="2151.0"/>
            <next y="1338.5" x="2151.0"/>
            <end y="1334.5" x="2148.0"/>
        </arc>
        <arc target="glyph211" source="glyph305.2" id="arc334" class="production">
            <start y="1168.5" x="2251.0"/>
            <next y="1173.5" x="2251.0"/>
            <next y="1187.4" x="2251.0"/>
            <next y="1189.9" x="2251.0"/>
            <next y="1192.4" x="2248.5"/>
            <next y="1192.4" x="2246.0"/>
            <next y="1192.4" x="2148.0"/>
            <next y="1192.4" x="2145.5"/>
            <next y="1194.9" x="2143.0"/>
            <next y="1197.4" x="2143.0"/>
            <next y="1306.5" x="2143.0"/>
            <end y="1307.9479" x="2142.638"/>
        </arc>
        <arc target="glyph211" source="glyph320.2" id="arc335" class="production">
            <start y="1168.5" x="2342.0"/>
            <next y="1173.5" x="2342.0"/>
            <next y="1191.4" x="2342.0"/>
            <next y="1193.9" x="2342.0"/>
            <next y="1196.4" x="2339.5"/>
            <next y="1196.4" x="2337.0"/>
            <next y="1196.4" x="2152.0"/>
            <next y="1196.4" x="2149.5"/>
            <next y="1198.9" x="2147.0"/>
            <next y="1201.4" x="2147.0"/>
            <next y="1306.5" x="2147.0"/>
            <end y="1309.0836" x="2145.7083"/>
        </arc>
        <arc target="glyph211" source="glyph422.1" id="arc336" class="production">
            <start y="1770.8334" x="2022.0"/>
            <next y="1765.8334" x="2022.0"/>
            <next y="1657.1167" x="2022.0"/>
            <next y="1654.6167" x="2022.0"/>
            <next y="1652.1167" x="2019.5"/>
            <next y="1652.1167" x="2017.0"/>
            <next y="1652.1167" x="1855.0"/>
            <next y="1652.1167" x="1852.5"/>
            <next y="1649.6167" x="1850.0"/>
            <next y="1647.1167" x="1850.0"/>
            <next y="1327.5" x="1850.0"/>
            <next y="1325.0" x="1850.0"/>
            <next y="1322.5" x="1852.5"/>
            <next y="1322.5" x="1855.0"/>
            <end y="1322.5" x="2124.0"/>
        </arc>
        <arc target="glyph276.1" source="glyph226" id="arc337" class="consumption">
            <start y="1712.1251" x="2152.4165"/>
            <next y="1710.8334" x="2155.0"/>
            <next y="1710.8334" x="2514.0"/>
            <next y="1710.8334" x="2516.5"/>
            <next y="1708.3334" x="2519.0"/>
            <next y="1705.8334" x="2519.0"/>
            <next y="1173.5" x="2519.0"/>
            <next y="1171.0" x="2519.0"/>
            <next y="1168.5" x="2516.5"/>
            <next y="1168.5" x="2514.0"/>
            <next y="1168.5" x="2491.825"/>
            <next y="1168.5" x="2489.325"/>
            <next y="1166.0" x="2486.825"/>
            <next y="1163.5" x="2486.825"/>
            <next y="844.5" x="2486.825"/>
            <next y="842.0" x="2486.825"/>
            <next y="839.5" x="2487.325"/>
            <next y="839.5" x="2487.825"/>
            <next y="839.5" x="2487.825"/>
            <end y="837.5" x="2492.825"/>
        </arc>
        <arc target="glyph308.1" source="glyph220" id="arc338" class="consumption">
            <start y="1712.1251" x="2853.4165"/>
            <next y="1710.8334" x="2856.0"/>
            <next y="1710.8334" x="3215.0"/>
            <next y="1710.8334" x="3217.5"/>
            <next y="1708.3334" x="3220.0"/>
            <next y="1705.8334" x="3220.0"/>
            <next y="918.5" x="3220.0"/>
            <next y="916.0" x="3220.0"/>
            <next y="913.5" x="3217.5"/>
            <next y="913.5" x="3215.0"/>
            <next y="913.5" x="3003.0"/>
            <next y="913.5" x="3000.5"/>
            <next y="911.0" x="2998.0"/>
            <next y="908.5" x="2998.0"/>
            <next y="844.5" x="2998.0"/>
            <next y="842.0" x="2998.0"/>
            <next y="839.5" x="2998.5"/>
            <next y="839.5" x="2999.0"/>
            <next y="839.5" x="2999.0"/>
            <end y="837.5" x="3004.0"/>
        </arc>
        <arc target="glyph212" source="glyph282.1" id="arc339" class="production">
            <start y="1499.5" x="2728.0"/>
            <next y="1494.5" x="2728.0"/>
            <next y="1480.6" x="2728.0"/>
            <next y="1478.1" x="2728.0"/>
            <next y="1475.6" x="2730.5"/>
            <next y="1475.6" x="2733.0"/>
            <next y="1475.6" x="2827.0"/>
            <next y="1475.6" x="2829.5"/>
            <next y="1473.1" x="2832.0"/>
            <next y="1470.6" x="2832.0"/>
            <next y="1338.5" x="2832.0"/>
            <end y="1335.9164" x="2833.2917"/>
        </arc>
        <arc target="glyph212" source="glyph375.2" id="arc340" class="production">
            <start y="1168.5" x="2861.0"/>
            <next y="1173.5" x="2861.0"/>
            <next y="1183.4" x="2861.0"/>
            <next y="1185.9" x="2861.0"/>
            <next y="1188.4" x="2858.5"/>
            <next y="1188.4" x="2856.0"/>
            <next y="1188.4" x="2845.0"/>
            <next y="1188.4" x="2842.5"/>
            <next y="1190.9" x="2840.0"/>
            <next y="1193.4" x="2840.0"/>
            <end y="1307.5" x="2840.0"/>
        </arc>
        <arc target="glyph212" source="glyph425.1" id="arc341" class="production">
            <start y="1499.5" x="3043.0"/>
            <next y="1494.5" x="3043.0"/>
            <next y="1476.6" x="3043.0"/>
            <next y="1474.1" x="3043.0"/>
            <next y="1471.6" x="3040.5"/>
            <next y="1471.6" x="3038.0"/>
            <next y="1471.6" x="2853.0"/>
            <next y="1471.6" x="2850.5"/>
            <next y="1469.1" x="2848.0"/>
            <next y="1466.6" x="2848.0"/>
            <next y="1338.5" x="2848.0"/>
            <end y="1335.9164" x="2846.7083"/>
        </arc>
        <arc target="glyph212" source="glyph350.2" id="arc342" class="production">
            <start y="1168.5" x="2952.0"/>
            <next y="1173.5" x="2952.0"/>
            <next y="1187.4" x="2952.0"/>
            <next y="1189.9" x="2952.0"/>
            <next y="1192.4" x="2949.5"/>
            <next y="1192.4" x="2947.0"/>
            <next y="1192.4" x="2849.0"/>
            <next y="1192.4" x="2846.5"/>
            <next y="1194.9" x="2844.0"/>
            <next y="1197.4" x="2844.0"/>
            <next y="1306.5" x="2844.0"/>
            <end y="1307.9479" x="2843.638"/>
        </arc>
        <arc target="glyph212" source="glyph362.2" id="arc343" class="production">
            <start y="1168.5" x="3043.0"/>
            <next y="1173.5" x="3043.0"/>
            <next y="1191.4" x="3043.0"/>
            <next y="1193.9" x="3043.0"/>
            <next y="1196.4" x="3040.5"/>
            <next y="1196.4" x="3038.0"/>
            <next y="1196.4" x="2853.0"/>
            <next y="1196.4" x="2850.5"/>
            <next y="1198.9" x="2848.0"/>
            <next y="1201.4" x="2848.0"/>
            <next y="1306.5" x="2848.0"/>
            <end y="1309.0836" x="2846.7083"/>
        </arc>
        <arc target="glyph212" source="glyph403.1" id="arc344" class="production">
            <start y="1499.5" x="3134.0"/>
            <next y="1494.5" x="3134.0"/>
            <next y="1472.6" x="3134.0"/>
            <next y="1470.1" x="3134.0"/>
            <next y="1467.6" x="3131.5"/>
            <next y="1467.6" x="3129.0"/>
            <next y="1467.6" x="2857.0"/>
            <next y="1467.6" x="2854.5"/>
            <next y="1465.1" x="2852.0"/>
            <next y="1462.6" x="2852.0"/>
            <next y="1338.5" x="2852.0"/>
            <end y="1334.5" x="2849.0"/>
        </arc>
        <arc target="glyph243" source="glyph303.2" id="arc345" class="production">
            <start y="1009.5" x="2952.0"/>
            <next y="1014.5" x="2952.0"/>
            <next y="1028.4" x="2952.0"/>
            <next y="1030.9" x="2952.0"/>
            <next y="1033.4" x="2949.5"/>
            <next y="1033.4" x="2947.0"/>
            <next y="1033.4" x="2851.0"/>
            <next y="1033.4" x="2848.5"/>
            <next y="1035.9" x="2846.0"/>
            <next y="1038.4" x="2846.0"/>
            <next y="1060.5" x="2846.0"/>
            <end y="1062.4551" x="2845.2668"/>
        </arc>
        <arc target="glyph243" source="glyph375.1" id="arc346" class="production">
            <start y="1148.5" x="2861.0"/>
            <next y="1143.5" x="2861.0"/>
            <next y="1133.6" x="2861.0"/>
            <next y="1131.1" x="2861.0"/>
            <next y="1128.6" x="2858.5"/>
            <next y="1128.6" x="2856.0"/>
            <next y="1128.6" x="2845.0"/>
            <next y="1128.6" x="2842.5"/>
            <next y="1126.1" x="2840.0"/>
            <next y="1123.6" x="2840.0"/>
            <end y="1091.5" x="2840.0"/>
        </arc>
        <arc target="glyph243" source="glyph350.1" id="arc347" class="production">
            <start y="1148.5" x="2952.0"/>
            <next y="1143.5" x="2952.0"/>
            <next y="1129.6" x="2952.0"/>
            <next y="1127.1" x="2952.0"/>
            <next y="1124.6" x="2949.5"/>
            <next y="1124.6" x="2947.0"/>
            <next y="1124.6" x="2849.0"/>
            <next y="1124.6" x="2846.5"/>
            <next y="1122.1" x="2844.0"/>
            <next y="1119.6" x="2844.0"/>
            <next y="1092.5" x="2844.0"/>
            <end y="1091.0521" x="2843.638"/>
        </arc>
        <arc target="glyph243" source="glyph362.1" id="arc348" class="production">
            <start y="1148.5" x="3043.0"/>
            <next y="1143.5" x="3043.0"/>
            <next y="1125.6" x="3043.0"/>
            <next y="1123.1" x="3043.0"/>
            <next y="1120.6" x="3040.5"/>
            <next y="1120.6" x="3038.0"/>
            <next y="1120.6" x="2853.0"/>
            <next y="1120.6" x="2850.5"/>
            <next y="1118.1" x="2848.0"/>
            <next y="1115.6" x="2848.0"/>
            <next y="1092.5" x="2848.0"/>
            <end y="1089.9164" x="2846.7083"/>
        </arc>
        <arc target="glyph221" source="glyph303.1" id="arc349" class="production">
            <start y="989.5" x="2952.0"/>
            <next y="984.5" x="2952.0"/>
            <next y="970.6" x="2952.0"/>
            <next y="968.1" x="2952.0"/>
            <next y="965.6" x="2949.5"/>
            <next y="965.6" x="2947.0"/>
            <next y="965.6" x="2851.0"/>
            <next y="965.6" x="2848.5"/>
            <next y="963.1" x="2846.0"/>
            <next y="960.6" x="2846.0"/>
            <next y="905.5" x="2846.0"/>
            <end y="903.5449" x="2845.2668"/>
        </arc>
        <arc target="glyph248" source="glyph314.1" id="arc350" class="production">
            <start y="989.5" x="3653.0"/>
            <next y="984.5" x="3653.0"/>
            <next y="970.6" x="3653.0"/>
            <next y="968.1" x="3653.0"/>
            <next y="965.6" x="3650.5"/>
            <next y="965.6" x="3648.0"/>
            <next y="965.6" x="3552.0"/>
            <next y="965.6" x="3549.5"/>
            <next y="963.1" x="3547.0"/>
            <next y="960.6" x="3547.0"/>
            <next y="905.5" x="3547.0"/>
            <end y="903.5449" x="3546.2668"/>
        </arc>
        <arc target="glyph208" source="glyph314.2" id="arc351" class="production">
            <start y="1009.5" x="3653.0"/>
            <next y="1014.5" x="3653.0"/>
            <next y="1028.4" x="3653.0"/>
            <next y="1030.9" x="3653.0"/>
            <next y="1033.4" x="3650.5"/>
            <next y="1033.4" x="3648.0"/>
            <next y="1033.4" x="3552.0"/>
            <next y="1033.4" x="3549.5"/>
            <next y="1035.9" x="3547.0"/>
            <next y="1038.4" x="3547.0"/>
            <next y="1060.5" x="3547.0"/>
            <end y="1062.4551" x="3546.2668"/>
        </arc>
        <arc target="glyph208" source="glyph379.1" id="arc352" class="production">
            <start y="1148.5" x="3562.0"/>
            <next y="1143.5" x="3562.0"/>
            <next y="1133.6" x="3562.0"/>
            <next y="1131.1" x="3562.0"/>
            <next y="1128.6" x="3559.5"/>
            <next y="1128.6" x="3557.0"/>
            <next y="1128.6" x="3546.0"/>
            <next y="1128.6" x="3543.5"/>
            <next y="1126.1" x="3541.0"/>
            <next y="1123.6" x="3541.0"/>
            <end y="1091.5" x="3541.0"/>
        </arc>
        <arc target="glyph208" source="glyph415.1" id="arc353" class="production">
            <start y="1148.5" x="3653.0"/>
            <next y="1143.5" x="3653.0"/>
            <next y="1129.6" x="3653.0"/>
            <next y="1127.1" x="3653.0"/>
            <next y="1124.6" x="3650.5"/>
            <next y="1124.6" x="3648.0"/>
            <next y="1124.6" x="3550.0"/>
            <next y="1124.6" x="3547.5"/>
            <next y="1122.1" x="3545.0"/>
            <next y="1119.6" x="3545.0"/>
            <next y="1092.5" x="3545.0"/>
            <end y="1091.0521" x="3544.638"/>
        </arc>
        <arc target="glyph208" source="glyph385.1" id="arc354" class="production">
            <start y="1148.5" x="3744.0"/>
            <next y="1143.5" x="3744.0"/>
            <next y="1125.6" x="3744.0"/>
            <next y="1123.1" x="3744.0"/>
            <next y="1120.6" x="3741.5"/>
            <next y="1120.6" x="3739.0"/>
            <next y="1120.6" x="3554.0"/>
            <next y="1120.6" x="3551.5"/>
            <next y="1118.1" x="3549.0"/>
            <next y="1115.6" x="3549.0"/>
            <next y="1092.5" x="3549.0"/>
            <end y="1089.9164" x="3547.7083"/>
        </arc>
        <arc target="glyph224" source="glyph275.1" id="arc355" class="production">
            <start y="1499.5" x="3338.0"/>
            <next y="1494.5" x="3338.0"/>
            <next y="1476.6" x="3338.0"/>
            <next y="1474.1" x="3338.0"/>
            <next y="1471.6" x="3340.5"/>
            <next y="1471.6" x="3343.0"/>
            <next y="1471.6" x="3524.0"/>
            <next y="1471.6" x="3526.5"/>
            <next y="1469.1" x="3529.0"/>
            <next y="1466.6" x="3529.0"/>
            <next y="1338.5" x="3529.0"/>
            <end y="1334.5" x="3532.0"/>
        </arc>
        <arc target="glyph224" source="glyph307.1" id="arc356" class="production">
            <start y="1499.5" x="3429.0"/>
            <next y="1494.5" x="3429.0"/>
            <next y="1480.6" x="3429.0"/>
            <next y="1478.1" x="3429.0"/>
            <next y="1475.6" x="3431.5"/>
            <next y="1475.6" x="3434.0"/>
            <next y="1475.6" x="3528.0"/>
            <next y="1475.6" x="3530.5"/>
            <next y="1473.1" x="3533.0"/>
            <next y="1470.6" x="3533.0"/>
            <next y="1338.5" x="3533.0"/>
            <end y="1335.9164" x="3534.2917"/>
        </arc>
        <arc target="glyph224" source="glyph379.2" id="arc357" class="production">
            <start y="1168.5" x="3562.0"/>
            <next y="1173.5" x="3562.0"/>
            <next y="1183.4" x="3562.0"/>
            <next y="1185.9" x="3562.0"/>
            <next y="1188.4" x="3559.5"/>
            <next y="1188.4" x="3557.0"/>
            <next y="1188.4" x="3546.0"/>
            <next y="1188.4" x="3543.5"/>
            <next y="1190.9" x="3541.0"/>
            <next y="1193.4" x="3541.0"/>
            <end y="1307.5" x="3541.0"/>
        </arc>
        <arc target="glyph224" source="glyph424.1" id="arc358" class="production">
            <start y="1499.5" x="3744.0"/>
            <next y="1494.5" x="3744.0"/>
            <next y="1476.6" x="3744.0"/>
            <next y="1474.1" x="3744.0"/>
            <next y="1471.6" x="3741.5"/>
            <next y="1471.6" x="3739.0"/>
            <next y="1471.6" x="3554.0"/>
            <next y="1471.6" x="3551.5"/>
            <next y="1469.1" x="3549.0"/>
            <next y="1466.6" x="3549.0"/>
            <next y="1338.5" x="3549.0"/>
            <end y="1335.9164" x="3547.7083"/>
        </arc>
        <arc target="glyph224" source="glyph415.2" id="arc359" class="production">
            <start y="1168.5" x="3653.0"/>
            <next y="1173.5" x="3653.0"/>
            <next y="1187.4" x="3653.0"/>
            <next y="1189.9" x="3653.0"/>
            <next y="1192.4" x="3650.5"/>
            <next y="1192.4" x="3648.0"/>
            <next y="1192.4" x="3550.0"/>
            <next y="1192.4" x="3547.5"/>
            <next y="1194.9" x="3545.0"/>
            <next y="1197.4" x="3545.0"/>
            <next y="1306.5" x="3545.0"/>
            <end y="1307.9479" x="3544.638"/>
        </arc>
        <arc target="glyph224" source="glyph385.2" id="arc360" class="production">
            <start y="1168.5" x="3744.0"/>
            <next y="1173.5" x="3744.0"/>
            <next y="1191.4" x="3744.0"/>
            <next y="1193.9" x="3744.0"/>
            <next y="1196.4" x="3741.5"/>
            <next y="1196.4" x="3739.0"/>
            <next y="1196.4" x="3554.0"/>
            <next y="1196.4" x="3551.5"/>
            <next y="1198.9" x="3549.0"/>
            <next y="1201.4" x="3549.0"/>
            <next y="1306.5" x="3549.0"/>
            <end y="1309.0836" x="3547.7083"/>
        </arc>
        <arc target="glyph224" source="glyph426.1" id="arc361" class="production">
            <start y="1499.5" x="3835.0"/>
            <next y="1494.5" x="3835.0"/>
            <next y="1472.6" x="3835.0"/>
            <next y="1470.1" x="3835.0"/>
            <next y="1467.6" x="3832.5"/>
            <next y="1467.6" x="3830.0"/>
            <next y="1467.6" x="3558.0"/>
            <next y="1467.6" x="3555.5"/>
            <next y="1465.1" x="3553.0"/>
            <next y="1462.6" x="3553.0"/>
            <next y="1338.5" x="3553.0"/>
            <end y="1334.5" x="3550.0"/>
        </arc>
        <arc target="glyph323.1" source="glyph218" id="arc362" class="consumption">
            <start y="1718.8334" x="3526.0"/>
            <next y="1718.8334" x="3257.0"/>
            <next y="1718.8334" x="3254.5"/>
            <next y="1716.3334" x="3252.0"/>
            <next y="1713.8334" x="3252.0"/>
            <next y="842.5" x="3252.0"/>
            <next y="840.0" x="3252.0"/>
            <next y="837.5" x="3254.5"/>
            <next y="837.5" x="3257.0"/>
            <next y="837.5" x="3651.0"/>
            <end y="837.5" x="3656.0"/>
        </arc>
        <arc target="glyph368.1" source="glyph229" id="arc363" class="consumption">
            <start y="1919.8334" x="4242.0"/>
            <next y="1964.8334" x="4242.0"/>
            <end y="1969.8334" x="4242.0"/>
        </arc>
        <arc target="glyph227" source="glyph378.2" id="arc364" class="production">
            <start y="1519.5" x="4445.0"/>
            <next y="1524.5" x="4445.0"/>
            <next y="1542.4" x="4445.0"/>
            <next y="1544.9" x="4445.0"/>
            <next y="1547.4" x="4442.5"/>
            <next y="1547.4" x="4440.0"/>
            <next y="1547.4" x="4249.0"/>
            <next y="1547.4" x="4246.5"/>
            <next y="1549.9" x="4244.0"/>
            <next y="1552.4" x="4244.0"/>
            <next y="1702.8334" x="4244.0"/>
            <end y="1703.9492" x="4243.8604"/>
        </arc>
        <arc target="glyph363.1" source="glyph227" id="arc365" class="consumption">
            <start y="1706.1134" x="4249.95"/>
            <next y="1702.8334" x="4252.0"/>
            <next y="1596.3917" x="4252.0"/>
            <next y="1593.8917" x="4252.0"/>
            <next y="1591.3917" x="4254.5"/>
            <next y="1591.3917" x="4257.0"/>
            <next y="1591.3917" x="4617.0"/>
            <next y="1591.3917" x="4619.5"/>
            <next y="1588.8917" x="4622.0"/>
            <next y="1586.3917" x="4622.0"/>
            <next y="1463.5" x="4622.0"/>
            <next y="1461.0" x="4622.0"/>
            <next y="1458.5" x="4619.5"/>
            <next y="1458.5" x="4617.0"/>
            <next y="1458.5" x="4515.0"/>
            <next y="1458.5" x="4512.5"/>
            <next y="1456.0" x="4510.0"/>
            <next y="1453.5" x="4510.0"/>
            <next y="1209.5" x="4510.0"/>
            <next y="1207.0" x="4510.0"/>
            <next y="1204.5" x="4512.5"/>
            <next y="1204.5" x="4515.0"/>
            <next y="1204.5" x="4526.0"/>
            <next y="1204.5" x="4528.5"/>
            <next y="1202.0" x="4531.0"/>
            <next y="1199.5" x="4531.0"/>
            <next y="1084.0" x="4531.0"/>
            <next y="1081.5" x="4531.0"/>
            <next y="1079.0" x="4528.5"/>
            <next y="1079.0" x="4526.0"/>
            <next y="1079.0" x="4515.0"/>
            <next y="1079.0" x="4512.5"/>
            <next y="1076.5" x="4510.0"/>
            <next y="1074.0" x="4510.0"/>
            <next y="725.5" x="4510.0"/>
            <next y="723.0" x="4510.0"/>
            <next y="720.5" x="4512.5"/>
            <next y="720.5" x="4515.0"/>
            <next y="720.5" x="4569.0"/>
            <end y="718.5" x="4574.0"/>
        </arc>
        <arc target="glyph283.1" source="glyph227" id="arc366" class="consumption">
            <start y="1732.8783" x="4236.733"/>
            <next y="1734.8334" x="4236.0"/>
            <next y="1769.3833" x="4236.0"/>
            <next y="1771.8833" x="4236.0"/>
            <next y="1774.3833" x="4233.5"/>
            <next y="1774.3833" x="4231.0"/>
            <next y="1774.3833" x="2997.0"/>
            <next y="1774.3833" x="2994.5"/>
            <next y="1776.8833" x="2992.0"/>
            <next y="1779.3833" x="2992.0"/>
            <next y="1902.8334" x="2992.0"/>
            <next y="1905.3334" x="2992.0"/>
            <next y="1907.8334" x="2989.5"/>
            <next y="1907.8334" x="2987.0"/>
            <next y="1907.8334" x="2978.0"/>
            <next y="1907.8334" x="2975.5"/>
            <next y="1910.3334" x="2973.0"/>
            <next y="1912.8334" x="2973.0"/>
            <next y="1922.8334" x="2973.0"/>
            <end y="1927.8334" x="2973.0"/>
        </arc>
        <arc target="glyph342.1" source="glyph227" id="arc367" class="consumption">
            <start y="1733.7175" x="4240.1396"/>
            <next y="1734.8334" x="4240.0"/>
            <next y="1773.3833" x="4240.0"/>
            <next y="1775.8833" x="4240.0"/>
            <next y="1778.3833" x="4237.5"/>
            <next y="1778.3833" x="4235.0"/>
            <next y="1778.3833" x="3001.0"/>
            <next y="1778.3833" x="2998.5"/>
            <next y="1780.8833" x="2996.0"/>
            <next y="1783.3833" x="2996.0"/>
            <next y="1902.8334" x="2996.0"/>
            <next y="1905.3334" x="2996.0"/>
            <next y="1907.8334" x="2998.5"/>
            <next y="1907.8334" x="3001.0"/>
            <next y="1907.8334" x="3010.0"/>
            <next y="1907.8334" x="3012.5"/>
            <next y="1910.3334" x="3015.0"/>
            <next y="1912.8334" x="3015.0"/>
            <next y="1922.8334" x="3015.0"/>
            <end y="1927.8334" x="3015.0"/>
        </arc>
        <arc target="glyph364.1" source="glyph227" id="arc368" class="consumption">
            <start y="1718.8334" x="4257.0"/>
            <next y="1718.8334" x="4260.0"/>
            <next y="1608.3917" x="4260.0"/>
            <next y="1605.8917" x="4260.0"/>
            <next y="1603.3917" x="4262.5"/>
            <next y="1603.3917" x="4265.0"/>
            <next y="1603.3917" x="4814.0"/>
            <next y="1603.3917" x="4816.5"/>
            <next y="1600.8917" x="4819.0"/>
            <next y="1598.3917" x="4819.0"/>
            <next y="694.0" x="4819.0"/>
            <next y="691.5" x="4819.0"/>
            <next y="689.0" x="4816.5"/>
            <next y="689.0" x="4814.0"/>
            <next y="689.0" x="4689.0"/>
            <next y="689.0" x="4686.5"/>
            <next y="686.5" x="4684.0"/>
            <next y="684.0" x="4684.0"/>
            <next y="666.5" x="4684.0"/>
            <next y="664.0" x="4684.0"/>
            <next y="661.5" x="4684.5"/>
            <next y="661.5" x="4685.0"/>
            <next y="661.5" x="4685.0"/>
            <end y="659.5" x="4690.0"/>
        </arc>
        <arc target="glyph227" source="glyph322.2" id="arc369" class="production">
            <start y="1519.5" x="4536.0"/>
            <next y="1524.5" x="4536.0"/>
            <next y="1546.4" x="4536.0"/>
            <next y="1548.9" x="4536.0"/>
            <next y="1551.4" x="4533.5"/>
            <next y="1551.4" x="4531.0"/>
            <next y="1551.4" x="4253.0"/>
            <next y="1551.4" x="4250.5"/>
            <next y="1553.9" x="4248.0"/>
            <next y="1556.4" x="4248.0"/>
            <next y="1702.8334" x="4248.0"/>
            <end y="1704.7885" x="4247.267"/>
        </arc>
        <arc target="glyph348.1" source="glyph227" id="arc370" class="consumption">
            <start y="1718.8334" x="4257.0"/>
            <next y="1718.8214" x="4366.0"/>
            <end y="1718.8334" x="4371.0"/>
        </arc>
        <arc target="glyph235" source="glyph271.1" id="arc371" class="production">
            <start y="1499.5" x="4039.0"/>
            <next y="1494.5" x="4039.0"/>
            <next y="1476.6" x="4039.0"/>
            <next y="1474.1" x="4039.0"/>
            <next y="1471.6" x="4041.5"/>
            <next y="1471.6" x="4044.0"/>
            <next y="1471.6" x="4225.0"/>
            <next y="1471.6" x="4227.5"/>
            <next y="1469.1" x="4230.0"/>
            <next y="1466.6" x="4230.0"/>
            <next y="1338.5" x="4230.0"/>
            <end y="1334.5" x="4233.0"/>
        </arc>
        <arc target="glyph235" source="glyph260.1" id="arc372" class="production">
            <start y="1499.5" x="4130.0"/>
            <next y="1494.5" x="4130.0"/>
            <next y="1480.6" x="4130.0"/>
            <next y="1478.1" x="4130.0"/>
            <next y="1475.6" x="4132.5"/>
            <next y="1475.6" x="4135.0"/>
            <next y="1475.6" x="4229.0"/>
            <next y="1475.6" x="4231.5"/>
            <next y="1473.1" x="4234.0"/>
            <next y="1470.6" x="4234.0"/>
            <next y="1338.5" x="4234.0"/>
            <end y="1335.9164" x="4235.292"/>
        </arc>
        <arc target="glyph235" source="glyph357.2" id="arc373" class="production">
            <start y="1168.5" x="4263.0"/>
            <next y="1173.5" x="4263.0"/>
            <next y="1183.4" x="4263.0"/>
            <next y="1185.9" x="4263.0"/>
            <next y="1188.4" x="4260.5"/>
            <next y="1188.4" x="4258.0"/>
            <next y="1188.4" x="4247.0"/>
            <next y="1188.4" x="4244.5"/>
            <next y="1190.9" x="4242.0"/>
            <next y="1193.4" x="4242.0"/>
            <end y="1307.5" x="4242.0"/>
        </arc>
        <arc target="glyph235" source="glyph378.1" id="arc374" class="production">
            <start y="1499.5" x="4445.0"/>
            <next y="1494.5" x="4445.0"/>
            <next y="1476.6" x="4445.0"/>
            <next y="1474.1" x="4445.0"/>
            <next y="1471.6" x="4442.5"/>
            <next y="1471.6" x="4440.0"/>
            <next y="1471.6" x="4255.0"/>
            <next y="1471.6" x="4252.5"/>
            <next y="1469.1" x="4250.0"/>
            <next y="1466.6" x="4250.0"/>
            <next y="1338.5" x="4250.0"/>
            <end y="1335.9164" x="4248.708"/>
        </arc>
        <arc target="glyph235" source="glyph349.2" id="arc375" class="production">
            <start y="1168.5" x="4354.0"/>
            <next y="1173.5" x="4354.0"/>
            <next y="1187.4" x="4354.0"/>
            <next y="1189.9" x="4354.0"/>
            <next y="1192.4" x="4351.5"/>
            <next y="1192.4" x="4349.0"/>
            <next y="1192.4" x="4251.0"/>
            <next y="1192.4" x="4248.5"/>
            <next y="1194.9" x="4246.0"/>
            <next y="1197.4" x="4246.0"/>
            <next y="1306.5" x="4246.0"/>
            <end y="1307.9479" x="4245.638"/>
        </arc>
        <arc target="glyph235" source="glyph322.1" id="arc376" class="production">
            <start y="1499.5" x="4536.0"/>
            <next y="1494.5" x="4536.0"/>
            <next y="1472.6" x="4536.0"/>
            <next y="1470.1" x="4536.0"/>
            <next y="1467.6" x="4533.5"/>
            <next y="1467.6" x="4531.0"/>
            <next y="1467.6" x="4259.0"/>
            <next y="1467.6" x="4256.5"/>
            <next y="1465.1" x="4254.0"/>
            <next y="1462.6" x="4254.0"/>
            <next y="1338.5" x="4254.0"/>
            <end y="1334.5" x="4251.0"/>
        </arc>
        <arc target="glyph249" source="glyph293.2" id="arc377" class="production">
            <start y="1009.5" x="4354.0"/>
            <next y="1014.5" x="4354.0"/>
            <next y="1028.4" x="4354.0"/>
            <next y="1030.9" x="4354.0"/>
            <next y="1033.4" x="4351.5"/>
            <next y="1033.4" x="4349.0"/>
            <next y="1033.4" x="4253.0"/>
            <next y="1033.4" x="4250.5"/>
            <next y="1035.9" x="4248.0"/>
            <next y="1038.4" x="4248.0"/>
            <next y="1060.5" x="4248.0"/>
            <end y="1062.4551" x="4247.267"/>
        </arc>
        <arc target="glyph249" source="glyph357.1" id="arc378" class="production">
            <start y="1148.5" x="4263.0"/>
            <next y="1143.5" x="4263.0"/>
            <next y="1133.6" x="4263.0"/>
            <next y="1131.1" x="4263.0"/>
            <next y="1128.6" x="4260.5"/>
            <next y="1128.6" x="4258.0"/>
            <next y="1128.6" x="4247.0"/>
            <next y="1128.6" x="4244.5"/>
            <next y="1126.1" x="4242.0"/>
            <next y="1123.6" x="4242.0"/>
            <end y="1091.5" x="4242.0"/>
        </arc>
        <arc target="glyph249" source="glyph349.1" id="arc379" class="production">
            <start y="1148.5" x="4354.0"/>
            <next y="1143.5" x="4354.0"/>
            <next y="1129.6" x="4354.0"/>
            <next y="1127.1" x="4354.0"/>
            <next y="1124.6" x="4351.5"/>
            <next y="1124.6" x="4349.0"/>
            <next y="1124.6" x="4251.0"/>
            <next y="1124.6" x="4248.5"/>
            <next y="1122.1" x="4246.0"/>
            <next y="1119.6" x="4246.0"/>
            <next y="1092.5" x="4246.0"/>
            <end y="1091.0521" x="4245.638"/>
        </arc>
        <arc target="glyph249" source="glyph306.1" id="arc380" class="production">
            <start y="1148.5" x="4445.0"/>
            <next y="1143.5" x="4445.0"/>
            <next y="1125.6" x="4445.0"/>
            <next y="1123.1" x="4445.0"/>
            <next y="1120.6" x="4442.5"/>
            <next y="1120.6" x="4440.0"/>
            <next y="1120.6" x="4255.0"/>
            <next y="1120.6" x="4252.5"/>
            <next y="1118.1" x="4250.0"/>
            <next y="1115.6" x="4250.0"/>
            <next y="1092.5" x="4250.0"/>
            <end y="1089.9164" x="4248.708"/>
        </arc>
        <arc target="glyph245" source="glyph293.1" id="arc381" class="production">
            <start y="989.5" x="4354.0"/>
            <next y="984.5" x="4354.0"/>
            <next y="970.6" x="4354.0"/>
            <next y="968.1" x="4354.0"/>
            <next y="965.6" x="4351.5"/>
            <next y="965.6" x="4349.0"/>
            <next y="965.6" x="4253.0"/>
            <next y="965.6" x="4250.5"/>
            <next y="963.1" x="4248.0"/>
            <next y="960.6" x="4248.0"/>
            <next y="905.5" x="4248.0"/>
            <end y="903.5449" x="4247.267"/>
        </arc>
        <arc target="glyph225" source="glyph434.2" id="arc382" class="production">
            <start y="837.5" x="896.0"/>
            <next y="837.5" x="901.0"/>
            <next y="837.5" x="910.0"/>
            <next y="837.5" x="912.5"/>
            <next y="840.0" x="915.0"/>
            <next y="842.5" x="915.0"/>
            <next y="873.5" x="915.0"/>
            <end y="874.9479" x="915.36194"/>
        </arc>
        <arc target="glyph203" source="glyph287.2" id="arc383" class="production">
            <start y="837.5" x="1415.0"/>
            <next y="837.5" x="1420.0"/>
            <next y="837.5" x="1429.0"/>
            <next y="837.5" x="1431.5"/>
            <next y="840.0" x="1434.0"/>
            <next y="842.5" x="1434.0"/>
            <next y="873.5" x="1434.0"/>
            <end y="874.9479" x="1434.3619"/>
        </arc>
        <arc target="glyph216" source="glyph295.2" id="arc384" class="production">
            <start y="837.5" x="2116.0"/>
            <next y="837.5" x="2121.0"/>
            <next y="837.5" x="2130.0"/>
            <next y="837.5" x="2132.5"/>
            <next y="840.0" x="2135.0"/>
            <next y="842.5" x="2135.0"/>
            <next y="873.5" x="2135.0"/>
            <end y="874.9479" x="2135.362"/>
        </arc>
        <arc target="glyph221" source="glyph276.2" id="arc385" class="production">
            <start y="837.5" x="2512.825"/>
            <next y="837.5" x="2517.825"/>
            <next y="837.5" x="2831.0"/>
            <next y="837.5" x="2833.5"/>
            <next y="840.0" x="2836.0"/>
            <next y="842.5" x="2836.0"/>
            <next y="873.5" x="2836.0"/>
            <end y="874.9479" x="2836.362"/>
        </arc>
        <arc target="glyph248" source="glyph308.2" id="arc386" class="production">
            <start y="837.5" x="3024.0"/>
            <next y="841.5" x="3029.0"/>
            <next y="841.5" x="3532.0"/>
            <next y="841.5" x="3534.5"/>
            <next y="844.0" x="3537.0"/>
            <next y="846.5" x="3537.0"/>
            <next y="873.5" x="3537.0"/>
            <end y="874.9479" x="3537.362"/>
        </arc>
        <arc target="glyph245" source="glyph323.2" id="arc387" class="production">
            <start y="837.5" x="3676.0"/>
            <next y="837.5" x="3681.0"/>
            <next y="837.5" x="4233.0"/>
            <next y="837.5" x="4235.5"/>
            <next y="840.0" x="4238.0"/>
            <next y="842.5" x="4238.0"/>
            <next y="873.5" x="4238.0"/>
            <end y="874.9479" x="4238.362"/>
        </arc>
        <arc target="glyph205" source="glyph266.2" id="arc388" class="production">
            <start y="1519.5" x="603.0"/>
            <next y="1524.5" x="603.0"/>
            <next y="1562.4" x="603.0"/>
            <next y="1564.9" x="603.0"/>
            <next y="1567.4" x="600.5"/>
            <next y="1567.4" x="598.0"/>
            <next y="1567.4" x="423.0"/>
            <next y="1567.4" x="420.5"/>
            <next y="1569.9" x="418.0"/>
            <next y="1572.4" x="418.0"/>
            <next y="1718.8334" x="418.0"/>
            <end y="1718.8334" x="415.0"/>
        </arc>
        <arc target="glyph246" source="glyph277.2" id="arc389" class="production">
            <start y="1626.5" x="1031.0"/>
            <next y="1631.5" x="1031.0"/>
            <next y="1645.4" x="1031.0"/>
            <next y="1647.9" x="1031.0"/>
            <next y="1650.4" x="1028.5"/>
            <next y="1650.4" x="1026.0"/>
            <next y="1650.4" x="926.0"/>
            <next y="1650.4" x="923.5"/>
            <next y="1652.9" x="921.0"/>
            <next y="1655.4" x="921.0"/>
            <next y="1702.8334" x="921.0"/>
            <end y="1703.9492" x="920.86053"/>
        </arc>
        <arc target="glyph226" source="glyph315.2" id="arc390" class="production">
            <start y="1519.5" x="2342.0"/>
            <next y="1524.5" x="2342.0"/>
            <next y="1542.4" x="2342.0"/>
            <next y="1544.9" x="2342.0"/>
            <next y="1547.4" x="2339.5"/>
            <next y="1547.4" x="2337.0"/>
            <next y="1547.4" x="2152.0"/>
            <next y="1547.4" x="2149.5"/>
            <next y="1549.9" x="2147.0"/>
            <next y="1552.4" x="2147.0"/>
            <next y="1702.8334" x="2147.0"/>
            <end y="1705.4169" x="2145.7083"/>
        </arc>
        <arc target="glyph220" source="glyph425.2" id="arc391" class="production">
            <start y="1519.5" x="3043.0"/>
            <next y="1524.5" x="3043.0"/>
            <next y="1542.4" x="3043.0"/>
            <next y="1544.9" x="3043.0"/>
            <next y="1547.4" x="3040.5"/>
            <next y="1547.4" x="3038.0"/>
            <next y="1547.4" x="2853.0"/>
            <next y="1547.4" x="2850.5"/>
            <next y="1549.9" x="2848.0"/>
            <next y="1552.4" x="2848.0"/>
            <next y="1702.8334" x="2848.0"/>
            <end y="1705.4169" x="2846.7083"/>
        </arc>
        <arc target="glyph218" source="glyph424.2" id="arc392" class="production">
            <start y="1519.5" x="3744.0"/>
            <next y="1524.5" x="3744.0"/>
            <next y="1542.4" x="3744.0"/>
            <next y="1544.9" x="3744.0"/>
            <next y="1547.4" x="3741.5"/>
            <next y="1547.4" x="3739.0"/>
            <next y="1547.4" x="3554.0"/>
            <next y="1547.4" x="3551.5"/>
            <next y="1549.9" x="3549.0"/>
            <next y="1552.4" x="3549.0"/>
            <next y="1702.8334" x="3549.0"/>
            <end y="1705.4169" x="3547.7083"/>
        </arc>
        <arc target="glyph244" source="glyph363.2" id="arc393" class="production">
            <start y="718.5" x="4594.0"/>
            <next y="718.5" x="4599.0"/>
            <next y="718.5" x="4612.287"/>
            <next y="718.5" x="4614.787"/>
            <next y="721.0" x="4617.287"/>
            <next y="723.5" x="4617.287"/>
            <next y="873.5" x="4617.287"/>
            <end y="874.50244" x="4617.269"/>
        </arc>
        <arc target="glyph209" source="glyph421.2" id="arc394" class="production">
            <start y="1009.5" x="4638.0"/>
            <next y="1014.5" x="4638.0"/>
            <next y="1024.5" x="4638.0"/>
            <next y="1027.0" x="4638.0"/>
            <next y="1029.5" x="4635.5"/>
            <next y="1029.5" x="4633.0"/>
            <next y="1029.5" x="4624.0"/>
            <next y="1029.5" x="4621.5"/>
            <next y="1032.0" x="4619.0"/>
            <next y="1034.5" x="4619.0"/>
            <next y="1060.5" x="4619.0"/>
            <end y="1061.6158" x="4618.8604"/>
        </arc>
        <arc target="glyph204" source="glyph294.2" id="arc395" class="production">
            <start y="1260.5" x="4638.0"/>
            <next y="1265.5" x="4638.0"/>
            <next y="1275.5" x="4638.0"/>
            <next y="1278.0" x="4638.0"/>
            <next y="1280.5" x="4635.5"/>
            <next y="1280.5" x="4633.0"/>
            <next y="1280.5" x="4624.0"/>
            <next y="1280.5" x="4621.5"/>
            <next y="1283.0" x="4619.0"/>
            <next y="1285.5" x="4619.0"/>
            <next y="1306.5" x="4619.0"/>
            <end y="1307.6158" x="4618.8604"/>
        </arc>
        <arc target="glyph232" source="glyph351.2" id="arc396" class="production">
            <start y="1417.5" x="4638.0"/>
            <next y="1422.5" x="4638.0"/>
            <next y="1440.4" x="4638.0"/>
            <next y="1442.9" x="4638.0"/>
            <next y="1445.4" x="4636.0"/>
            <next y="1445.4" x="4634.0"/>
            <next y="1445.4" x="4634.0"/>
            <next y="1445.4" x="4632.0"/>
            <next y="1447.9" x="4630.0"/>
            <next y="1450.4" x="4630.0"/>
            <next y="1602.3917" x="4630.0"/>
            <next y="1604.8917" x="4630.0"/>
            <next y="1607.3917" x="4627.5"/>
            <next y="1607.3917" x="4625.0"/>
            <next y="1607.3917" x="4622.0"/>
            <next y="1607.3917" x="4619.5"/>
            <next y="1609.8917" x="4617.0"/>
            <next y="1612.3917" x="4617.0"/>
            <end y="1703.8334" x="4617.0"/>
        </arc>
        <arc target="glyph213" source="glyph283.2" id="arc397" class="production">
            <start y="1947.8334" x="2973.0"/>
            <next y="1952.8334" x="2973.0"/>
            <next y="1962.8334" x="2973.0"/>
            <next y="1965.3334" x="2973.0"/>
            <next y="1967.8334" x="2975.5"/>
            <next y="1967.8334" x="2978.0"/>
            <next y="1967.8334" x="2987.0"/>
            <next y="1967.8334" x="2989.5"/>
            <next y="1970.3334" x="2992.0"/>
            <next y="1972.8334" x="2992.0"/>
            <next y="2007.8334" x="2992.0"/>
            <next y="2010.3334" x="2992.0"/>
            <next y="2012.8334" x="2994.5"/>
            <next y="2012.8334" x="2997.0"/>
            <next y="2012.8334" x="4229.012"/>
            <next y="2012.8334" x="4231.512"/>
            <next y="2015.3334" x="4234.012"/>
            <next y="2017.8334" x="4234.012"/>
            <next y="2040.8334" x="4234.012"/>
            <end y="2043.413" x="4235.3"/>
        </arc>
        <arc target="glyph213" source="glyph342.2" id="arc398" class="production">
            <start y="1947.8334" x="3015.0"/>
            <next y="1952.8334" x="3015.0"/>
            <next y="1962.8334" x="3015.0"/>
            <next y="1965.3334" x="3015.0"/>
            <next y="1967.8334" x="3012.5"/>
            <next y="1967.8334" x="3010.0"/>
            <next y="1967.8334" x="3001.0"/>
            <next y="1967.8334" x="2998.5"/>
            <next y="1970.3334" x="2996.0"/>
            <next y="1972.8334" x="2996.0"/>
            <next y="2003.8334" x="2996.0"/>
            <next y="2006.3334" x="2996.0"/>
            <next y="2008.8334" x="2998.5"/>
            <next y="2008.8334" x="3001.0"/>
            <next y="2008.8334" x="4233.012"/>
            <next y="2008.8334" x="4235.512"/>
            <next y="2011.3334" x="4238.012"/>
            <next y="2013.8334" x="4238.012"/>
            <next y="2040.8334" x="4238.012"/>
            <end y="2042.2787" x="4238.372"/>
        </arc>
        <arc target="glyph244" source="glyph364.2" id="arc399" class="production">
            <start y="659.5" x="4710.0"/>
            <next y="659.5" x="4715.0"/>
            <next y="659.5" x="4723.0"/>
            <next y="659.5" x="4725.5"/>
            <next y="662.0" x="4728.0"/>
            <next y="664.5" x="4728.0"/>
            <next y="886.5025" x="4728.0"/>
            <next y="889.0025" x="4728.0"/>
            <next y="891.5025" x="4725.5"/>
            <next y="891.5025" x="4723.0"/>
            <next y="891.5025" x="4633.0"/>
            <end y="891.3628" x="4631.884"/>
        </arc>
        <arc target="glyph232" source="glyph344.2" id="arc400" class="production">
            <start y="1417.5" x="4729.0"/>
            <next y="1422.5" x="4729.0"/>
            <next y="1436.4" x="4729.0"/>
            <next y="1438.9" x="4729.0"/>
            <next y="1441.4" x="4726.5"/>
            <next y="1441.4" x="4724.0"/>
            <next y="1441.4" x="4631.0"/>
            <next y="1441.4" x="4628.5"/>
            <next y="1443.9" x="4626.0"/>
            <next y="1446.4" x="4626.0"/>
            <next y="1606.3917" x="4626.0"/>
            <next y="1608.8917" x="4626.0"/>
            <next y="1611.3917" x="4624.75"/>
            <next y="1611.3917" x="4623.5"/>
            <next y="1611.3917" x="4623.5"/>
            <next y="1611.3917" x="4622.25"/>
            <next y="1613.8917" x="4621.0"/>
            <next y="1616.3917" x="4621.0"/>
            <next y="1702.8334" x="4621.0"/>
            <end y="1704.2812" x="4620.638"/>
        </arc>
        <arc target="glyph217" source="glyph256.2" id="arc401" class="production">
            <start y="728.5" x="131.0"/>
            <next y="733.5" x="131.0"/>
            <next y="888.5" x="131.0"/>
            <next y="891.0" x="131.0"/>
            <next y="893.5" x="133.5"/>
            <next y="893.5" x="136.0"/>
            <next y="893.5" x="384.0"/>
            <end y="893.13806" x="385.44788"/>
        </arc>
        <arc target="glyph205" source="glyph418.2" id="arc402" class="production">
            <start y="1519.5" x="694.0"/>
            <next y="1524.5" x="694.0"/>
            <next y="1566.4" x="694.0"/>
            <next y="1568.9" x="694.0"/>
            <next y="1571.4" x="691.5"/>
            <next y="1571.4" x="689.0"/>
            <next y="1571.4" x="427.0"/>
            <next y="1571.4" x="424.5"/>
            <next y="1573.9" x="422.0"/>
            <next y="1576.4" x="422.0"/>
            <next y="1718.8334" x="422.0"/>
            <end y="1718.8334" x="415.0"/>
        </arc>
        <arc target="glyph246" source="glyph369.2" id="arc403" class="production">
            <start y="1626.5" x="1122.0"/>
            <next y="1631.5" x="1122.0"/>
            <next y="1649.4" x="1122.0"/>
            <next y="1651.9" x="1122.0"/>
            <next y="1654.4" x="1119.5"/>
            <next y="1654.4" x="1117.0"/>
            <next y="1654.4" x="930.0"/>
            <next y="1654.4" x="927.5"/>
            <next y="1656.9" x="925.0"/>
            <next y="1659.4" x="925.0"/>
            <next y="1702.8334" x="925.0"/>
            <end y="1704.7885" x="924.26685"/>
        </arc>
        <arc target="glyph226" source="glyph334.2" id="arc404" class="production">
            <start y="1519.5" x="2433.0"/>
            <next y="1524.5" x="2433.0"/>
            <next y="1546.4" x="2433.0"/>
            <next y="1548.9" x="2433.0"/>
            <next y="1551.4" x="2430.5"/>
            <next y="1551.4" x="2428.0"/>
            <next y="1551.4" x="2156.0"/>
            <next y="1551.4" x="2153.5"/>
            <next y="1553.9" x="2151.0"/>
            <next y="1556.4" x="2151.0"/>
            <next y="1702.8334" x="2151.0"/>
            <end y="1706.8334" x="2148.0"/>
        </arc>
        <arc target="glyph220" source="glyph403.2" id="arc405" class="production">
            <start y="1519.5" x="3134.0"/>
            <next y="1524.5" x="3134.0"/>
            <next y="1546.4" x="3134.0"/>
            <next y="1548.9" x="3134.0"/>
            <next y="1551.4" x="3131.5"/>
            <next y="1551.4" x="3129.0"/>
            <next y="1551.4" x="2857.0"/>
            <next y="1551.4" x="2854.5"/>
            <next y="1553.9" x="2852.0"/>
            <next y="1556.4" x="2852.0"/>
            <next y="1702.8334" x="2852.0"/>
            <end y="1706.8334" x="2849.0"/>
        </arc>
        <arc target="glyph218" source="glyph426.2" id="arc406" class="production">
            <start y="1519.5" x="3835.0"/>
            <next y="1524.5" x="3835.0"/>
            <next y="1546.4" x="3835.0"/>
            <next y="1548.9" x="3835.0"/>
            <next y="1551.4" x="3832.5"/>
            <next y="1551.4" x="3830.0"/>
            <next y="1551.4" x="3558.0"/>
            <next y="1551.4" x="3555.5"/>
            <next y="1553.9" x="3553.0"/>
            <next y="1556.4" x="3553.0"/>
            <next y="1702.8334" x="3553.0"/>
            <end y="1706.8334" x="3550.0"/>
        </arc>
        <arc target="glyph235" source="glyph306.2" id="arc407" class="production">
            <start y="1168.5" x="4445.0"/>
            <next y="1173.5" x="4445.0"/>
            <next y="1191.4" x="4445.0"/>
            <next y="1193.9" x="4445.0"/>
            <next y="1196.4" x="4442.5"/>
            <next y="1196.4" x="4440.0"/>
            <next y="1196.4" x="4255.0"/>
            <next y="1196.4" x="4252.5"/>
            <next y="1198.9" x="4250.0"/>
            <next y="1201.4" x="4250.0"/>
            <next y="1306.5" x="4250.0"/>
            <end y="1309.0836" x="4248.708"/>
        </arc>
        <arc target="glyph206" source="glyph422.2" id="arc408" class="production">
            <start y="1790.8334" x="2022.0"/>
            <next y="1795.8334" x="2022.0"/>
            <end y="1850.8334" x="2022.0"/>
        </arc>
        <arc target="glyph213" source="glyph368.2" id="arc409" class="production">
            <start y="1989.8334" x="4242.0"/>
            <next y="1994.8334" x="4242.012"/>
            <end y="2041.8334" x="4242.0"/>
        </arc>
        <arc target="glyph217" source="glyph326.2" id="arc410" class="production">
            <start y="728.5" x="249.0"/>
            <next y="733.5" x="249.0"/>
            <next y="884.5" x="249.0"/>
            <next y="887.0" x="249.0"/>
            <next y="889.5" x="251.5"/>
            <next y="889.5" x="254.0"/>
            <end y="889.5" x="385.0"/>
        </arc>
        <arc target="glyph271" source="glyph81" id="arc411" class="catalysis">
            <start y="1509.5" x="4004.0"/>
            <end y="1509.5" x="4034.0"/>
        </arc>
        <arc target="glyph275" source="glyph155" id="arc412" class="catalysis">
            <start y="1509.5" x="3303.0"/>
            <end y="1509.5" x="3333.0"/>
        </arc>
        <arc target="glyph310" source="glyph78" id="arc413" class="catalysis">
            <start y="1509.5" x="2602.0"/>
            <end y="1509.5" x="2632.0"/>
        </arc>
        <arc target="glyph430" source="glyph119" id="arc414" class="catalysis">
            <start y="1509.5" x="1901.0"/>
            <end y="1509.5" x="1931.0"/>
        </arc>
        <arc target="glyph290" source="glyph194" id="arc415" class="catalysis">
            <start y="1509.5" x="1200.0"/>
            <end y="1509.5" x="1230.0"/>
        </arc>
        <arc target="glyph413" source="glyph103" id="arc416" class="catalysis">
            <start y="1616.5" x="681.0"/>
            <end y="1616.5" x="711.0"/>
        </arc>
        <arc target="glyph321" source="glyph188" id="arc417" class="catalysis">
            <start y="1509.5" x="162.0"/>
            <end y="1509.5" x="192.0"/>
        </arc>
        <arc target="glyph405" source="glyph157" id="arc418" class="catalysis">
            <start y="1832.8334" x="3485.0"/>
            <end y="1832.8334" x="3515.0"/>
        </arc>
        <arc target="glyph270" source="glyph156" id="arc419" class="catalysis">
            <start y="1832.8334" x="2875.0"/>
            <end y="1832.8334" x="2845.0"/>
        </arc>
        <arc target="glyph285" source="glyph51" id="arc420" class="catalysis">
            <start y="1832.8334" x="4486.0"/>
            <end y="1832.8334" x="4456.0"/>
        </arc>
        <arc target="glyph279" source="glyph163" id="arc421" class="catalysis">
            <start y="1832.8334" x="2174.0"/>
            <end y="1832.8334" x="2144.0"/>
        </arc>
        <arc target="glyph339" source="glyph85" id="arc422" class="catalysis">
            <start y="1832.8334" x="1473.0"/>
            <end y="1832.8334" x="1443.0"/>
        </arc>
        <arc target="glyph406" source="glyph192" id="arc423" class="catalysis">
            <start y="1683.8334" x="4733.0"/>
            <end y="1713.8334" x="4733.0"/>
        </arc>
        <arc target="glyph392" source="glyph65" id="arc424" class="catalysis">
            <start y="1407.5" x="4561.0"/>
            <end y="1407.5" x="4591.0"/>
        </arc>
        <arc target="glyph260" source="glyph27" id="arc425" class="catalysis">
            <start y="1509.5" x="4095.0"/>
            <end y="1509.5" x="4125.0"/>
        </arc>
        <arc target="glyph307" source="glyph111" id="arc426" class="catalysis">
            <start y="1509.5" x="3394.0"/>
            <end y="1509.5" x="3424.0"/>
        </arc>
        <arc target="glyph282" source="glyph99" id="arc427" class="catalysis">
            <start y="1509.5" x="2693.0"/>
            <end y="1509.5" x="2723.0"/>
        </arc>
        <arc target="glyph347" source="glyph171" id="arc428" class="catalysis">
            <start y="1509.5" x="1992.0"/>
            <end y="1509.5" x="2022.0"/>
        </arc>
        <arc target="glyph376" source="glyph23" id="arc429" class="catalysis">
            <start y="1509.5" x="1291.0"/>
            <end y="1509.5" x="1321.0"/>
        </arc>
        <arc target="glyph380" source="glyph133" id="arc430" class="catalysis">
            <start y="1616.5" x="772.0"/>
            <end y="1616.5" x="802.0"/>
        </arc>
        <arc target="glyph387" source="glyph184" id="arc431" class="catalysis">
            <start y="1509.5" x="253.0"/>
            <end y="1509.5" x="283.0"/>
        </arc>
        <arc target="glyph361" source="glyph44" id="arc432" class="catalysis">
            <start y="1250.5" x="4561.0"/>
            <end y="1250.5" x="4591.0"/>
        </arc>
        <arc target="glyph359" source="glyph89" id="arc433" class="catalysis">
            <start y="743.5" x="4700.0"/>
            <end y="773.5" x="4700.0"/>
        </arc>
        <arc target="glyph367" source="glyph144" id="arc434" class="catalysis">
            <start y="999.5" x="4561.0"/>
            <end y="999.5" x="4591.0"/>
        </arc>
        <arc target="glyph366" source="glyph107" id="arc435" class="catalysis">
            <start y="1832.8334" x="4652.0"/>
            <end y="1832.8334" x="4622.0"/>
        </arc>
        <arc target="glyph316" source="glyph122" id="arc436" class="catalysis">
            <start y="1832.8334" x="4838.0"/>
            <end y="1832.8334" x="4808.0"/>
        </arc>
        <arc target="glyph384" source="glyph42" id="arc437" class="catalysis">
            <start y="1832.8334" x="3597.0"/>
            <end y="1832.8334" x="3567.0"/>
        </arc>
        <arc target="glyph383" source="glyph22" id="arc438" class="catalysis">
            <start y="743.5" x="4325.0"/>
            <end y="773.5" x="4325.0"/>
        </arc>
        <arc target="glyph407" source="glyph69" id="arc439" class="catalysis">
            <start y="743.5" x="3574.0"/>
            <end y="773.5" x="3574.0"/>
        </arc>
        <arc target="glyph419" source="glyph137" id="arc440" class="catalysis">
            <start y="743.5" x="2923.0"/>
            <end y="773.5" x="2923.0"/>
        </arc>
        <arc target="glyph343" source="glyph198" id="arc441" class="catalysis">
            <start y="743.5" x="2410.825"/>
            <end y="773.5" x="2410.825"/>
        </arc>
        <arc target="glyph373" source="glyph173" id="arc442" class="catalysis">
            <start y="743.5" x="1956.0"/>
            <end y="773.5" x="1956.0"/>
        </arc>
        <arc target="glyph304" source="glyph68" id="arc443" class="catalysis">
            <start y="743.5" x="1311.0"/>
            <end y="773.5" x="1311.0"/>
        </arc>
        <arc target="glyph414" source="glyph123" id="arc444" class="catalysis">
            <start y="1832.8334" x="4186.0"/>
            <end y="1832.8334" x="4216.0"/>
        </arc>
        <arc target="glyph278" source="glyph145" id="arc445" class="catalysis">
            <start y="1832.8334" x="4298.0"/>
            <end y="1832.8334" x="4268.0"/>
        </arc>
        <arc target="glyph394" source="glyph49" id="arc446" class="catalysis">
            <start y="1509.5" x="4186.0"/>
            <end y="1509.5" x="4216.0"/>
        </arc>
        <arc target="glyph397" source="glyph54" id="arc447" class="catalysis">
            <start y="1509.5" x="4298.0"/>
            <end y="1509.5" x="4268.0"/>
        </arc>
        <arc target="glyph259" source="glyph127" id="arc448" class="catalysis">
            <start y="1509.5" x="4389.0"/>
            <end y="1509.5" x="4359.0"/>
        </arc>
        <arc target="glyph427" source="glyph141" id="arc449" class="catalysis">
            <start y="1158.5" x="4095.0"/>
            <end y="1158.5" x="4125.0"/>
        </arc>
        <arc target="glyph423" source="glyph21" id="arc450" class="catalysis">
            <start y="1158.5" x="4186.0"/>
            <end y="1158.5" x="4216.0"/>
        </arc>
        <arc target="glyph345" source="glyph110" id="arc451" class="catalysis">
            <start y="999.5" x="4095.0"/>
            <end y="999.5" x="4125.0"/>
        </arc>
        <arc target="glyph284" source="glyph169" id="arc452" class="catalysis">
            <start y="999.5" x="4186.0"/>
            <end y="999.5" x="4216.0"/>
        </arc>
        <arc target="glyph281" source="glyph24" id="arc453" class="catalysis">
            <start y="999.5" x="4298.0"/>
            <end y="999.5" x="4268.0"/>
        </arc>
        <arc target="glyph396" source="glyph91" id="arc454" class="catalysis">
            <start y="624.5" x="4325.0"/>
            <end y="654.5" x="4325.0"/>
        </arc>
        <arc target="glyph268" source="glyph53" id="arc455" class="catalysis">
            <start y="683.5" x="3666.0"/>
            <end y="713.5" x="3666.0"/>
        </arc>
        <arc target="glyph289" source="glyph74" id="arc456" class="catalysis">
            <start y="564.5" x="3666.0"/>
            <end y="594.5" x="3666.0"/>
        </arc>
        <arc target="glyph261" source="glyph168" id="arc457" class="catalysis">
            <start y="1509.5" x="3485.0"/>
            <end y="1509.5" x="3515.0"/>
        </arc>
        <arc target="glyph432" source="glyph75" id="arc458" class="catalysis">
            <start y="1509.5" x="3597.0"/>
            <end y="1509.5" x="3567.0"/>
        </arc>
        <arc target="glyph267" source="glyph77" id="arc459" class="catalysis">
            <start y="1509.5" x="3688.0"/>
            <end y="1509.5" x="3658.0"/>
        </arc>
        <arc target="glyph377" source="glyph195" id="arc460" class="catalysis">
            <start y="1158.5" x="3394.0"/>
            <end y="1158.5" x="3424.0"/>
        </arc>
        <arc target="glyph258" source="glyph31" id="arc461" class="catalysis">
            <start y="1158.5" x="3485.0"/>
            <end y="1158.5" x="3515.0"/>
        </arc>
        <arc target="glyph327" source="glyph72" id="arc462" class="catalysis">
            <start y="999.5" x="3394.0"/>
            <end y="999.5" x="3424.0"/>
        </arc>
        <arc target="glyph280" source="glyph39" id="arc463" class="catalysis">
            <start y="999.5" x="3485.0"/>
            <end y="999.5" x="3515.0"/>
        </arc>
        <arc target="glyph341" source="glyph129" id="arc464" class="catalysis">
            <start y="999.5" x="3597.0"/>
            <end y="999.5" x="3567.0"/>
        </arc>
        <arc target="glyph318" source="glyph202" id="arc465" class="catalysis">
            <start y="624.5" x="3574.0"/>
            <end y="654.5" x="3574.0"/>
        </arc>
        <arc target="glyph374" source="glyph148" id="arc466" class="catalysis">
            <start y="683.5" x="3014.0"/>
            <end y="713.5" x="3014.0"/>
        </arc>
        <arc target="glyph409" source="glyph59" id="arc467" class="catalysis">
            <start y="564.5" x="3014.0"/>
            <end y="594.5" x="3014.0"/>
        </arc>
        <arc target="glyph420" source="glyph96" id="arc468" class="catalysis">
            <start y="1509.5" x="2784.0"/>
            <end y="1509.5" x="2814.0"/>
        </arc>
        <arc target="glyph390" source="glyph48" id="arc469" class="catalysis">
            <start y="1509.5" x="2896.0"/>
            <end y="1509.5" x="2866.0"/>
        </arc>
        <arc target="glyph299" source="glyph64" id="arc470" class="catalysis">
            <start y="1509.5" x="2987.0"/>
            <end y="1509.5" x="2957.0"/>
        </arc>
        <arc target="glyph404" source="glyph100" id="arc471" class="catalysis">
            <start y="1158.5" x="2693.0"/>
            <end y="1158.5" x="2723.0"/>
        </arc>
        <arc target="glyph329" source="glyph146" id="arc472" class="catalysis">
            <start y="1158.5" x="2784.0"/>
            <end y="1158.5" x="2814.0"/>
        </arc>
        <arc target="glyph400" source="glyph179" id="arc473" class="catalysis">
            <start y="999.5" x="2693.0"/>
            <end y="999.5" x="2723.0"/>
        </arc>
        <arc target="glyph401" source="glyph33" id="arc474" class="catalysis">
            <start y="999.5" x="2784.0"/>
            <end y="999.5" x="2814.0"/>
        </arc>
        <arc target="glyph393" source="glyph95" id="arc475" class="catalysis">
            <start y="999.5" x="2896.0"/>
            <end y="999.5" x="2866.0"/>
        </arc>
        <arc target="glyph313" source="glyph165" id="arc476" class="catalysis">
            <start y="624.5" x="2923.0"/>
            <end y="654.5" x="2923.0"/>
        </arc>
        <arc target="glyph356" source="glyph131" id="arc477" class="catalysis">
            <start y="683.5" x="2502.825"/>
            <end y="713.5" x="2502.825"/>
        </arc>
        <arc target="glyph263" source="glyph66" id="arc478" class="catalysis">
            <start y="564.5" x="2502.825"/>
            <end y="594.5" x="2502.825"/>
        </arc>
        <arc target="glyph331" source="glyph174" id="arc479" class="catalysis">
            <start y="1509.5" x="2083.0"/>
            <end y="1509.5" x="2113.0"/>
        </arc>
        <arc target="glyph288" source="glyph132" id="arc480" class="catalysis">
            <start y="1509.5" x="2195.0"/>
            <end y="1509.5" x="2165.0"/>
        </arc>
        <arc target="glyph292" source="glyph183" id="arc481" class="catalysis">
            <start y="1509.5" x="2286.0"/>
            <end y="1509.5" x="2256.0"/>
        </arc>
        <arc target="glyph408" source="glyph117" id="arc482" class="catalysis">
            <start y="1158.5" x="1992.0"/>
            <end y="1158.5" x="2022.0"/>
        </arc>
        <arc target="glyph253" source="glyph57" id="arc483" class="catalysis">
            <start y="1158.5" x="2083.0"/>
            <end y="1158.5" x="2113.0"/>
        </arc>
        <arc target="glyph328" source="glyph70" id="arc484" class="catalysis">
            <start y="999.5" x="1992.0"/>
            <end y="999.5" x="2022.0"/>
        </arc>
        <arc target="glyph352" source="glyph106" id="arc485" class="catalysis">
            <start y="999.5" x="2083.0"/>
            <end y="999.5" x="2113.0"/>
        </arc>
        <arc target="glyph355" source="glyph200" id="arc486" class="catalysis">
            <start y="999.5" x="2195.0"/>
            <end y="999.5" x="2165.0"/>
        </arc>
        <arc target="glyph433" source="glyph172" id="arc487" class="catalysis">
            <start y="624.5" x="2410.825"/>
            <end y="654.5" x="2410.825"/>
        </arc>
        <arc target="glyph382" source="glyph147" id="arc488" class="catalysis">
            <start y="683.5" x="2106.0"/>
            <end y="713.5" x="2106.0"/>
        </arc>
        <arc target="glyph291" source="glyph101" id="arc489" class="catalysis">
            <start y="564.5" x="2106.0"/>
            <end y="594.5" x="2106.0"/>
        </arc>
        <arc target="glyph309" source="glyph79" id="arc490" class="catalysis">
            <start y="1509.5" x="1382.0"/>
            <end y="1509.5" x="1412.0"/>
        </arc>
        <arc target="glyph365" source="glyph120" id="arc491" class="catalysis">
            <start y="1509.5" x="1494.0"/>
            <end y="1509.5" x="1464.0"/>
        </arc>
        <arc target="glyph257" source="glyph138" id="arc492" class="catalysis">
            <start y="1509.5" x="1585.0"/>
            <end y="1509.5" x="1555.0"/>
        </arc>
        <arc target="glyph388" source="glyph87" id="arc493" class="catalysis">
            <start y="1158.5" x="1291.0"/>
            <end y="1158.5" x="1321.0"/>
        </arc>
        <arc target="glyph254" source="glyph139" id="arc494" class="catalysis">
            <start y="1158.5" x="1382.0"/>
            <end y="1158.5" x="1412.0"/>
        </arc>
        <arc target="glyph298" source="glyph32" id="arc495" class="catalysis">
            <start y="999.5" x="1291.0"/>
            <end y="999.5" x="1321.0"/>
        </arc>
        <arc target="glyph381" source="glyph30" id="arc496" class="catalysis">
            <start y="999.5" x="1382.0"/>
            <end y="999.5" x="1412.0"/>
        </arc>
        <arc target="glyph269" source="glyph71" id="arc497" class="catalysis">
            <start y="999.5" x="1494.0"/>
            <end y="999.5" x="1464.0"/>
        </arc>
        <arc target="glyph399" source="glyph109" id="arc498" class="catalysis">
            <start y="624.5" x="1956.0"/>
            <end y="654.5" x="1956.0"/>
        </arc>
        <arc target="glyph272" source="glyph193" id="arc499" class="catalysis">
            <start y="683.5" x="1405.0"/>
            <end y="713.5" x="1405.0"/>
        </arc>
        <arc target="glyph416" source="glyph116" id="arc500" class="catalysis">
            <start y="564.5" x="1405.0"/>
            <end y="594.5" x="1405.0"/>
        </arc>
        <arc target="glyph346" source="glyph167" id="arc501" class="catalysis">
            <start y="1616.5" x="863.0"/>
            <end y="1616.5" x="893.0"/>
        </arc>
        <arc target="glyph274" source="glyph191" id="arc502" class="catalysis">
            <start y="1616.5" x="975.0"/>
            <end y="1616.5" x="945.0"/>
        </arc>
        <arc target="glyph353" source="glyph60" id="arc503" class="catalysis">
            <start y="1374.5" x="851.0"/>
            <end y="1374.5" x="881.0"/>
        </arc>
        <arc target="glyph360" source="glyph161" id="arc504" class="catalysis">
            <start y="1158.5" x="772.0"/>
            <end y="1158.5" x="802.0"/>
        </arc>
        <arc target="glyph340" source="glyph83" id="arc505" class="catalysis">
            <start y="1158.5" x="863.0"/>
            <end y="1158.5" x="893.0"/>
        </arc>
        <arc target="glyph354" source="glyph80" id="arc506" class="catalysis">
            <start y="999.5" x="772.0"/>
            <end y="999.5" x="802.0"/>
        </arc>
        <arc target="glyph417" source="glyph121" id="arc507" class="catalysis">
            <start y="999.5" x="863.0"/>
            <end y="999.5" x="893.0"/>
        </arc>
        <arc target="glyph302" source="glyph187" id="arc508" class="catalysis">
            <start y="999.5" x="975.0"/>
            <end y="999.5" x="945.0"/>
        </arc>
        <arc target="glyph336" source="glyph125" id="arc509" class="catalysis">
            <start y="624.5" x="1311.0"/>
            <end y="654.5" x="1311.0"/>
        </arc>
        <arc target="glyph330" source="glyph108" id="arc510" class="catalysis">
            <start y="564.5" x="886.0"/>
            <end y="594.5" x="886.0"/>
        </arc>
        <arc target="glyph410" source="glyph175" id="arc511" class="catalysis">
            <start y="683.5" x="886.0"/>
            <end y="713.5" x="886.0"/>
        </arc>
        <arc target="glyph429" source="glyph88" id="arc512" class="catalysis">
            <start y="1509.5" x="344.0"/>
            <end y="1509.5" x="374.0"/>
        </arc>
        <arc target="glyph333" source="glyph185" id="arc513" class="catalysis">
            <start y="1509.5" x="456.0"/>
            <end y="1509.5" x="426.0"/>
        </arc>
        <arc target="glyph386" source="glyph151" id="arc514" class="catalysis">
            <start y="1509.5" x="547.0"/>
            <end y="1509.5" x="517.0"/>
        </arc>
        <arc target="glyph412" source="glyph36" id="arc515" class="catalysis">
            <start y="1158.5" x="253.0"/>
            <end y="1158.5" x="283.0"/>
        </arc>
        <arc target="glyph372" source="glyph52" id="arc516" class="catalysis">
            <start y="1158.5" x="344.0"/>
            <end y="1158.5" x="374.0"/>
        </arc>
        <arc target="glyph428" source="glyph55" id="arc517" class="catalysis">
            <start y="1158.5" x="456.0"/>
            <end y="1158.5" x="426.0"/>
        </arc>
        <arc target="glyph435" source="glyph34" id="arc518" class="catalysis">
            <start y="966.5" x="253.0"/>
            <end y="966.5" x="283.0"/>
        </arc>
        <arc target="glyph358" source="glyph82" id="arc519" class="catalysis">
            <start y="966.5" x="344.0"/>
            <end y="966.5" x="374.0"/>
        </arc>
        <arc target="glyph301" source="glyph142" id="arc520" class="catalysis">
            <start y="966.5" x="456.0"/>
            <end y="966.5" x="426.0"/>
        </arc>
        <arc target="glyph411" source="glyph149" id="arc521" class="catalysis">
            <start y="718.5" x="332.0"/>
            <end y="718.5" x="362.0"/>
        </arc>
        <arc target="glyph337" source="glyph115" id="arc522" class="catalysis">
            <start y="599.5" x="332.0"/>
            <end y="599.5" x="362.0"/>
        </arc>
        <arc target="glyph264" source="glyph124" id="arc523" class="catalysis">
            <start y="370.5" x="711.0"/>
            <end y="370.5" x="741.0"/>
        </arc>
        <arc target="glyph319" source="glyph160" id="arc524" class="catalysis">
            <start y="370.5" x="823.0"/>
            <end y="370.5" x="793.0"/>
        </arc>
        <arc target="glyph311" source="glyph94" id="arc525" class="catalysis">
            <start y="370.5" x="914.0"/>
            <end y="370.5" x="884.0"/>
        </arc>
        <arc target="glyph325" source="glyph118" id="arc526" class="catalysis">
            <start y="281.0" x="590.0"/>
            <end y="281.0" x="560.0"/>
        </arc>
        <arc target="glyph395" source="glyph178" id="arc527" class="catalysis">
            <start y="302.5" x="367.0"/>
            <end y="332.5" x="367.0"/>
        </arc>
        <arc target="glyph286" source="glyph102" id="arc528" class="catalysis">
            <start y="225.5" x="332.0"/>
            <end y="225.5" x="362.0"/>
        </arc>
        <arc target="glyph338" source="glyph93" id="arc529" class="catalysis">
            <start y="163.5" x="802.0"/>
            <end y="163.5" x="772.0"/>
        </arc>
        <arc target="glyph265" source="glyph177" id="arc530" class="catalysis">
            <start y="837.5" x="332.0"/>
            <end y="837.5" x="362.0"/>
        </arc>
        <arc target="glyph434" source="glyph26" id="arc531" class="catalysis">
            <start y="802.5" x="886.0"/>
            <end y="832.5" x="886.0"/>
        </arc>
        <arc target="glyph287" source="glyph196" id="arc532" class="catalysis">
            <start y="802.5" x="1405.0"/>
            <end y="832.5" x="1405.0"/>
        </arc>
        <arc target="glyph295" source="glyph105" id="arc533" class="catalysis">
            <start y="802.5" x="2106.0"/>
            <end y="832.5" x="2106.0"/>
        </arc>
        <arc target="glyph276" source="glyph152" id="arc534" class="catalysis">
            <start y="802.5" x="2502.825"/>
            <end y="832.5" x="2502.825"/>
        </arc>
        <arc target="glyph308" source="glyph130" id="arc535" class="catalysis">
            <start y="802.5" x="3014.0"/>
            <end y="832.5" x="3014.0"/>
        </arc>
        <arc target="glyph323" source="glyph113" id="arc536" class="catalysis">
            <start y="802.5" x="3666.0"/>
            <end y="832.5" x="3666.0"/>
        </arc>
        <arc target="glyph389" source="glyph153" id="arc537" class="catalysis">
            <start y="966.5" x="547.0"/>
            <end y="966.5" x="517.0"/>
        </arc>
        <arc target="glyph370" source="glyph189" id="arc538" class="catalysis">
            <start y="999.5" x="1066.0"/>
            <end y="999.5" x="1036.0"/>
        </arc>
        <arc target="glyph296" source="glyph136" id="arc539" class="catalysis">
            <start y="999.5" x="1585.0"/>
            <end y="999.5" x="1555.0"/>
        </arc>
        <arc target="glyph431" source="glyph45" id="arc540" class="catalysis">
            <start y="999.5" x="2286.0"/>
            <end y="999.5" x="2256.0"/>
        </arc>
        <arc target="glyph314" source="glyph197" id="arc541" class="catalysis">
            <start y="999.5" x="3688.0"/>
            <end y="999.5" x="3658.0"/>
        </arc>
        <arc target="glyph293" source="glyph181" id="arc542" class="catalysis">
            <start y="999.5" x="4389.0"/>
            <end y="999.5" x="4359.0"/>
        </arc>
        <arc target="glyph303" source="glyph97" id="arc543" class="catalysis">
            <start y="999.5" x="2987.0"/>
            <end y="999.5" x="2957.0"/>
        </arc>
        <arc target="glyph324" source="glyph37" id="arc544" class="catalysis">
            <start y="1158.5" x="547.0"/>
            <end y="1158.5" x="517.0"/>
        </arc>
        <arc target="glyph297" source="glyph46" id="arc545" class="catalysis">
            <start y="1158.5" x="975.0"/>
            <end y="1158.5" x="945.0"/>
        </arc>
        <arc target="glyph255" source="glyph43" id="arc546" class="catalysis">
            <start y="1158.5" x="1494.0"/>
            <end y="1158.5" x="1464.0"/>
        </arc>
        <arc target="glyph273" source="glyph134" id="arc547" class="catalysis">
            <start y="1158.5" x="2195.0"/>
            <end y="1158.5" x="2165.0"/>
        </arc>
        <arc target="glyph375" source="glyph112" id="arc548" class="catalysis">
            <start y="1158.5" x="2896.0"/>
            <end y="1158.5" x="2866.0"/>
        </arc>
        <arc target="glyph379" source="glyph154" id="arc549" class="catalysis">
            <start y="1158.5" x="3597.0"/>
            <end y="1158.5" x="3567.0"/>
        </arc>
        <arc target="glyph357" source="glyph38" id="arc550" class="catalysis">
            <start y="1158.5" x="4298.0"/>
            <end y="1158.5" x="4268.0"/>
        </arc>
        <arc target="glyph266" source="glyph84" id="arc551" class="catalysis">
            <start y="1509.5" x="638.0"/>
            <end y="1509.5" x="608.0"/>
        </arc>
        <arc target="glyph277" source="glyph164" id="arc552" class="catalysis">
            <start y="1616.5" x="1066.0"/>
            <end y="1616.5" x="1036.0"/>
        </arc>
        <arc target="glyph391" source="glyph126" id="arc553" class="catalysis">
            <start y="1509.5" x="1676.0"/>
            <end y="1509.5" x="1646.0"/>
        </arc>
        <arc target="glyph315" source="glyph50" id="arc554" class="catalysis">
            <start y="1509.5" x="2377.0"/>
            <end y="1509.5" x="2347.0"/>
        </arc>
        <arc target="glyph425" source="glyph98" id="arc555" class="catalysis">
            <start y="1509.5" x="3078.0"/>
            <end y="1509.5" x="3048.0"/>
        </arc>
        <arc target="glyph424" source="glyph47" id="arc556" class="catalysis">
            <start y="1509.5" x="3779.0"/>
            <end y="1509.5" x="3749.0"/>
        </arc>
        <arc target="glyph378" source="glyph58" id="arc557" class="catalysis">
            <start y="1509.5" x="4480.0"/>
            <end y="1509.5" x="4450.0"/>
        </arc>
        <arc target="glyph363" source="glyph86" id="arc558" class="catalysis">
            <start y="683.5" x="4584.0"/>
            <end y="713.5" x="4584.0"/>
        </arc>
        <arc target="glyph421" source="glyph25" id="arc559" class="catalysis">
            <start y="999.5" x="4673.0"/>
            <end y="999.5" x="4643.0"/>
        </arc>
        <arc target="glyph294" source="glyph162" id="arc560" class="catalysis">
            <start y="1250.5" x="4673.0"/>
            <end y="1250.5" x="4643.0"/>
        </arc>
        <arc target="glyph351" source="glyph76" id="arc561" class="catalysis">
            <start y="1407.5" x="4673.0"/>
            <end y="1407.5" x="4643.0"/>
        </arc>
        <arc target="glyph283" source="glyph140" id="arc562" class="catalysis">
            <start y="1937.8334" x="2938.0"/>
            <end y="1937.8334" x="2968.0"/>
        </arc>
        <arc target="glyph342" source="glyph56" id="arc563" class="catalysis">
            <start y="1937.8334" x="3050.0"/>
            <end y="1937.8334" x="3020.0"/>
        </arc>
        <arc target="glyph364" source="glyph201" id="arc564" class="catalysis">
            <start y="624.5" x="4700.0"/>
            <end y="654.5" x="4700.0"/>
        </arc>
        <arc target="glyph344" source="glyph92" id="arc565" class="catalysis">
            <start y="1407.5" x="4764.0"/>
            <end y="1407.5" x="4734.0"/>
        </arc>
        <arc target="glyph262" source="glyph41" id="arc566" class="catalysis">
            <start y="659.5" x="590.0"/>
            <end y="659.5" x="560.0"/>
        </arc>
        <arc target="glyph332" source="glyph135" id="arc567" class="catalysis">
            <start y="778.5" x="590.0"/>
            <end y="778.5" x="560.0"/>
        </arc>
        <arc target="glyph371" source="glyph29" id="arc568" class="catalysis">
            <start y="447.5" x="699.0"/>
            <end y="447.5" x="729.0"/>
        </arc>
        <arc target="glyph256" source="glyph63" id="arc569" class="catalysis">
            <start y="718.5" x="96.0"/>
            <end y="718.5" x="126.0"/>
        </arc>
        <arc target="glyph418" source="glyph159" id="arc570" class="catalysis">
            <start y="1509.5" x="729.0"/>
            <end y="1509.5" x="699.0"/>
        </arc>
        <arc target="glyph369" source="glyph67" id="arc571" class="catalysis">
            <start y="1616.5" x="1157.0"/>
            <end y="1616.5" x="1127.0"/>
        </arc>
        <arc target="glyph300" source="glyph199" id="arc572" class="catalysis">
            <start y="1509.5" x="1767.0"/>
            <end y="1509.5" x="1737.0"/>
        </arc>
        <arc target="glyph335" source="glyph166" id="arc573" class="catalysis">
            <start y="1158.5" x="638.0"/>
            <end y="1158.5" x="608.0"/>
        </arc>
        <arc target="glyph312" source="glyph61" id="arc574" class="catalysis">
            <start y="1158.5" x="1066.0"/>
            <end y="1158.5" x="1036.0"/>
        </arc>
        <arc target="glyph402" source="glyph20" id="arc575" class="catalysis">
            <start y="1158.5" x="1157.0"/>
            <end y="1158.5" x="1127.0"/>
        </arc>
        <arc target="glyph334" source="glyph90" id="arc576" class="catalysis">
            <start y="1509.5" x="2468.0"/>
            <end y="1509.5" x="2438.0"/>
        </arc>
        <arc target="glyph317" source="glyph190" id="arc577" class="catalysis">
            <start y="1158.5" x="1585.0"/>
            <end y="1158.5" x="1555.0"/>
        </arc>
        <arc target="glyph398" source="glyph150" id="arc578" class="catalysis">
            <start y="1158.5" x="1676.0"/>
            <end y="1158.5" x="1646.0"/>
        </arc>
        <arc target="glyph305" source="glyph182" id="arc579" class="catalysis">
            <start y="1158.5" x="2286.0"/>
            <end y="1158.5" x="2256.0"/>
        </arc>
        <arc target="glyph320" source="glyph35" id="arc580" class="catalysis">
            <start y="1158.5" x="2377.0"/>
            <end y="1158.5" x="2347.0"/>
        </arc>
        <arc target="glyph350" source="glyph186" id="arc581" class="catalysis">
            <start y="1158.5" x="2987.0"/>
            <end y="1158.5" x="2957.0"/>
        </arc>
        <arc target="glyph362" source="glyph104" id="arc582" class="catalysis">
            <start y="1158.5" x="3078.0"/>
            <end y="1158.5" x="3048.0"/>
        </arc>
        <arc target="glyph403" source="glyph176" id="arc583" class="catalysis">
            <start y="1509.5" x="3169.0"/>
            <end y="1509.5" x="3139.0"/>
        </arc>
        <arc target="glyph415" source="glyph128" id="arc584" class="catalysis">
            <start y="1158.5" x="3688.0"/>
            <end y="1158.5" x="3658.0"/>
        </arc>
        <arc target="glyph385" source="glyph180" id="arc585" class="catalysis">
            <start y="1158.5" x="3779.0"/>
            <end y="1158.5" x="3749.0"/>
        </arc>
        <arc target="glyph426" source="glyph73" id="arc586" class="catalysis">
            <start y="1509.5" x="3870.0"/>
            <end y="1509.5" x="3840.0"/>
        </arc>
        <arc target="glyph349" source="glyph40" id="arc587" class="catalysis">
            <start y="1158.5" x="4389.0"/>
            <end y="1158.5" x="4359.0"/>
        </arc>
        <arc target="glyph306" source="glyph28" id="arc588" class="catalysis">
            <start y="1158.5" x="4480.0"/>
            <end y="1158.5" x="4450.0"/>
        </arc>
        <arc target="glyph322" source="glyph158" id="arc589" class="catalysis">
            <start y="1509.5" x="4571.0"/>
            <end y="1509.5" x="4541.0"/>
        </arc>
        <arc target="glyph422" source="glyph62" id="arc590" class="catalysis">
            <start y="1780.8334" x="2057.0"/>
            <end y="1780.8334" x="2027.0"/>
        </arc>
        <arc target="glyph348" source="glyph170" id="arc591" class="catalysis">
            <start y="1683.8334" x="4381.0"/>
            <end y="1713.8334" x="4381.0"/>
        </arc>
        <arc target="glyph368" source="glyph143" id="arc592" class="catalysis">
            <start y="1979.8334" x="4277.0"/>
            <end y="1979.8334" x="4247.0"/>
        </arc>
        <arc target="glyph326" source="glyph114" id="arc593" class="catalysis">
            <start y="718.5" x="214.0"/>
            <end y="718.5" x="244.0"/>
        </arc>
        <arc target="glyph17" source="glyph229" id="arc594" class="equivalence arc">
            <start y="1904.8334" x="4227.0"/>
            <next y="1904.8334" x="3896.5"/>
            <next y="1904.8334" x="3894.0"/>
            <next y="1907.3334" x="3891.5"/>
            <next y="1909.8334" x="3891.5"/>
            <next y="2053.8333" x="3891.5"/>
            <next y="2056.3333" x="3891.5"/>
            <next y="2058.8333" x="3889.0"/>
            <next y="2058.8333" x="3886.5"/>
            <next y="2058.8333" x="3131.0"/>
            <end y="2058.8333" x="3131.0"/>
        </arc>
        <arc target="glyph15" source="glyph247" id="arc595" class="equivalence arc">
            <start y="221.86539" x="781.553"/>
            <next y="221.504" x="783.0"/>
            <next y="221.504" x="1077.5"/>
            <next y="221.504" x="1080.0"/>
            <next y="219.004" x="1082.5"/>
            <next y="216.504" x="1082.5"/>
            <next y="182.0" x="1082.5"/>
            <next y="179.5" x="1082.5"/>
            <next y="177.0" x="1085.0"/>
            <next y="177.0" x="1087.5"/>
            <next y="177.0" x="1317.5"/>
            <end y="177.0" x="1317.5"/>
        </arc>
        <arc target="glyph14" source="glyph240" id="arc596" class="equivalence arc">
            <start y="115.5" x="400.0"/>
            <next y="88.0" x="400.0"/>
            <next y="85.5" x="400.0"/>
            <next y="83.0" x="402.5"/>
            <next y="83.0" x="405.0"/>
            <next y="83.0" x="553.0"/>
            <end y="83.0" x="553.0"/>
        </arc>
        <arc target="glyph16" source="glyph247" id="arc597" class="equivalence arc">
            <start y="225.5" x="782.0"/>
            <next y="225.504" x="1810.5"/>
            <end y="225.5" x="1810.5"/>
        </arc>
        <arc target="glyph19" source="glyph215" id="arc598" class="equivalence arc">
            <start y="1718.8334" x="1423.0"/>
            <next y="1718.8334" x="1384.0"/>
            <next y="1718.8334" x="1381.5"/>
            <next y="1721.3334" x="1379.0"/>
            <next y="1723.8334" x="1379.0"/>
            <next y="1952.3334" x="1379.0"/>
            <end y="1952.3334" x="1379.0"/>
        </arc>
        <arc target="glyph18" source="glyph227" id="arc599" class="equivalence arc">
            <start y="1725.5334" x="4255.4204"/>
            <next y="1726.8214" x="4258.0"/>
            <next y="1726.8214" x="4350.0"/>
            <next y="1726.8214" x="4352.5"/>
            <next y="1729.3214" x="4355.0"/>
            <next y="1731.8214" x="4355.0"/>
            <next y="2123.8333" x="4355.0"/>
            <next y="2126.3333" x="4355.0"/>
            <next y="2128.8333" x="4357.5"/>
            <next y="2128.8333" x="4360.0"/>
            <next y="2128.8333" x="4451.5"/>
            <end y="2128.8333" x="4451.5"/>
        </arc>
        <arc target="glyph10" source="glyph213" id="arc600" class="equivalence arc">
            <start y="2071.7175" x="4243.8604"/>
            <next y="2072.8333" x="4244.0"/>
            <next y="2163.8333" x="4244.0"/>
            <next y="2166.3333" x="4244.0"/>
            <next y="2168.8333" x="4246.5"/>
            <next y="2168.8333" x="4249.0"/>
            <next y="2168.8333" x="4451.5"/>
            <end y="2168.8333" x="4451.5"/>
        </arc>
        <arc target="glyph11" source="glyph227" id="arc601" class="equivalence arc">
            <start y="1722.461" x="4256.5547"/>
            <next y="1722.8214" x="4258.0"/>
            <next y="1722.8214" x="4354.0"/>
            <next y="1722.8214" x="4356.5"/>
            <next y="1725.3214" x="4359.0"/>
            <next y="1727.8214" x="4359.0"/>
            <next y="2011.8334" x="4359.0"/>
            <next y="2014.3334" x="4359.0"/>
            <next y="2016.8334" x="4361.5"/>
            <next y="2016.8334" x="4364.0"/>
            <next y="2016.8334" x="4552.0"/>
            <end y="2016.8334" x="4552.0"/>
        </arc>
        <arc target="glyph13" source="glyph213" id="arc602" class="equivalence arc">
            <start y="2056.8333" x="4257.0"/>
            <next y="2056.8333" x="4552.0"/>
            <end y="2056.8333" x="4552.0"/>
        </arc>
        <arc target="glyph12" source="glyph213" id="arc603" class="equivalence arc">
            <start y="2071.7175" x="4240.1396"/>
            <next y="2072.8333" x="4240.0"/>
            <next y="2235.8333" x="4240.0"/>
            <next y="2238.3333" x="4240.0"/>
            <next y="2240.8333" x="4242.5"/>
            <next y="2240.8333" x="4245.0"/>
            <next y="2240.8333" x="4572.0"/>
            <end y="2240.8333" x="4572.0"/>
        </arc>
    </map>
</sbgn>
