# Supplementary material for: STON: exploring biological pathways using the SBGN standard and graph databases
Source: BMC Bioinformatics. 2016 Dec 5;17:494. doi: 10.1186/s12859-016-1394-x (PMC5139139; doi:10.1186/s12859-016-1394-x)
Supplement: Supplementary file 4 — SBGN files in a COMBINE Archive. This COMBINE Archive contains the five SBGN-ML files used to generate the benchmark table present in the Additional file 1. (OMEX 181 kb) [file 12859_2016_1394_MOESM4_ESM.omex › iNOSAF.sbgn]

<?xml version="1.0" encoding="UTF-8" standalone="yes"?>
<sbgn xmlns="http://sbgn.org/libsbgn/0.2">
    <map language="activity flow">
        <glyph compartmentOrder="-38.0" id="glyph0" class="compartment">
            <label text="Cytosol">
                <bbox y="168.0" x="950.0" h="18.0" w="60.0"/>
            </label>
            <bbox y="160.0" x="275.0" h="440.0" w="1410.0"/>
        </glyph>
        <glyph compartmentOrder="-37.0" id="glyph1" class="compartment">
            <label text="Nucleus">
                <bbox y="618.0" x="947.5" h="18.0" w="65.0"/>
            </label>
            <bbox y="610.0" x="275.0" h="240.0" w="1410.0"/>
        </glyph>
        <glyph compartmentOrder="-36.0" id="glyph2" class="compartment">
            <label text="Extracellular space">
                <bbox y="18.0" x="911.5" h="18.0" w="137.0"/>
            </label>
            <bbox y="10.0" x="275.0" h="140.0" w="1410.0"/>
        </glyph>
        <glyph compartmentRef="glyph0" id="glyph20" class="biological activity">
            <label text="iNOS"/>
            <bbox y="230.0" x="890.0" h="40.0" w="80.0"/>
            <glyph id="glyph20a" class="unit of information">
                <label text="ct:mRNA"/>
                <entity name="nucleic acid feature"/>
                <bbox y="222.0" x="900.5" h="16.0" w="59.0"/>
            </glyph>
        </glyph>
        <glyph compartmentRef="glyph1" id="glyph12" class="biological activity">
            <label text="iNOS"/>
            <bbox y="720.0" x="890.0" h="40.0" w="80.0"/>
            <glyph id="glyph12a" class="unit of information">
                <label text="ct:mRNA"/>
                <entity name="nucleic acid feature"/>
                <bbox y="712.0" x="900.5" h="16.0" w="59.0"/>
            </glyph>
        </glyph>
        <glyph compartmentRef="glyph1" id="glyph14" class="biological activity">
            <label text="iNOS"/>
            <bbox y="780.0" x="700.0" h="40.0" w="80.0"/>
            <glyph id="glyph14a" class="unit of information">
                <label text="ct:gene"/>
                <entity name="nucleic acid feature"/>
                <bbox y="772.0" x="714.5" h="16.0" w="51.0"/>
            </glyph>
        </glyph>
        <glyph id="glyph36" class="and">
            <bbox y="719.0" x="799.0" h="42.0" w="42.0"/>
            <port y="740.0" x="862.0" id="glyph36.2"/>
            <port y="740.0" x="778.0" id="glyph36.1"/>
        </glyph>
        <glyph compartmentRef="glyph1" id="glyph9" class="biological activity">
            <label text="IRF1"/>
            <bbox y="660.0" x="700.0" h="40.0" w="80.0"/>
            <glyph id="glyph9a" class="unit of information">
                <entity name="macromolecule"/>
                <bbox y="652.0" x="705.0" h="16.0" w="30.0"/>
            </glyph>
        </glyph>
        <glyph compartmentRef="glyph0" id="glyph11" class="biological activity">
            <label text="IRF1"/>
            <bbox y="450.0" x="510.0" h="40.0" w="80.0"/>
            <glyph id="glyph11a" class="unit of information">
                <label text="ct:mRNA"/>
                <entity name="nucleic acid feature"/>
                <bbox y="442.0" x="520.5" h="16.0" w="59.0"/>
            </glyph>
        </glyph>
        <glyph compartmentRef="glyph0" id="glyph5" class="biological activity">
            <label text="IRF1"/>
            <bbox y="450.0" x="700.0" h="40.0" w="80.0"/>
            <glyph id="glyph5a" class="unit of information">
                <entity name="macromolecule"/>
                <bbox y="442.0" x="705.0" h="16.0" w="30.0"/>
            </glyph>
        </glyph>
        <glyph compartmentRef="glyph1" id="glyph16" class="biological activity">
            <label text="IRF1"/>
            <bbox y="720.0" x="510.0" h="40.0" w="80.0"/>
            <glyph id="glyph16a" class="unit of information">
                <label text="ct:mRNA"/>
                <entity name="nucleic acid feature"/>
                <bbox y="712.0" x="520.5" h="16.0" w="59.0"/>
            </glyph>
        </glyph>
        <glyph compartmentRef="glyph1" id="glyph6" class="biological activity">
            <label text="IRF1"/>
            <bbox y="780.0" x="320.0" h="40.0" w="80.0"/>
            <glyph id="glyph6a" class="unit of information">
                <label text="ct:gene"/>
                <entity name="nucleic acid feature"/>
                <bbox y="772.0" x="334.5" h="16.0" w="51.0"/>
            </glyph>
        </glyph>
        <glyph id="glyph33" class="and">
            <bbox y="719.0" x="409.0" h="42.0" w="42.0"/>
            <port y="740.0" x="472.0" id="glyph33.2"/>
            <port y="740.0" x="388.0" id="glyph33.1"/>
        </glyph>
        <glyph compartmentRef="glyph1" id="glyph24" class="biological activity">
            <label text="STAT1alpha"/>
            <bbox y="660.0" x="320.0" h="40.0" w="80.0"/>
            <glyph id="glyph24a" class="unit of information">
                <entity name="macromolecule"/>
                <bbox y="652.0" x="325.0" h="16.0" w="30.0"/>
            </glyph>
        </glyph>
        <glyph compartmentRef="glyph2" id="glyph8" class="biological activity">
            <label text="arginine"/>
            <bbox y="30.0" x="1190.0" h="40.0" w="80.0"/>
            <glyph id="glyph8a" class="unit of information">
                <entity name="simple chemical"/>
                <bbox y="20.0" x="1200.0" h="20.0" w="20.0"/>
            </glyph>
        </glyph>
        <glyph compartmentRef="glyph0" id="glyph28" class="biological activity">
            <label text="NO"/>
            <bbox y="230.0" x="1500.0" h="40.0" w="80.0"/>
            <glyph id="glyph28a" class="unit of information">
                <entity name="simple chemical"/>
                <bbox y="220.0" x="1510.0" h="20.0" w="20.0"/>
            </glyph>
        </glyph>
        <glyph compartmentRef="glyph2" id="glyph10" class="biological activity">
            <label text="NO"/>
            <bbox y="30.0" x="1500.0" h="40.0" w="80.0"/>
            <glyph id="glyph10a" class="unit of information">
                <entity name="simple chemical"/>
                <bbox y="20.0" x="1510.0" h="20.0" w="20.0"/>
            </glyph>
        </glyph>
        <glyph compartmentRef="glyph0" id="glyph17" class="biological activity">
            <label text="iNOS"/>
            <bbox y="230.0" x="1050.0" h="40.0" w="80.0"/>
            <glyph id="glyph17a" class="unit of information">
                <entity name="macromolecule"/>
                <bbox y="222.0" x="1055.0" h="16.0" w="30.0"/>
            </glyph>
        </glyph>
        <glyph compartmentRef="glyph0" id="glyph3" class="biological activity">
            <label text="citruline"/>
            <bbox y="320.0" x="1500.0" h="40.0" w="80.0"/>
            <glyph id="glyph3a" class="unit of information">
                <entity name="simple chemical"/>
                <bbox y="310.0" x="1510.0" h="20.0" w="20.0"/>
            </glyph>
        </glyph>
        <glyph compartmentRef="glyph0" id="glyph26" class="biological activity">
            <label text="aspartate"/>
            <bbox y="480.0" x="1490.0" h="40.0" w="80.0"/>
            <glyph id="glyph26a" class="unit of information">
                <entity name="simple chemical"/>
                <bbox y="470.0" x="1500.0" h="20.0" w="20.0"/>
            </glyph>
        </glyph>
        <glyph compartmentRef="glyph0" id="glyph25" class="biological activity">
            <label text="ASS"/>
            <bbox y="550.0" x="1390.0" h="40.0" w="80.0"/>
            <glyph id="glyph25a" class="unit of information">
                <entity name="macromolecule"/>
                <bbox y="542.0" x="1395.0" h="16.0" w="30.0"/>
            </glyph>
        </glyph>
        <glyph id="glyph32" class="and">
            <bbox y="479.0" x="1349.0" h="42.0" w="42.0"/>
            <port y="500.0" x="1328.0" id="glyph32.1"/>
            <port y="500.0" x="1412.0" id="glyph32.2"/>
        </glyph>
        <glyph compartmentRef="glyph0" id="glyph27" class="biological activity">
            <label text="arginine"/>
            <bbox y="320.0" x="1190.0" h="40.0" w="80.0"/>
            <glyph id="glyph27a" class="unit of information">
                <entity name="simple chemical"/>
                <bbox y="310.0" x="1200.0" h="20.0" w="20.0"/>
            </glyph>
        </glyph>
        <glyph id="glyph37" orientation="vertical" class="and">
            <bbox y="389.0" x="1209.0" h="42.0" w="42.0"/>
            <port y="368.0" x="1230.0" id="glyph37.1"/>
            <port y="452.0" x="1230.0" id="glyph37.2"/>
        </glyph>
        <glyph compartmentRef="glyph0" id="glyph22" class="biological activity">
            <label text="fumarate"/>
            <bbox y="320.0" x="1050.0" h="40.0" w="80.0"/>
            <glyph id="glyph22a" class="unit of information">
                <entity name="simple chemical"/>
                <bbox y="310.0" x="1060.0" h="20.0" w="20.0"/>
            </glyph>
        </glyph>
        <glyph compartmentRef="glyph0" id="glyph21" class="biological activity">
            <label text="ASL"/>
            <bbox y="480.0" x="1050.0" h="40.0" w="80.0"/>
            <glyph id="glyph21a" class="unit of information">
                <entity name="macromolecule"/>
                <bbox y="472.0" x="1055.0" h="16.0" w="30.0"/>
            </glyph>
        </glyph>
        <glyph compartmentRef="glyph0" id="glyph19" class="biological activity">
            <label text="argino-succinate"/>
            <bbox y="480.0" x="1190.0" h="40.0" w="80.0"/>
            <glyph id="glyph19a" class="unit of information">
                <entity name="simple chemical"/>
                <bbox y="470.0" x="1200.0" h="20.0" w="20.0"/>
            </glyph>
        </glyph>
        <glyph id="glyph31" orientation="vertical" class="and">
            <bbox y="389.0" x="1069.0" h="42.0" w="42.0"/>
            <port y="368.0" x="1090.0" id="glyph31.1"/>
            <port y="452.0" x="1090.0" id="glyph31.2"/>
        </glyph>
        <glyph id="glyph30" class="and">
            <bbox y="229.0" x="1399.0" h="42.0" w="42.0"/>
            <port y="250.0" x="1462.0" id="glyph30.2"/>
            <port y="250.0" x="1378.0" id="glyph30.1"/>
        </glyph>
        <glyph compartmentRef="glyph0" id="glyph29" class="biological activity">
            <label text="O2"/>
            <bbox y="180.0" x="1260.0" h="40.0" w="80.0"/>
            <glyph id="glyph29a" class="unit of information">
                <entity name="simple chemical"/>
                <bbox y="170.0" x="1270.0" h="20.0" w="20.0"/>
            </glyph>
        </glyph>
        <glyph id="glyph34" class="and">
            <bbox y="319.0" x="1399.0" h="42.0" w="42.0"/>
            <port y="340.0" x="1462.0" id="glyph34.2"/>
            <port y="340.0" x="1378.0" id="glyph34.1"/>
        </glyph>
        <glyph compartmentRef="glyph0" id="glyph18" class="biological activity">
            <label text="STAT1alpha"/>
            <bbox y="450.0" x="320.0" h="40.0" w="80.0"/>
            <glyph id="glyph18a" class="unit of information">
                <entity name="macromolecule"/>
                <bbox y="442.0" x="325.0" h="16.0" w="30.0"/>
            </glyph>
        </glyph>
        <glyph compartmentRef="glyph0" id="glyph15" class="biological activity">
            <label text="JAK2"/>
            <bbox y="260.0" x="440.0" h="40.0" w="80.0"/>
            <glyph id="glyph15a" class="unit of information">
                <entity name="macromolecule"/>
                <bbox y="252.0" x="445.0" h="16.0" w="30.0"/>
            </glyph>
        </glyph>
        <glyph compartmentRef="glyph0" id="glyph23" class="biological activity">
            <label text="JAK1"/>
            <bbox y="200.0" x="440.0" h="40.0" w="80.0"/>
            <glyph id="glyph23a" class="unit of information">
                <label text="aa"/>
                <entity name="macromolecule"/>
                <bbox y="192.0" x="446.5" h="16.0" w="27.0"/>
            </glyph>
        </glyph>
        <glyph compartmentRef="glyph2" id="glyph7" class="biological activity">
            <label text="IFNGR1"/>
            <bbox y="130.0" x="300.0" h="40.0" w="80.0"/>
            <glyph id="glyph7a" class="unit of information">
                <entity name="macromolecule"/>
                <bbox y="122.0" x="305.0" h="16.0" w="30.0"/>
            </glyph>
        </glyph>
        <glyph compartmentRef="glyph2" id="glyph4" class="biological activity">
            <label text="IFNGR2"/>
            <bbox y="130.0" x="410.0" h="40.0" w="80.0"/>
            <glyph id="glyph4a" class="unit of information">
                <entity name="macromolecule"/>
                <bbox y="122.0" x="415.0" h="16.0" w="30.0"/>
            </glyph>
        </glyph>
        <glyph compartmentRef="glyph2" id="glyph13" class="biological activity">
            <label text="IFNG"/>
            <bbox y="40.0" x="370.0" h="40.0" w="80.0"/>
            <glyph id="glyph13a" class="unit of information">
                <entity name="macromolecule"/>
                <bbox y="32.0" x="375.0" h="16.0" w="30.0"/>
            </glyph>
        </glyph>
        <glyph id="glyph35" orientation="vertical" class="and">
            <bbox y="309.0" x="339.0" h="42.0" w="42.0"/>
            <port y="372.0" x="360.0" id="glyph35.2"/>
            <port y="288.0" x="360.0" id="glyph35.1"/>
        </glyph>
        <arc target="glyph17" source="glyph20" id="arc0" class="necessary stimulation">
            <start y="250.0" x="970.0"/>
            <end y="250.0" x="1050.0"/>
        </arc>
        <arc target="glyph20" source="glyph12" id="arc1" class="positive influence">
            <start y="720.0" x="930.0"/>
            <end y="270.0" x="930.0"/>
        </arc>
        <arc target="glyph12" source="glyph36.2" id="arc2" class="necessary stimulation">
            <start y="740.0" x="862.0"/>
            <end y="740.0" x="890.0"/>
        </arc>
        <arc target="glyph36.1" source="glyph9" id="arc3" class="logic arc">
            <start y="700.0" x="752.6667"/>
            <end y="740.0" x="778.0"/>
        </arc>
        <arc target="glyph36.1" source="glyph14" id="arc4" class="logic arc">
            <start y="780.0" x="752.6667"/>
            <end y="740.0" x="778.0"/>
        </arc>
        <arc target="glyph9" source="glyph5" id="arc5" class="positive influence">
            <start y="490.0" x="740.0"/>
            <end y="660.0" x="740.0"/>
        </arc>
        <arc target="glyph11" source="glyph16" id="arc6" class="positive influence">
            <start y="720.0" x="550.0"/>
            <end y="490.0" x="550.0"/>
        </arc>
        <arc target="glyph5" source="glyph11" id="arc7" class="necessary stimulation">
            <start y="470.0" x="590.0"/>
            <end y="470.0" x="700.0"/>
        </arc>
        <arc target="glyph16" source="glyph33.2" id="arc8" class="necessary stimulation">
            <start y="740.0" x="472.0"/>
            <end y="740.0" x="510.0"/>
        </arc>
        <arc target="glyph33.1" source="glyph24" id="arc9" class="logic arc">
            <start y="700.0" x="369.33334"/>
            <end y="740.0" x="388.0"/>
        </arc>
        <arc target="glyph33.1" source="glyph6" id="arc10" class="logic arc">
            <start y="780.0" x="369.33334"/>
            <end y="740.0" x="388.0"/>
        </arc>
        <arc target="glyph24" source="glyph18" id="arc11" class="positive influence">
            <start y="490.0" x="360.0"/>
            <end y="660.0" x="360.0"/>
        </arc>
        <arc target="glyph3" source="glyph34.2" id="arc12" class="positive influence">
            <start y="340.0" x="1462.0"/>
            <end y="340.0" x="1500.0"/>
        </arc>
        <arc target="glyph34.1" source="glyph27" id="arc13" class="logic arc">
            <start y="340.0" x="1270.0"/>
            <end y="340.0" x="1378.0"/>
        </arc>
        <arc target="glyph28" source="glyph30.2" id="arc14" class="positive influence">
            <start y="250.0" x="1462.0"/>
            <end y="250.0" x="1500.0"/>
        </arc>
        <arc target="glyph27" source="glyph8" id="arc15" class="positive influence">
            <start y="70.0" x="1230.0"/>
            <end y="320.0" x="1230.0"/>
        </arc>
        <arc target="glyph10" source="glyph28" id="arc16" class="positive influence">
            <start y="230.0" x="1540.0"/>
            <end y="70.0" x="1540.0"/>
        </arc>
        <arc target="glyph30.1" source="glyph27" id="arc17" class="logic arc">
            <start y="320.0" x="1262.8889"/>
            <end y="250.0" x="1378.0"/>
        </arc>
        <arc target="glyph34.1" source="glyph17" id="arc18" class="logic arc">
            <start y="262.5" x="1130.0"/>
            <end y="340.0" x="1378.0"/>
        </arc>
        <arc target="glyph30.1" source="glyph17" id="arc19" class="logic arc">
            <start y="250.0" x="1130.0"/>
            <end y="250.0" x="1378.0"/>
        </arc>
        <arc target="glyph19" source="glyph32.1" id="arc20" class="positive influence">
            <start y="500.0" x="1328.0"/>
            <end y="500.0" x="1270.0"/>
        </arc>
        <arc target="glyph32.2" source="glyph3" id="arc21" class="logic arc">
            <start y="360.0" x="1524.0"/>
            <end y="500.0" x="1412.0"/>
        </arc>
        <arc target="glyph32.2" source="glyph26" id="arc22" class="logic arc">
            <start y="500.0" x="1490.0"/>
            <end y="500.0" x="1412.0"/>
        </arc>
        <arc target="glyph32.2" source="glyph25" id="arc23" class="logic arc">
            <start y="550.0" x="1424.8572"/>
            <end y="500.0" x="1412.0"/>
        </arc>
        <arc target="glyph27" source="glyph37.1" id="arc24" class="positive influence">
            <start y="368.0" x="1230.0"/>
            <end y="360.0" x="1230.0"/>
        </arc>
        <arc target="glyph37.2" source="glyph19" id="arc25" class="logic arc">
            <start y="480.0" x="1230.0"/>
            <end y="452.0" x="1230.0"/>
        </arc>
        <arc target="glyph37.2" source="glyph21" id="arc26" class="logic arc">
            <start y="486.2857" x="1130.0"/>
            <end y="452.0" x="1230.0"/>
        </arc>
        <arc target="glyph22" source="glyph31.1" id="arc27" class="positive influence">
            <start y="368.0" x="1090.0"/>
            <end y="360.0" x="1090.0"/>
        </arc>
        <arc target="glyph31.2" source="glyph21" id="arc28" class="logic arc">
            <start y="480.0" x="1090.0"/>
            <end y="452.0" x="1090.0"/>
        </arc>
        <arc target="glyph31.2" source="glyph19" id="arc29" class="logic arc">
            <start y="486.2857" x="1190.0"/>
            <end y="452.0" x="1090.0"/>
        </arc>
        <arc target="glyph30.1" source="glyph29" id="arc30" class="logic arc">
            <start y="220.0" x="1331.2"/>
            <end y="250.0" x="1378.0"/>
        </arc>
        <arc target="glyph34.1" source="glyph29" id="arc31" class="logic arc">
            <start y="220.0" x="1311.1428"/>
            <end y="340.0" x="1378.0"/>
        </arc>
        <arc target="glyph18" source="glyph35.2" id="arc32" class="positive influence">
            <start y="372.0" x="360.0"/>
            <end y="450.0" x="360.0"/>
        </arc>
        <arc target="glyph35.1" source="glyph15" id="arc33" class="logic arc">
            <start y="282.66666" x="440.0"/>
            <end y="288.0" x="360.0"/>
        </arc>
        <arc target="glyph35.1" source="glyph23" id="arc34" class="logic arc">
            <start y="240.0" x="444.70587"/>
            <end y="288.0" x="360.0"/>
        </arc>
        <arc target="glyph35.1" source="glyph7" id="arc35" class="logic arc">
            <start y="170.0" x="342.89856"/>
            <end y="288.0" x="360.0"/>
        </arc>
        <arc target="glyph35.1" source="glyph4" id="arc36" class="logic arc">
            <start y="170.0" x="436.9565"/>
            <end y="288.0" x="360.0"/>
        </arc>
        <arc target="glyph35.1" source="glyph13" id="arc37" class="logic arc">
            <start y="80.0" x="405.61404"/>
            <end y="288.0" x="360.0"/>
        </arc>
    </map>
</sbgn>
