# Supplementary material for: STON: exploring biological pathways using the SBGN standard and graph databases
Source: BMC Bioinformatics. 2016 Dec 5;17:494. doi: 10.1186/s12859-016-1394-x (PMC5139139; doi:10.1186/s12859-016-1394-x)
Supplement: Supplementary file 4 — SBGN files in a COMBINE Archive. This COMBINE Archive contains the five SBGN-ML files used to generate the benchmark table present in the Additional file 1. (OMEX 181 kb) [file 12859_2016_1394_MOESM4_ESM.omex › iNOSPD.sbgn]

<?xml version="1.0" encoding="UTF-8" standalone="yes"?>
<sbgn xmlns="http://sbgn.org/libsbgn/0.2">
    <map language="process description">
        <glyph compartmentOrder="-81.0" id="glyph52" class="compartment">
            <label text="Cytosol">
                <bbox y="278.0" x="2057.0" h="18.0" w="60.0"/>
            </label>
            <bbox y="270.0" x="55.0" h="700.0" w="2070.0"/>
        </glyph>
        <glyph compartmentOrder="-80.0" id="glyph62" class="compartment">
            <label text="Nucleus">
                <bbox y="988.0" x="2052.0" h="18.0" w="65.0"/>
            </label>
            <bbox y="980.0" x="55.0" h="540.0" w="2070.0"/>
        </glyph>
        <glyph compartmentOrder="-79.0" id="glyph63" class="compartment">
            <label text="Extracellular space">
                <bbox y="48.0" x="1980.0" h="18.0" w="137.0"/>
            </label>
            <bbox y="40.0" x="55.0" h="220.0" w="2070.0"/>
        </glyph>
        <glyph compartmentRef="glyph62" id="glyph38" class="nucleic acid feature">
            <label text="IRF1"/>
            <bbox y="1030.0" x="256.0" h="60.0" w="108.0"/>
            <glyph id="glyph38a" class="unit of information">
                <label text="ct:gene"/>
                <bbox y="1022.0" x="257.5" h="16.0" w="51.0"/>
            </glyph>
        </glyph>
        <glyph compartmentRef="glyph52" id="glyph29" class="macromolecule">
            <label text="STAT1alpha"/>
            <bbox y="570.0" x="86.0" h="60.0" w="108.0"/>
            <glyph id="glyph29a" class="state variable">
                <state variable="Y701" value="P"/>
                <bbox y="617.0" x="82.0" h="26.0" w="62.0"/>
            </glyph>
            <glyph id="glyph29b" class="state variable">
                <state variable="S727" value="P"/>
                <bbox y="617.0" x="136.0" h="26.0" w="62.0"/>
            </glyph>
        </glyph>
        <glyph id="glyph57" orientation="vertical" class="association">
            <bbox y="698.0" x="128.0" h="24.0" w="24.0"/>
            <port y="686.0" x="140.0" id="glyph57.1"/>
            <port y="734.0" x="140.0" id="glyph57.2"/>
        </glyph>
        <glyph compartmentRef="glyph62" id="glyph8" class="macromolecule multimer">
            <label text="STAT1alpha"/>
            <bbox y="1030.0" x="86.0" h="60.0" w="108.0"/>
            <glyph id="glyph8a" class="unit of information">
                <label text="N:2"/>
                <bbox y="1022.0" x="97.0" h="16.0" w="32.0"/>
            </glyph>
            <glyph id="glyph8b" class="state variable">
                <state variable="Y701" value="P"/>
                <bbox y="1077.0" x="82.0" h="26.0" w="62.0"/>
            </glyph>
            <glyph id="glyph8c" class="state variable">
                <state variable="S727" value="P"/>
                <bbox y="1077.0" x="136.0" h="26.0" w="62.0"/>
            </glyph>
        </glyph>
        <glyph id="glyph59" orientation="vertical" class="association">
            <bbox y="1148.0" x="218.0" h="24.0" w="24.0"/>
            <port y="1136.0" x="230.0" id="glyph59.1"/>
            <port y="1184.0" x="230.0" id="glyph59.2"/>
        </glyph>
        <glyph compartmentRef="glyph52" id="glyph1" class="complex">
            <bbox y="160.0" x="155.0" h="260.0" w="270.0"/>
            <glyph id="glyph24" class="macromolecule">
                <label text="JAK1"/>
                <bbox y="350.0" x="176.0" h="60.0" w="108.0"/>
            </glyph>
            <glyph id="glyph27" class="macromolecule">
                <label text="JAK2"/>
                <bbox y="350.0" x="296.0" h="60.0" w="108.0"/>
            </glyph>
            <glyph id="glyph11" class="macromolecule multimer">
                <label text="IFNG"/>
                <bbox y="180.0" x="236.0" h="60.0" w="108.0"/>
                <glyph id="glyph11a" class="unit of information">
                    <label text="N:2"/>
                    <bbox y="172.0" x="247.0" h="16.0" w="32.0"/>
                </glyph>
            </glyph>
            <glyph id="glyph6" class="macromolecule multimer">
                <label text="IFNGR1"/>
                <bbox y="270.0" x="176.0" h="60.0" w="108.0"/>
                <glyph id="glyph6a" class="unit of information">
                    <label text="N:2"/>
                    <bbox y="262.0" x="187.0" h="16.0" w="32.0"/>
                </glyph>
                <glyph id="glyph6b" class="state variable">
                    <state variable="Y457" value="P"/>
                    <bbox y="317.0" x="172.0" h="26.0" w="62.0"/>
                </glyph>
            </glyph>
            <glyph id="glyph16" class="macromolecule multimer">
                <label text="IFNGR2"/>
                <bbox y="270.0" x="306.0" h="60.0" w="108.0"/>
                <glyph id="glyph16a" class="unit of information">
                    <label text="N:2"/>
                    <bbox y="262.0" x="317.0" h="16.0" w="32.0"/>
                </glyph>
            </glyph>
        </glyph>
        <glyph compartmentRef="glyph52" id="glyph19" class="macromolecule multimer">
            <label text="STAT1alpha"/>
            <bbox y="810.0" x="86.0" h="60.0" w="108.0"/>
            <glyph id="glyph19a" class="unit of information">
                <label text="N:2"/>
                <bbox y="802.0" x="97.0" h="16.0" w="32.0"/>
            </glyph>
            <glyph id="glyph19b" class="state variable">
                <state variable="Y701" value="P"/>
                <bbox y="857.0" x="82.0" h="26.0" w="62.0"/>
            </glyph>
            <glyph id="glyph19c" class="state variable">
                <state variable="S727" value="P"/>
                <bbox y="857.0" x="136.0" h="26.0" w="62.0"/>
            </glyph>
        </glyph>
        <glyph id="glyph54" orientation="vertical" class="process">
            <bbox y="928.0" x="128.0" h="24.0" w="24.0"/>
            <port y="964.0" x="140.0" id="glyph54.2"/>
            <port y="916.0" x="140.0" id="glyph54.1"/>
        </glyph>
        <glyph compartmentRef="glyph62" id="glyph4" class="complex">
            <bbox y="1230.0" x="155.0" h="180.0" w="150.0"/>
            <glyph id="glyph7" class="macromolecule multimer">
                <label text="STAT1alpha"/>
                <bbox y="1250.0" x="176.0" h="60.0" w="108.0"/>
                <glyph id="glyph7a" class="unit of information">
                    <label text="N:2"/>
                    <bbox y="1242.0" x="187.0" h="16.0" w="32.0"/>
                </glyph>
                <glyph id="glyph7b" class="state variable">
                    <state variable="Y701" value="P"/>
                    <bbox y="1297.0" x="172.0" h="26.0" w="62.0"/>
                </glyph>
                <glyph id="glyph7c" class="state variable">
                    <state variable="S727" value="P"/>
                    <bbox y="1297.0" x="226.0" h="26.0" w="62.0"/>
                </glyph>
            </glyph>
            <glyph id="glyph33" class="nucleic acid feature">
                <label text="IRF1"/>
                <bbox y="1330.0" x="176.0" h="60.0" w="108.0"/>
                <glyph id="glyph33a" class="unit of information">
                    <label text="ct:gene"/>
                    <bbox y="1322.0" x="177.5" h="16.0" w="51.0"/>
                </glyph>
            </glyph>
        </glyph>
        <glyph compartmentRef="glyph62" id="glyph43" class="source and sink">
            <bbox y="1450.0" x="80.0" h="60.0" w="60.0"/>
        </glyph>
        <glyph id="glyph58" class="process">
            <bbox y="1468.0" x="218.0" h="24.0" w="24.0"/>
            <port y="1480.0" x="206.0" id="glyph58.1"/>
            <port y="1480.0" x="254.0" id="glyph58.2"/>
        </glyph>
        <glyph compartmentRef="glyph62" id="glyph37" class="nucleic acid feature">
            <label text="IRF1"/>
            <bbox y="1450.0" x="396.0" h="60.0" w="108.0"/>
            <glyph id="glyph37a" class="unit of information">
                <label text="ct:mRNA"/>
                <bbox y="1442.0" x="393.5" h="16.0" w="59.0"/>
            </glyph>
        </glyph>
        <glyph id="glyph51" orientation="vertical" class="process">
            <bbox y="1208.0" x="438.0" h="24.0" w="24.0"/>
            <port y="1244.0" x="450.0" id="glyph51.2"/>
            <port y="1196.0" x="450.0" id="glyph51.1"/>
        </glyph>
        <glyph compartmentRef="glyph52" id="glyph35" class="nucleic acid feature">
            <label text="IRF1"/>
            <bbox y="840.0" x="396.0" h="60.0" w="108.0"/>
            <glyph id="glyph35a" class="unit of information">
                <label text="ct:mRNA"/>
                <bbox y="832.0" x="393.5" h="16.0" w="59.0"/>
            </glyph>
        </glyph>
        <glyph compartmentRef="glyph52" id="glyph41" class="source and sink">
            <bbox y="730.0" x="310.0" h="60.0" w="60.0"/>
        </glyph>
        <glyph id="glyph53" class="process">
            <bbox y="748.0" x="438.0" h="24.0" w="24.0"/>
            <port y="760.0" x="426.0" id="glyph53.1"/>
            <port y="760.0" x="474.0" id="glyph53.2"/>
        </glyph>
        <glyph compartmentRef="glyph52" id="glyph23" class="macromolecule">
            <label text="IRF1"/>
            <bbox y="730.0" x="566.0" h="60.0" w="108.0"/>
        </glyph>
        <glyph id="glyph50" orientation="vertical" class="process">
            <bbox y="868.0" x="608.0" h="24.0" w="24.0"/>
            <port y="856.0" x="620.0" id="glyph50.1"/>
            <port y="904.0" x="620.0" id="glyph50.2"/>
        </glyph>
        <glyph compartmentRef="glyph62" id="glyph21" class="macromolecule">
            <label text="IRF1"/>
            <bbox y="1030.0" x="566.0" h="60.0" w="108.0"/>
        </glyph>
        <glyph compartmentRef="glyph62" id="glyph39" class="nucleic acid feature">
            <label text="iNOS"/>
            <bbox y="1030.0" x="736.0" h="60.0" w="108.0"/>
            <glyph id="glyph39a" class="unit of information">
                <label text="ct:gene"/>
                <bbox y="1022.0" x="737.5" h="16.0" w="51.0"/>
            </glyph>
        </glyph>
        <glyph id="glyph48" orientation="vertical" class="association">
            <bbox y="1128.0" x="698.0" h="24.0" w="24.0"/>
            <port y="1116.0" x="710.0" id="glyph48.1"/>
            <port y="1164.0" x="710.0" id="glyph48.2"/>
        </glyph>
        <glyph compartmentRef="glyph62" id="glyph46" class="source and sink">
            <bbox y="1450.0" x="560.0" h="60.0" w="60.0"/>
        </glyph>
        <glyph compartmentRef="glyph52" id="glyph44" class="source and sink">
            <bbox y="730.0" x="780.0" h="60.0" w="60.0"/>
        </glyph>
        <glyph compartmentRef="glyph62" id="glyph36" class="nucleic acid feature">
            <label text="iNOS"/>
            <bbox y="1450.0" x="856.0" h="60.0" w="108.0"/>
            <glyph id="glyph36a" class="unit of information">
                <label text="ct:mRNA"/>
                <bbox y="1442.0" x="853.5" h="16.0" w="59.0"/>
            </glyph>
        </glyph>
        <glyph id="glyph49" orientation="vertical" class="process">
            <bbox y="1218.0" x="898.0" h="24.0" w="24.0"/>
            <port y="1254.0" x="910.0" id="glyph49.2"/>
            <port y="1206.0" x="910.0" id="glyph49.1"/>
        </glyph>
        <glyph compartmentRef="glyph62" id="glyph5" class="complex">
            <bbox y="1200.0" x="645.0" h="160.0" w="130.0"/>
            <glyph id="glyph40" class="nucleic acid feature">
                <label text="iNOS"/>
                <bbox y="1220.0" x="656.0" h="60.0" w="108.0"/>
                <glyph id="glyph40a" class="unit of information">
                    <label text="ct:gene"/>
                    <bbox y="1212.0" x="657.5" h="16.0" w="51.0"/>
                </glyph>
            </glyph>
            <glyph id="glyph20" class="macromolecule">
                <label text="IRF1"/>
                <bbox y="1290.0" x="656.0" h="60.0" w="108.0"/>
            </glyph>
        </glyph>
        <glyph id="glyph60" class="process">
            <bbox y="1468.0" x="698.0" h="24.0" w="24.0"/>
            <port y="1480.0" x="686.0" id="glyph60.1"/>
            <port y="1480.0" x="734.0" id="glyph60.2"/>
        </glyph>
        <glyph compartmentRef="glyph52" id="glyph34" class="nucleic acid feature">
            <label text="iNOS"/>
            <bbox y="840.0" x="856.0" h="60.0" w="108.0"/>
            <glyph id="glyph34a" class="unit of information">
                <label text="ct:mRNA"/>
                <bbox y="832.0" x="853.5" h="16.0" w="59.0"/>
            </glyph>
        </glyph>
        <glyph id="glyph55" class="process">
            <bbox y="748.0" x="898.0" h="24.0" w="24.0"/>
            <port y="760.0" x="886.0" id="glyph55.1"/>
            <port y="760.0" x="934.0" id="glyph55.2"/>
        </glyph>
        <glyph compartmentRef="glyph52" id="glyph28" class="macromolecule">
            <label text="CaM"/>
            <bbox y="610.0" x="846.0" h="60.0" w="108.0"/>
        </glyph>
        <glyph compartmentRef="glyph52" id="glyph30" class="macromolecule">
            <label text="iNOS"/>
            <bbox y="730.0" x="993.0" h="60.0" w="108.0"/>
        </glyph>
        <glyph id="glyph79" class="association">
            <bbox y="628.0" x="1058.0" h="24.0" w="24.0"/>
            <port y="640.0" x="1046.0" id="glyph79.1"/>
            <port y="640.0" x="1094.0" id="glyph79.2"/>
        </glyph>
        <glyph compartmentRef="glyph52" id="glyph68" class="simple chemical">
            <label text="aspartate"/>
            <bbox y="741.0" x="1957.0" h="60.0" w="80.0"/>
        </glyph>
        <glyph compartmentRef="glyph52" id="glyph73" class="simple chemical">
            <label text="O2"/>
            <bbox y="550.0" x="1560.0" h="60.0" w="60.0"/>
        </glyph>
        <glyph compartmentRef="glyph52" id="glyph65" class="macromolecule multimer">
            <label text="ASL"/>
            <bbox y="846.0" x="1342.0" h="60.0" w="108.0"/>
            <glyph id="glyph65a" class="unit of information">
                <label text="N:4"/>
                <bbox y="838.0" x="1353.0" h="16.0" w="32.0"/>
            </glyph>
        </glyph>
        <glyph compartmentRef="glyph52" id="glyph67" class="macromolecule">
            <label text="ASS"/>
            <bbox y="841.0" x="1997.0" h="60.0" w="108.0"/>
        </glyph>
        <glyph id="glyph81" orientation="vertical" class="process">
            <bbox y="859.0" x="1889.0" h="24.0" w="24.0"/>
            <port y="847.0" x="1901.0" id="glyph81.1"/>
            <port y="895.0" x="1901.0" id="glyph81.2"/>
        </glyph>
        <glyph compartmentRef="glyph52" id="glyph66" class="simple chemical">
            <label text="argino-succinate"/>
            <bbox y="869.0" x="1646.0" h="70.0" w="152.0"/>
        </glyph>
        <glyph compartmentRef="glyph52" id="glyph69" class="simple chemical">
            <label text="fumarate"/>
            <bbox y="760.0" x="1402.5" h="60.0" w="75.0"/>
        </glyph>
        <glyph id="glyph76" orientation="vertical" class="process">
            <bbox y="863.0" x="1529.0" h="24.0" w="24.0"/>
            <port y="899.0" x="1541.0" id="glyph76.2"/>
            <port y="851.0" x="1541.0" id="glyph76.1"/>
        </glyph>
        <glyph compartmentRef="glyph52" id="glyph70" class="simple chemical">
            <label text="citruline"/>
            <bbox y="720.0" x="1865.0" h="60.0" w="70.0"/>
        </glyph>
        <glyph compartmentRef="glyph63" id="glyph74" class="simple chemical">
            <label text="arginine"/>
            <bbox y="150.0" x="1505.0" h="60.0" w="70.0"/>
        </glyph>
        <glyph compartmentRef="glyph52" id="glyph75" class="simple chemical">
            <label text="NO"/>
            <bbox y="546.0" x="1839.0" h="60.0" w="60.0"/>
        </glyph>
        <glyph id="glyph78" orientation="vertical" class="process">
            <bbox y="488.0" x="1858.0" h="24.0" w="24.0"/>
            <port y="524.0" x="1870.0" id="glyph78.2"/>
            <port y="476.0" x="1870.0" id="glyph78.1"/>
        </glyph>
        <glyph compartmentRef="glyph63" id="glyph72" class="simple chemical">
            <label text="NO"/>
            <bbox y="160.0" x="1840.0" h="60.0" w="60.0"/>
        </glyph>
        <glyph id="glyph80" orientation="vertical" class="process">
            <bbox y="468.0" x="1528.0" h="24.0" w="24.0"/>
            <port y="456.0" x="1540.0" id="glyph80.1"/>
            <port y="504.0" x="1540.0" id="glyph80.2"/>
        </glyph>
        <glyph compartmentRef="glyph52" id="glyph71" class="simple chemical">
            <label text="arginine"/>
            <bbox y="720.0" x="1505.0" h="60.0" w="70.0"/>
        </glyph>
        <glyph compartmentRef="glyph52" id="glyph64" class="complex">
            <bbox y="550.0" x="1195.0" h="180.0" w="150.0"/>
            <glyph id="glyph9" class="macromolecule multimer">
                <label text="iNOS"/>
                <bbox y="570.0" x="1216.0" h="60.0" w="108.0"/>
                <glyph id="glyph9a" class="unit of information">
                    <label text="N:2"/>
                    <bbox y="562.0" x="1227.0" h="16.0" w="32.0"/>
                </glyph>
            </glyph>
            <glyph id="glyph15" class="macromolecule multimer">
                <label text="CaM"/>
                <bbox y="660.0" x="1216.0" h="60.0" w="108.0"/>
                <glyph id="glyph15a" class="unit of information">
                    <label text="N:2"/>
                    <bbox y="652.0" x="1227.0" h="16.0" w="32.0"/>
                </glyph>
            </glyph>
        </glyph>
        <glyph id="glyph77" class="process">
            <bbox y="666.0" x="1699.0" h="24.0" w="24.0"/>
            <port y="678.0" x="1687.0" id="glyph77.1"/>
            <port y="678.0" x="1735.0" id="glyph77.2"/>
        </glyph>
        <glyph compartmentRef="glyph52" id="glyph42" class="simple chemical">
            <label text="ADP"/>
            <bbox y="630.0" x="190.0" h="60.0" w="60.0"/>
        </glyph>
        <glyph compartmentRef="glyph52" id="glyph45" class="simple chemical">
            <label text="ATP"/>
            <bbox y="630.0" x="310.0" h="60.0" w="60.0"/>
        </glyph>
        <glyph compartmentRef="glyph52" id="glyph2" class="complex">
            <bbox y="160.0" x="665.0" h="260.0" w="270.0"/>
            <glyph id="glyph25" class="macromolecule">
                <label text="JAK1"/>
                <bbox y="350.0" x="696.0" h="60.0" w="108.0"/>
            </glyph>
            <glyph id="glyph32" class="macromolecule">
                <label text="JAK2"/>
                <bbox y="350.0" x="816.0" h="60.0" w="108.0"/>
            </glyph>
            <glyph id="glyph12" class="macromolecule multimer">
                <label text="IFNG"/>
                <bbox y="180.0" x="746.0" h="60.0" w="108.0"/>
                <glyph id="glyph12a" class="unit of information">
                    <label text="N:2"/>
                    <bbox y="172.0" x="757.0" h="16.0" w="32.0"/>
                </glyph>
            </glyph>
            <glyph id="glyph17" class="macromolecule multimer">
                <label text="IFNGR1"/>
                <bbox y="270.0" x="686.0" h="60.0" w="108.0"/>
                <glyph id="glyph17a" class="unit of information">
                    <label text="N:2"/>
                    <bbox y="262.0" x="697.0" h="16.0" w="32.0"/>
                </glyph>
                <glyph id="glyph17b" class="state variable">
                    <bbox y="320.0" x="703.0" h="20.0" w="20.0"/>
                </glyph>
            </glyph>
            <glyph id="glyph18" class="macromolecule multimer">
                <label text="IFNGR2"/>
                <bbox y="270.0" x="816.0" h="60.0" w="108.0"/>
                <glyph id="glyph18a" class="unit of information">
                    <label text="N:2"/>
                    <bbox y="262.0" x="827.0" h="16.0" w="32.0"/>
                </glyph>
            </glyph>
        </glyph>
        <glyph id="glyph47" class="process">
            <bbox y="278.0" x="538.0" h="24.0" w="24.0"/>
            <port y="290.0" x="574.0" id="glyph47.2"/>
            <port y="290.0" x="526.0" id="glyph47.1"/>
        </glyph>
        <glyph compartmentRef="glyph52" id="glyph3" class="complex">
            <bbox y="190.0" x="1155.0" h="200.0" w="270.0"/>
            <glyph id="glyph22" class="macromolecule">
                <label text="JAK1"/>
                <bbox y="310.0" x="1186.0" h="60.0" w="108.0"/>
            </glyph>
            <glyph id="glyph26" class="macromolecule">
                <label text="JAK2"/>
                <bbox y="310.0" x="1306.0" h="60.0" w="108.0"/>
            </glyph>
            <glyph id="glyph14" class="macromolecule multimer">
                <label text="IFNGR1"/>
                <bbox y="230.0" x="1176.0" h="60.0" w="108.0"/>
                <glyph id="glyph14a" class="unit of information">
                    <label text="N:2"/>
                    <bbox y="222.0" x="1187.0" h="16.0" w="32.0"/>
                </glyph>
                <glyph id="glyph14b" class="state variable">
                    <bbox y="280.0" x="1193.0" h="20.0" w="20.0"/>
                </glyph>
            </glyph>
            <glyph id="glyph13" class="macromolecule multimer">
                <label text="IFNGR2"/>
                <bbox y="230.0" x="1306.0" h="60.0" w="108.0"/>
                <glyph id="glyph13a" class="unit of information">
                    <label text="N:2"/>
                    <bbox y="222.0" x="1317.0" h="16.0" w="32.0"/>
                </glyph>
            </glyph>
        </glyph>
        <glyph compartmentRef="glyph63" id="glyph10" class="macromolecule multimer">
            <label text="IFNG"/>
            <bbox y="120.0" x="1056.0" h="60.0" w="108.0"/>
            <glyph id="glyph10a" class="unit of information">
                <label text="N:2"/>
                <bbox y="112.0" x="1067.0" h="16.0" w="32.0"/>
            </glyph>
        </glyph>
        <glyph id="glyph61" class="association">
            <bbox y="278.0" x="1008.0" h="24.0" w="24.0"/>
            <port y="290.0" x="996.0" id="glyph61.1"/>
            <port y="290.0" x="1044.0" id="glyph61.2"/>
        </glyph>
        <glyph compartmentRef="glyph52" id="glyph31" class="macromolecule">
            <label text="STAT1alpha"/>
            <bbox y="570.0" x="372.0" h="60.0" w="108.0"/>
            <glyph id="glyph31a" class="state variable">
                <bbox y="620.0" x="389.0" h="20.0" w="20.0"/>
            </glyph>
            <glyph id="glyph31b" class="state variable">
                <bbox y="620.0" x="443.0" h="20.0" w="20.0"/>
            </glyph>
        </glyph>
        <glyph id="glyph56" class="process">
            <bbox y="588.0" x="278.0" h="24.0" w="24.0"/>
            <port y="600.0" x="266.0" id="glyph56.1"/>
            <port y="600.0" x="314.0" id="glyph56.2"/>
        </glyph>
        <arc target="glyph2" source="glyph61.1" id="arc1" class="production">
            <start y="290.0" x="996.0"/>
            <end y="290.0" x="935.0"/>
        </arc>
        <arc target="glyph47.2" source="glyph2" id="arc2" class="consumption">
            <start y="290.0" x="665.0"/>
            <end y="290.0" x="574.0"/>
        </arc>
        <arc target="glyph1" source="glyph47.1" id="arc3" class="production">
            <start y="290.0" x="526.0"/>
            <end y="290.0" x="425.0"/>
        </arc>
        <arc target="glyph59.1" source="glyph8" id="arc5" class="consumption">
            <start y="1090.0" x="175.52632"/>
            <end y="1136.0" x="230.0"/>
        </arc>
        <arc target="glyph59.1" source="glyph38" id="arc6" class="consumption">
            <start y="1090.0" x="278.42105"/>
            <end y="1136.0" x="230.0"/>
        </arc>
        <arc target="glyph57.1" source="glyph29" id="arc7" class="consumption">
            <glyph id="glyph87" class="cardinality">
                <label text="2"/>
                <bbox y="634.0" x="127.0" h="18.5" w="23.5"/>
            </glyph>
            <start y="630.0" x="140.0"/>
            <end y="686.0" x="140.0"/>
        </arc>
        <arc target="glyph29" source="glyph56.1" id="arc8" class="production">
            <start y="600.0" x="266.0"/>
            <end y="600.0" x="194.0"/>
        </arc>
        <arc target="glyph19" source="glyph57.2" id="arc9" class="production">
            <start y="734.0" x="140.0"/>
            <end y="810.0" x="140.0"/>
        </arc>
        <arc target="glyph8" source="glyph54.2" id="arc10" class="production">
            <start y="964.0" x="140.0"/>
            <end y="1030.0" x="140.0"/>
        </arc>
        <arc target="glyph4" source="glyph59.2" id="arc11" class="production">
            <start y="1184.0" x="230.0"/>
            <end y="1230.0" x="230.0"/>
        </arc>
        <arc target="glyph56" source="glyph1" id="arc12" class="stimulation">
            <start y="420.0" x="290.0"/>
            <end y="588.0" x="290.0"/>
        </arc>
        <arc target="glyph54.1" source="glyph19" id="arc13" class="consumption">
            <start y="870.0" x="140.0"/>
            <end y="916.0" x="140.0"/>
        </arc>
        <arc target="glyph58" source="glyph4" id="arc14" class="necessary stimulation">
            <start y="1410.0" x="230.0"/>
            <end y="1468.0" x="230.0"/>
        </arc>
        <arc target="glyph58.1" source="glyph43" id="arc15" class="consumption">
            <start y="1480.0" x="140.0"/>
            <end y="1480.0" x="206.0"/>
        </arc>
        <arc target="glyph37" source="glyph58.2" id="arc16" class="production">
            <start y="1480.0" x="254.0"/>
            <end y="1480.0" x="396.0"/>
        </arc>
        <arc target="glyph51.2" source="glyph37" id="arc17" class="consumption">
            <start y="1450.0" x="450.0"/>
            <end y="1244.0" x="450.0"/>
        </arc>
        <arc target="glyph35" source="glyph51.1" id="arc18" class="production">
            <start y="1196.0" x="450.0"/>
            <end y="900.0" x="450.0"/>
        </arc>
        <arc target="glyph53" source="glyph35" id="arc19" class="necessary stimulation">
            <start y="840.0" x="450.0"/>
            <end y="772.0" x="450.0"/>
        </arc>
        <arc target="glyph53.1" source="glyph41" id="arc20" class="consumption">
            <start y="760.0" x="370.0"/>
            <end y="760.0" x="426.0"/>
        </arc>
        <arc target="glyph23" source="glyph53.2" id="arc21" class="production">
            <start y="760.0" x="474.0"/>
            <end y="760.0" x="566.0"/>
        </arc>
        <arc target="glyph50.1" source="glyph23" id="arc22" class="consumption">
            <start y="790.0" x="620.0"/>
            <end y="856.0" x="620.0"/>
        </arc>
        <arc target="glyph21" source="glyph50.2" id="arc23" class="production">
            <start y="904.0" x="620.0"/>
            <end y="1030.0" x="620.0"/>
        </arc>
        <arc target="glyph48.1" source="glyph21" id="arc24" class="consumption">
            <start y="1090.0" x="668.2143"/>
            <end y="1116.0" x="710.0"/>
        </arc>
        <arc target="glyph48.1" source="glyph39" id="arc25" class="consumption">
            <start y="1090.0" x="747.1429"/>
            <end y="1116.0" x="710.0"/>
        </arc>
        <arc target="glyph5" source="glyph48.2" id="arc26" class="production">
            <start y="1164.0" x="710.0"/>
            <end y="1200.0" x="710.0"/>
        </arc>
        <arc target="glyph60.1" source="glyph46" id="arc27" class="consumption">
            <start y="1480.0" x="620.0"/>
            <end y="1480.0" x="686.0"/>
        </arc>
        <arc target="glyph49.2" source="glyph36" id="arc28" class="consumption">
            <start y="1450.0" x="910.0"/>
            <end y="1254.0" x="910.0"/>
        </arc>
        <arc target="glyph55.1" source="glyph44" id="arc29" class="consumption">
            <start y="760.0" x="840.0"/>
            <end y="760.0" x="886.0"/>
        </arc>
        <arc target="glyph36" source="glyph60.2" id="arc32" class="production">
            <start y="1480.0" x="734.0"/>
            <end y="1480.0" x="856.0"/>
        </arc>
        <arc target="glyph34" source="glyph49.1" id="arc33" class="production">
            <start y="1206.0" x="910.0"/>
            <end y="900.0" x="910.0"/>
        </arc>
        <arc target="glyph30" source="glyph55.2" id="arc34" class="production">
            <start y="760.0" x="934.0"/>
            <end y="760.0" x="993.0"/>
        </arc>
        <arc target="glyph60" source="glyph5" id="arc35" class="necessary stimulation">
            <start y="1360.0" x="710.0"/>
            <end y="1468.0" x="710.0"/>
        </arc>
        <arc target="glyph55" source="glyph34" id="arc36" class="necessary stimulation">
            <start y="840.0" x="910.0"/>
            <end y="772.0" x="910.0"/>
        </arc>
        <arc target="glyph79.1" source="glyph28" id="arc30" class="consumption">
            <glyph id="glyph115" class="cardinality">
                <label text="2"/>
                <bbox y="622.0" x="976.0" h="18.5" w="23.5"/>
            </glyph>
            <start y="640.0" x="954.0"/>
            <end y="640.0" x="1046.0"/>
        </arc>
        <arc target="glyph79.1" source="glyph30" id="arc31" class="consumption">
            <glyph id="glyph116" class="cardinality">
                <label text="2"/>
                <bbox y="677.0" x="1034.0" h="18.5" w="23.5"/>
            </glyph>
            <start y="730.0" x="1046.75"/>
            <end y="640.0" x="1046.0"/>
        </arc>
        <arc target="glyph64" source="glyph79.2" id="arc37" class="production">
            <start y="640.0" x="1094.0"/>
            <end y="640.0" x="1195.0"/>
        </arc>
        <arc target="glyph81.1" source="glyph68" id="arc38" class="consumption">
            <start y="789.6211" x="1965.6382"/>
            <end y="847.0" x="1901.0"/>
        </arc>
        <arc target="glyph81.1" source="glyph70" id="arc39" class="consumption">
            <start y="779.9984" x="1900.3608"/>
            <end y="847.0" x="1901.0"/>
        </arc>
        <arc target="glyph77.1" source="glyph73" id="arc40" class="consumption">
            <start y="601.3217" x="1611.1041"/>
            <end y="678.0" x="1687.0"/>
        </arc>
        <arc target="glyph77.1" source="glyph71" id="arc41" class="consumption">
            <start y="736.80396" x="1571.4323"/>
            <end y="678.0" x="1687.0"/>
        </arc>
        <arc target="glyph76.2" source="glyph66" id="arc42" class="consumption">
            <start y="903.0335" x="1646.0289"/>
            <end y="899.0" x="1541.0"/>
        </arc>
        <arc target="glyph76" source="glyph65" id="arc43" class="catalysis">
            <start y="875.62756" x="1450.0"/>
            <end y="875.08276" x="1529.0"/>
        </arc>
        <arc target="glyph81" source="glyph67" id="arc44" class="catalysis">
            <start y="871.0" x="1997.0"/>
            <end y="871.0" x="1913.0"/>
        </arc>
        <arc target="glyph66" source="glyph81.2" id="arc45" class="production">
            <start y="895.0" x="1901.0"/>
            <end y="899.65875" x="1797.4131"/>
        </arc>
        <arc target="glyph69" source="glyph76.1" id="arc46" class="production">
            <start y="851.0" x="1541.0"/>
            <end y="809.3171" x="1468.6915"/>
        </arc>
        <arc target="glyph71" source="glyph76.1" id="arc47" class="production">
            <start y="851.0" x="1541.0"/>
            <end y="779.999" x="1540.28"/>
        </arc>
        <arc target="glyph75" source="glyph77.2" id="arc48" class="production">
            <start y="678.0" x="1735.0"/>
            <end y="592.27106" x="1843.7958"/>
        </arc>
        <arc target="glyph70" source="glyph77.2" id="arc49" class="production">
            <start y="678.0" x="1735.0"/>
            <end y="739.3201" x="1867.293"/>
        </arc>
        <arc target="glyph80.1" source="glyph74" id="arc50" class="consumption">
            <start y="210.0" x="1540.0"/>
            <end y="456.0" x="1540.0"/>
        </arc>
        <arc target="glyph78.2" source="glyph75" id="arc51" class="consumption">
            <start y="546.00555" x="1869.5768"/>
            <end y="524.0" x="1870.0"/>
        </arc>
        <arc target="glyph72" source="glyph78.1" id="arc52" class="production">
            <start y="476.0" x="1870.0"/>
            <end y="220.0" x="1870.0"/>
        </arc>
        <arc target="glyph71" source="glyph80.2" id="arc53" class="production">
            <start y="504.0" x="1540.0"/>
            <end y="720.0" x="1540.0"/>
        </arc>
        <arc target="glyph77" source="glyph64" id="arc54" class="catalysis">
            <start y="639.5787" x="1345.0"/>
            <next y="639.0" x="1448.0"/>
            <next y="507.0" x="1448.0"/>
            <next y="507.0" x="1710.0"/>
            <end y="666.0" x="1710.9298"/>
        </arc>
        <arc target="glyph42" source="glyph56.1" id="arc55" class="production">
            <start y="600.0" x="266.0"/>
            <end y="640.47626" x="242.7777"/>
        </arc>
        <arc target="glyph56.2" source="glyph45" id="arc56" class="consumption">
            <start y="632.4733" x="328.07178"/>
            <end y="600.0" x="314.0"/>
        </arc>
        <arc target="glyph47" source="glyph2" id="arc57" class="stimulation">
            <start y="420.0" x="799.20245"/>
            <next y="453.0" x="799.0"/>
            <next y="453.0" x="551.0"/>
            <end y="302.0" x="550.0736"/>
        </arc>
        <arc target="glyph61.2" source="glyph3" id="arc58" class="consumption">
            <start y="290.0" x="1155.0"/>
            <end y="290.0" x="1044.0"/>
        </arc>
        <arc target="glyph61.2" source="glyph10" id="arc59" class="consumption">
            <start y="180.0" x="1095.8572"/>
            <end y="290.0" x="1044.0"/>
        </arc>
        <arc target="glyph56.2" source="glyph31" id="arc4" class="consumption">
            <start y="600.0" x="372.0"/>
            <end y="600.0" x="314.0"/>
        </arc>
    </map>
</sbgn>
