# Supplementary material for: STON: exploring biological pathways using the SBGN standard and graph databases
Source: BMC Bioinformatics. 2016 Dec 5;17:494. doi: 10.1186/s12859-016-1394-x (PMC5139139; doi:10.1186/s12859-016-1394-x)
Supplement: Supplementary file 4 — SBGN files in a COMBINE Archive. This COMBINE Archive contains the five SBGN-ML files used to generate the benchmark table present in the Additional file 1. (OMEX 181 kb) [file 12859_2016_1394_MOESM4_ESM.omex › MetabolicPathways-ec01100.sbgn]

<?xml version="1.0" encoding="UTF-8" standalone="yes"?>
<sbgn xmlns="http://sbgn.org/libsbgn/0.2">
    <map language="process description">
        <glyph id="glyph1" class="submap">
            <label text="Ubiquinone and other terpenoid-quinone &#xA;biosynthesis"/>
            <bbox y="1024.5" x="3136.5" h="53.0" w="203.0"/>
        </glyph>
        <glyph id="glyph2" class="submap">
            <label text="Glycosphingolipid biosynthesis - lacto and &#xA;neolacto series"/>
            <bbox y="143.5" x="133.5" h="53.0" w="203.0"/>
        </glyph>
        <glyph id="glyph3" class="submap">
            <label text="Biosynthesis of siderophore &#xA;group nonribosomal peptides"/>
            <bbox y="923.5" x="2215.0" h="73.0" w="142.0"/>
        </glyph>
        <glyph id="glyph4" class="submap">
            <label text="Sesquiterpenoid and triterpenoid &#xA;biosynthesis"/>
            <bbox y="1342.5" x="44.5" h="53.0" w="185.0"/>
        </glyph>
        <glyph id="glyph5" class="submap">
            <label text="Tropane, piperidine and pyridine alkaloid biosynthesis"/>
            <bbox y="1913.0" x="2825.0" h="38.0" w="254.0"/>
        </glyph>
        <glyph id="glyph6" class="submap">
            <label text="Phenylalanine, tyrosine and tryptophan &#xA;biosynthesis"/>
            <bbox y="644.0" x="2578.5" h="40.0" w="237.0"/>
        </glyph>
		<glyph id="glyph3423" class="process">
        	<bbox y="662.0" x="2776.0" h="10.0" w="10.0"/>
        </glyph>
        <glyph id="glyph7" class="submap">
            <label text="Chlorocyclohexane and chlorobenzene &#xA;degradation"/>
            <bbox y="1835.0" x="2002.0" h="40.0" w="230.0"/>
        </glyph>
		<glyph id="glyph801" class="process">
       		<bbox y="1863.5" x="2025.0" h="10.0" w="10.0"/>
		</glyph>
        <glyph id="glyph8" class="submap">
            <label text="Glycosaminoglycan biosynthesis - chondroitin sulfate / dermatan &#xA;sulfate"/>
            <bbox y="89.0" x="1430.0" h="56.0" w="164.0"/>
        </glyph>
        <glyph id="glyph9" class="submap">
            <label text="Glycosaminoglycan biosynthesis - heparan sulfate / heparin"/>
            <bbox y="200.0" x="1374.5" h="56.0" w="163.0"/>
        </glyph>
        <glyph id="glyph10" class="submap">
            <label text="Metabolism of xenobiotics by cytochrome &#xA;P450"/>
            <bbox y="2163.0" x="446.5" h="40.0" w="219.0"/>
        </glyph>
        <glyph id="glyph11" class="submap">
            <label text="Glycosaminoglycan biosynthesis - keratan sulfate"/>
            <bbox y="446.0" x="677.5" h="54.0" w="163.0"/>
        </glyph>
        <glyph id="glyph12" class="submap">
            <label text="Chloroalkane and chloroalkene degradation"/>
            <bbox y="1414.0" x="1003.0" h="40.0" w="216.0"/>
        </glyph>
		<glyph id="glyph1463" class="simple chemical">
			<label text="C18218"/>
			<bbox y="1406.0" x="1172.0" h="30.0" w="30.0"/>
		</glyph>
        <glyph id="glyph13" class="submap">
            <label text="Glycosphingolipid biosynthesis - &#xA;ganglio series"/>
            <bbox y="432.0" x="511.5" h="56.0" w="155.0"/>
        </glyph>
        <glyph id="glyph15" class="submap">
            <label text="Polycyclic aromatic hydrocarbon &#xA;degradation"/>
            <bbox y="2103.0" x="237.5" h="40.0" w="211.0"/>
        </glyph>
        <glyph id="glyph16" class="submap">
            <label text="Biosynthesis of vancomycin group &#xA;antibiotics"/>
            <bbox y="509.0" x="2418.0" h="40.0" w="208.0"/>
        </glyph>
        <glyph id="glyph18" class="submap">
            <label text="Glycosphingolipid biosynthesis - globo series"/>
            <bbox y="87.5" x="438.0" h="55.0" w="152.0"/>
        </glyph>
        <glyph id="glyph19" class="submap">
            <label text="Biosynthesis of 12-, 14- and 16-membered macrolides"/>
            <bbox y="662.0" x="1920.5" h="40.0" w="207.0"/>
        </glyph>
        <glyph id="glyph20" class="submap">
            <label text="Phosphonate and phosphinate &#xA;metabolism"/>
            <bbox y="1075.0" x="1747.5" h="40.0" w="205.0"/>
        </glyph>
        <glyph id="glyph929" class="process">
       		<bbox y="1104.0" x="1862.0" h="10.0" w="10.0"/>
        </glyph>
        <glyph id="glyph21" class="submap">
            <label text="Biosynthesis of unsaturated fatty acids"/>
            <bbox y="765.0" x="641.5" h="40.0" w="205.0"/>
        </glyph>
        <glyph id="glyph22" class="submap">
            <label text="Pentose and glucuronate interconversions"/>
            <bbox y="457.5" x="1982.5" h="39.0" w="209.0"/>
        </glyph>
		<glyph id="glyph948" class="process">
        	<bbox y="477.5" x="2014.0" h="10.0" w="10.0"/>
       	</glyph>
        <glyph id="glyph23" class="submap">
            <label text="D-Glutamine and &#xA;D-glutamate metabolism"/>
            <bbox y="2024.0" x="3412.0" h="56.0" w="146.0"/>
        </glyph>
        <glyph id="glyph24" class="submap">
            <label text="Pantothenate and CoA biosynthesis"/>
            <bbox y="1196.5" x="3120.0" h="41.0" w="196.0"/>
        </glyph>
        <glyph id="glyph25" class="submap">
            <label text="Alanine, aspartate and glutamate &#xA;metabolism"/>
            <bbox y="1577.0" x="1928.0" h="40.0" w="200.0"/>
        </glyph>
        <glyph id="glyph26" class="submap">
            <label text="Amino sugar and nucleotide &#xA;sugar metabolism"/>
            <bbox y="564.5" x="1508.0" h="53.0" w="152.0"/>
        </glyph>
        <glyph id="glyph27" class="submap">
            <label text="Carbon fixation pathways in &#xA;prokaryotes"/>
            <bbox y="1410.0" x="1468.0" h="56.0" w="144.0"/>
        </glyph>
        <glyph id="glyph28" class="submap">
            <label text="Valine, leucine and isoleucine &#xA;degradation"/>
            <bbox y="1375.0" x="2817.0" h="40.0" w="198.0"/>
        </glyph>
        <glyph id="glyph29" class="submap">
            <label text="Nicotinate and &#xA;nicotinamide metabolism"/>
            <bbox y="1953.0" x="3555.5" h="58.0" w="133.0"/>
        </glyph>
        <glyph id="glyph30" class="submap">
            <label text="Mucin type O-Glycan biosynthesis"/>
            <bbox y="21.0" x="1405.5" h="40.0" w="189.0"/>
        </glyph>
        <glyph id="glyph31" class="process">
            <bbox y="836.0" x="506.0" h="10.0" w="10.0"/>
        </glyph>
        <glyph id="glyph32" class="submap">
            <label text="D-Arginine and D-ornithine &#xA;metabolism"/>
            <bbox y="1569.0" x="3433.0" h="56.0" w="136.0"/>
        </glyph>
        <glyph id="glyph33" class="submap">
            <label text="Various types of N-glycan biosynthesis"/>
            <bbox y="51.0" x="1001.0" h="40.0" w="188.0"/>
        </glyph>
        <glyph id="glyph34" class="submap">
            <label text="Glycine, serine and threonine &#xA;metabolism"/>
            <bbox y="1279.0" x="2230.5" h="40.0" w="187.0"/>
        </glyph>
        <glyph id="glyph35" class="submap">
            <label text="Other types of O-glycan biosynthesis"/>
            <bbox y="17.0" x="706.5" h="40.0" w="185.0"/>
        </glyph>
        <glyph id="glyph36" class="submap">
            <label text="Indole diterpene alkaloid biosynthesis"/>
            <bbox y="1843.0" x="27.5" h="40.0" w="183.0"/>
        </glyph>
        <glyph id="glyph37" class="submap">
            <label text="Cysteine and methionine metabolism"/>
            <bbox y="1687.5" x="2536.5" h="37.0" w="195.0"/>
        </glyph>
		<glyph id="glyph760" class="process">
        	<bbox y="1706.5" x="2641.0" h="10.0" w="10.0"/>
        </glyph>
        <glyph id="glyph38" class="submap">
            <label text="Arginine and proline metabolism"/>
            <bbox y="1818.0" x="2963.0" h="40.0" w="180.0"/>
        </glyph>
        <glyph id="glyph39" class="submap">
            <label text="Terpenoid backbone biosynthesis"/>
            <bbox y="1457.0" x="410.0" h="40.0" w="180.0"/>
        </glyph>
        <glyph id="glyph40" class="submap">
            <label text="Valine, leucine and isoleucine &#xA;biosynthesis"/>
            <bbox y="1181.0" x="2688.5" h="36.0" w="199.0"/>
        </glyph>
        <glyph id="glyph41" class="submap">
            <label text="Glycerophospholipid metabolism"/>
            <bbox y="677.0" x="949.0" h="40.0" w="178.0"/>
        </glyph>
        <glyph id="glyph42" class="submap">
            <label text="Fatty acid elongation"/>
            <bbox y="1320.0" x="1171.5" h="40.0" w="177.0"/>
        </glyph>
        <glyph id="glyph43" class="submap">
            <label text="Fructose and mannose metabolism"/>
            <bbox y="685.0" x="1372.5" h="40.0" w="173.0"/>
        </glyph>
        <glyph id="glyph2889" class="process">
			<bbox y="703.5" x="1526.0" h="10.0" w="10.0"/>
		</glyph>
        <glyph id="glyph186" class="process">
        	<bbox y="711.0" x="1466.0" h="10.0" w="10.0"/>
        </glyph>
 		<glyph id="glyph795" class="process">
        	<bbox y="686.5" x="1468.0" h="10.0" w="10.0"/>
        </glyph>
        <glyph id="glyph44" class="submap">
            <label text="Penicillin and &#xA;cephalosporin &#xA;biosynthesis"/>
            <bbox y="1972.5" x="2270.0" h="57.0" w="122.0"/>
        </glyph>
        <glyph id="glyph45" class="submap">
            <label text="Isoquinoline alkaloid biosynthesis"/>
            <bbox y="757.0" x="3112.0" h="40.0" w="172.0"/>
        </glyph>
        <glyph id="glyph46" class="submap">
            <label text="Ascorbate and aldarate &#xA;metabolism"/>
            <bbox y="311.0" x="2128.0" h="40.0" w="172.0"/>
        </glyph>
        <glyph id="glyph794" class="process">
			<bbox y="319.5" x="2286.0" h="10.0" w="10.0"/>
		</glyph>
		<glyph id="glyph793" class="process">
			<bbox y="341.5" x="2231.0" h="10.0" w="10.0"/>
		</glyph>
        <glyph id="glyph47" class="submap">
            <label text="alpha-Linolenic acid metabolism"/>
            <bbox y="427.0" x="1077.5" h="38.0" w="179.0"/>
        </glyph>
        <glyph id="glyph48" class="submap">
            <label text="Butirosin and neomycin &#xA;biosynthesis"/>
            <bbox y="33.0" x="1677.0" h="40.0" w="170.0"/>
        </glyph>
        <glyph id="glyph49" class="submap">
            <label text="Lipopolysaccharide biosynthesis"/>
            <bbox y="31.0" x="2253.5" h="40.0" w="169.0"/>
        </glyph>
        <glyph id="glyph50" class="submap">
            <label text="Porphyrin and chlorophyll &#xA;metabolism"/>
            <bbox y="1234.0" x="3581.5" h="54.0" w="125.0"/>
        </glyph>
        <glyph id="glyph51" class="submap">
            <label text="Synthesis and &#xA;degradation of ketone &#xA;bodies"/>
            <bbox y="1252.5" x="2088.5" h="53.0" w="127.0"/>
        </glyph>
        <glyph id="glyph52" class="submap">
            <label text="Cutin, suberine and wax &#xA;biosynthesis"/>
            <bbox y="1377.0" x="1316.5" h="40.0" w="165.0"/>
        </glyph>
        <glyph id="glyph53" class="submap">
            <label text="Biosynthesis of type II polyketide &#xA;products"/>
            <bbox y="1073.0" x="1487.5" h="40.0" w="165.0"/>
        </glyph>
        <glyph id="glyph54" class="submap">
            <label text="Pentose phosphate pathway"/>
            <bbox y="606.0" x="1726.5" h="40.0" w="165.0"/>
        </glyph>
        <glyph id="glyph55" class="submap">
            <label text="Glyoxylate and &#xA;dicarboxylate metabolism"/>
            <bbox y="1623.5" x="1565.5" h="53.0" w="125.0"/>
        </glyph>
        <glyph id="glyph56" class="submap">
            <label text="Biosynthesis of type II polyketide &#xA;backbone"/>
            <bbox y="1264.0" x="1429.5" h="40.0" w="163.0"/>
        </glyph>
        <glyph id="glyph57" class="submap">
            <label text="Glycosaminoglycan degradation"/>
            <bbox y="430.0" x="855.0" h="40.0" w="160.0"/>
        </glyph>
         <glyph id="glyph2716" class="simple chemical">
         	<label text="C16335"/>
         	<bbox y="454.0" x="995.0" h="30.0" w="30.0"/>
   		</glyph>
        <glyph id="glyph58" class="submap">
            <label text="Starch and sucrose metabolism"/>
            <bbox y="341.0" x="1595.0" h="40.0" w="160.0"/>
        </glyph>
        <glyph id="glyph59" class="submap">
            <label text="Inositol phosphate metabolism"/>
            <bbox y="904.0" x="1298.0" h="40.0" w="158.0"/>
        </glyph>
        <glyph id="glyph60" class="process">
            <bbox y="945.0" x="2051.0" h="10.0" w="10.0"/>
        </glyph>
        <glyph id="glyph61" class="submap">
            <label text="C5-Branched dibasic &#xA;acid metabolism"/>
            <bbox y="1489.0" x="1886.0" h="54.0" w="116.0"/>
        </glyph>
        <glyph id="glyph62" class="submap">
            <label text="Taurine and &#xA;hypotaurine &#xA;metabolism"/>
            <bbox y="876.5" x="2709.0" h="57.0" w="108.0"/>
        </glyph>
        <glyph id="glyph63" class="process">
            <bbox y="191.0" x="3613.0" h="10.0" w="10.0"/>
        </glyph>
        <glyph id="glyph64" class="submap">
            <label text="Drug metabolism - other &#xA;enzymes"/>
            <bbox y="2162.0" x="874.0" h="40.0" w="152.0"/>
        </glyph>
        <glyph id="glyph65" class="submap">
            <label text="Drug metabolism - cytochrome P450"/>
            <bbox y="2162.0" x="699.0" h="40.0" w="152.0"/>
        </glyph>
        <glyph id="glyph66" class="submap">
            <label text="Selenocompound metabolism"/>
            <bbox y="1285.0" x="1905.0" h="40.0" w="146.0"/>
        </glyph>
        <glyph id="glyph67" class="submap">
            <label text="Primary bile acid biosynthesis"/>
            <bbox y="1558.0" x="443.0" h="40.0" w="146.0"/>
        </glyph>
        <glyph id="glyph68" class="submap">
            <label text="Cyanoamino acid metabolism"/>
            <bbox y="1713.0" x="2190.5" h="40.0" w="145.0"/>
        </glyph>
        <glyph id="glyph69" class="submap">
            <label text="Photosynthesis - antenna &#xA;proteins"/>
            <bbox y="743.0" x="1785.5" h="40.0" w="145.0"/>
        </glyph>
        <glyph id="glyph70" class="submap">
            <label text="Glycolysis / Gluconeogenesis"/>
            <bbox y="923.0" x="1532.5" h="40.0" w="145.0"/>
            <glyph id="glyph2928" class="process">
                <bbox y="945.0" x="1657.0" h="10.0" w="10.0"/>
            </glyph>
        </glyph>
        <glyph id="glyph71" class="submap">
            <label text="One carbon pool by folate"/>
            <bbox y="710.0" x="3151.5" h="40.0" w="145.0"/>
        </glyph>
        <glyph id="glyph72" class="submap">
            <label text="Flavone and flavonol &#xA;biosynthesis"/>
            <bbox y="861.5" x="3571.0" h="53.0" w="110.0"/>
        </glyph>
        <glyph id="glyph73" class="submap">
            <label text="Limonene and pinene &#xA;degradation"/>
            <bbox y="1202.0" x="250.0" h="40.0" w="144.0"/>
        </glyph>
        <glyph id="glyph74" class="submap">
            <label text="Arachidonic acid metabolism"/>
            <bbox y="721.0" x="698.5" h="40.0" w="143.0"/>
        </glyph>
        <glyph id="glyph75" class="submap">
            <label text="Phenylpropanoid biosynthesis"/>
            <bbox y="411.0" x="3585.5" h="40.0" w="143.0"/>
        </glyph>
        <glyph id="glyph76" class="submap">
            <label text="Steroid hormone &#xA;biosynthesis"/>
            <bbox y="1672.0" x="667.5" h="40.0" w="141.0"/>
        </glyph>
        <glyph id="glyph3008" class="process">
			<bbox y="1690.5" x="795.0" h="10.0" w="10.0"/>
		</glyph>
        <glyph id="glyph77" class="submap">
            <label text="Secondary bile acid &#xA;biosynthesis"/>
            <bbox y="1965.5" x="253.5" h="37.0" w="149.0"/>
        </glyph>
        <glyph id="glyph78" class="submap">
            <label text="Oxidative phosphorylation"/>
            <bbox y="1964.5" x="1819.0" h="39.0" w="140.0"/>
        </glyph>
        <glyph id="glyph79" class="submap">
            <label text="Polyketide sugar unit &#xA;biosynthesis"/>
            <bbox y="462.0" x="1746.5" h="40.0" w="135.0"/>
        </glyph>
        <glyph id="glyph80" class="submap">
            <label text="Aminobenzoate &#xA;degradation"/>
            <bbox y="1712.0" x="1047.5" h="40.0" w="135.0"/>
        </glyph>
        <glyph id="glyph81" class="submap">
            <label text="Brassinosteroid &#xA;biosynthesis"/>
            <bbox y="1993.0" x="85.5" h="40.0" w="135.0"/>
        </glyph>
        <glyph id="glyph82" class="submap">
            <label text="Acridone alkaloid &#xA;biosynthesis"/>
            <bbox y="821.0" x="2798.5" h="40.0" w="133.0"/>
        </glyph>
        <glyph id="glyph83" class="submap">
            <label text="Fluorobenzoate &#xA;degradation"/>
            <bbox y="1892.0" x="536.5" h="40.0" w="131.0"/>
            <glyph id="glyph3135" class="process">
                <bbox y="1904.5" x="609.0" h="10.0" w="10.0"/>
            </glyph>
        </glyph>
        <glyph id="glyph84" class="submap">
            <label text="Indole alkaloid biosynthesis"/>
            <bbox y="917.0" x="3195.0" h="40.0" w="130.0"/>
        </glyph>
        <glyph id="glyph85" class="submap">
            <label text="Phenylalanine metabolism"/>
            <bbox y="706.0" x="2448.0" h="40.0" w="128.0"/>
        </glyph>
        <glyph id="glyph86" class="submap">
            <label text="Monoterpenoid &#xA;biosynthesis"/>
            <bbox y="1243.0" x="391.5" h="40.0" w="127.0"/>
        </glyph>
        <glyph id="glyph87" class="submap">
            <label text="Benzoxazinoid &#xA;biosynthesis"/>
            <bbox y="1116.0" x="2715.0" h="40.0" w="122.0"/>
        </glyph>
        <glyph id="glyph88" class="process">
            <bbox y="210.0" x="342.0" h="10.0" w="10.0"/>
        </glyph>
        <glyph id="glyph89" class="submap">
            <label text="Clavulanic acid &#xA;biosynthesis"/>
            <bbox y="1342.0" x="3491.0" h="40.0" w="120.0"/>
        </glyph>
        <glyph id="glyph90" class="submap">
            <label text="Ethylbenzene &#xA;degradation"/>
            <bbox y="2074.0" x="1501.0" h="40.0" w="120.0"/>
        </glyph>
        <glyph id="glyph91" class="submap">
            <label text="Peptidoglycan &#xA;biosynthesis"/>
            <bbox y="996.0" x="1495.0" h="40.0" w="120.0"/>
        </glyph>
        <glyph id="glyph92" class="submap">
            <label text="Pyrimidine metabolism"/>
            <bbox y="452.0" x="2418.5" h="24.0" w="191.0"/>
        </glyph>
        <glyph id="glyph93" class="submap">
            <label text="Biosynthesis of &#xA;ansamycins"/>
            <bbox y="155.0" x="1686.0" h="38.0" w="122.0"/>
        </glyph>
        <glyph id="glyph94" class="submap">
            <label text="Lysine biosynthesis"/>
            <bbox y="1427.0" x="2184.5" h="40.0" w="113.0"/>
        </glyph>
        <glyph id="glyph95" class="submap">
            <label text="beta-Alanine &#xA;metabolism"/>
            <bbox y="408.0" x="2602.5" h="40.0" w="113.0"/>
        </glyph>
        <glyph id="glyph96" class="submap">
            <label text="Naphthalene &#xA;degradation"/>
            <bbox y="1735.0" x="809.5" h="40.0" w="113.0"/>
        </glyph>
        <glyph id="glyph97" class="submap">
            <label text="Flavonoid biosynthesis"/>
            <bbox y="367.0" x="3500.5" h="40.0" w="113.0"/>
        </glyph>
        <glyph id="glyph98" class="submap">
            <label text="Caprolactam &#xA;degradation"/>
            <bbox y="1475.5" x="931.0" h="41.0" w="110.0"/>
        </glyph>
        <glyph id="glyph99" class="process">
            <bbox y="2132.0" x="129.0" h="10.0" w="10.0"/>
        </glyph>
        <glyph id="glyph100" class="submap">
            <label text="Glycosylphosphatidylinositol(GPI)-anchor &#xA;biosynthesis"/>
            <bbox y="301.0" x="1035.5" h="40.0" w="111.0"/>
            <glyph id="glyph1103" class="simple chemical">
                <label text="G13038"/>
                <bbox y="288.0" x="1119.0" h="30.0" w="30.0"/>
            </glyph>
            <glyph id="glyph1085" class="simple chemical">
                <label text="G13042"/>
                <bbox y="320.0" x="1129.0" h="30.0" w="30.0"/>
            </glyph>
        </glyph>
        <glyph id="glyph101" class="submap">
            <label text="Linoleic acid &#xA;metabolism"/>
            <bbox y="715.0" x="234.5" h="40.0" w="111.0"/>
        </glyph>
        <glyph id="glyph102" class="submap">
            <label text="Xylene degradation"/>
            <bbox y="1842.0" x="1247.5" h="40.0" w="111.0"/>
        </glyph>
        <glyph id="glyph103" class="submap">
            <label text="Carotenoid &#xA;biosynthesis"/>
            <bbox y="923.0" x="253.5" h="40.0" w="111.0"/>
        </glyph>
        <glyph id="glyph104" class="submap">
            <label text="Sphingolipid &#xA;metabolism"/>
            <bbox y="883.0" x="878.0" h="40.0" w="110.0"/>
        </glyph>
        <glyph id="glyph105" class="submap">
            <label text="Fatty acid biosynthesis"/>
            <bbox y="957.0" x="685.0" h="40.0" w="110.0"/>
        </glyph>
        <glyph id="glyph106" class="submap">
            <label text="Arginine biosynthesis"/>
            <bbox y="1745.0" x="2507.0" h="40.0" w="110.0"/>
        </glyph>
        <glyph id="glyph107" class="submap">
            <label text="Tyrosine metabolism"/>
            <bbox y="508.5" x="2893.5" h="25.0" w="171.0"/>
        </glyph>
        <glyph id="glyph108" class="submap">
            <label text="Diterpenoid &#xA;biosynthesis"/>
            <bbox y="1889.0" x="179.5" h="40.0" w="109.0"/>
        </glyph>
        <glyph id="glyph109" class="submap">
            <label text="Citrate cycle (TCA &#xA;cycle)"/>
            <bbox y="1565.0" x="1814.5" h="40.0" w="109.0"/>
        </glyph>
        <glyph id="glyph110" class="submap">
            <label text="Folate biosynthesis"/>
            <bbox y="407.0" x="3231.5" h="40.0" w="109.0"/>
        </glyph>
        <glyph id="glyph111" class="submap">
            <label text="Tryptophan &#xA;metabolism"/>
            <bbox y="980.5" x="2574.0" h="41.0" w="106.0"/>
            <glyph id="glyph2861" class="process">
                <bbox y="993.5" x="2663.0" h="10.0" w="10.0"/>
            </glyph>
            <glyph id="glyph2893" class="process">
                <bbox y="993.5" x="2587.0" h="10.0" w="10.0"/>
            </glyph>
        </glyph>
        <glyph id="glyph112" class="submap">
            <label text="N-Glycan biosynthesis"/>
            <bbox y="47.0" x="588.0" h="40.0" w="108.0"/>
        </glyph>
        <glyph id="glyph113" class="submap">
            <label text="Zeatin biosynthesis"/>
            <bbox y="1326.0" x="379.0" h="40.0" w="108.0"/>
        </glyph>
        <glyph id="glyph114" class="submap">
            <label text="Vitamin B6 &#xA;metabolism"/>
            <bbox y="313.0" x="3524.0" h="40.0" w="108.0"/>
        </glyph>
        <glyph id="glyph115" class="submap">
            <label text="Other glycan &#xA;degradation"/>
            <bbox y="171.0" x="592.0" h="40.0" w="108.0"/>
        </glyph>
        <glyph id="glyph116" class="submap">
            <label text="Purine metabolism"/>
            <bbox y="224.0" x="2268.5" h="26.0" w="161.0"/>
        </glyph>
        <glyph id="glyph117" class="submap">
            <label text="Atrazine degradation"/>
            <bbox y="1580.0" x="906.0" h="40.0" w="106.0"/>
            <glyph id="glyph3435" class="process">
                <bbox y="1598.0" x="992.0" h="10.0" w="10.0"/>
            </glyph>
        </glyph>
        <glyph id="glyph118" class="submap">
            <label text="Benzoate &#xA;degradation"/>
            <bbox y="1975.0" x="1084.0" h="40.0" w="106.0"/>
        </glyph>
        <glyph id="glyph119" class="submap">
            <label text="Sulfur metabolism"/>
            <bbox y="883.0" x="2275.5" h="40.0" w="105.0"/>
        </glyph>
        <glyph id="glyph121" class="submap">
            <label text="Furfural degradation"/>
            <bbox y="2128.0" x="2111.0" h="38.0" w="110.0"/>
        </glyph>
        <glyph id="glyph122" class="submap">
            <label text="Biotin metabolism"/>
            <bbox y="1984.0" x="2997.0" h="40.0" w="104.0"/>
        </glyph>
        <glyph id="glyph123" class="submap">
            <label text="Glycerolipid &#xA;metabolism"/>
            <bbox y="806.0" x="908.0" h="40.0" w="104.0"/>
        </glyph>
        <glyph id="glyph124" class="submap">
            <label text="Steroid biosynthesis"/>
            <bbox y="1518.5" x="601.0" h="23.0" w="176.0"/>
        </glyph>
        <glyph id="glyph125" class="submap">
            <label text="Bisphenol &#xA;degradation"/>
            <bbox y="1868.5" x="2253.0" h="39.0" w="106.0"/>
        </glyph>
        <glyph id="glyph126" class="submap">
            <label text="Histidine metabolism"/>
            <bbox y="1078.0" x="2274.0" h="22.0" w="182.0"/>
        </glyph>
        <glyph id="glyph127" class="submap">
            <label text="Steroid degradation"/>
            <bbox y="2039.0" x="658.5" h="40.0" w="103.0"/>
        </glyph>
        <glyph id="glyph128" class="submap">
            <label text="Toluene degradation"/>
            <bbox y="2070.0" x="1100.5" h="40.0" w="103.0"/>
            <glyph id="glyph695" class="process">
                <bbox y="2102.0" x="1152.0" h="10.0" w="10.0"/>
            </glyph>
        </glyph>
        <glyph id="glyph129" class="submap">
            <label text="Anthocyanin &#xA;biosynthesis"/>
            <bbox y="720.0" x="3553.5" h="40.0" w="103.0"/>
        </glyph>
        <glyph id="glyph130" class="submap">
            <label text="Fatty acid &#xA;degradation"/>
            <bbox y="956.0" x="855.5" h="40.0" w="103.0"/>
        </glyph>
        <glyph id="glyph131" class="submap">
            <label text="D-Alanine &#xA;metabolism"/>
            <bbox y="1118.0" x="1875.0" h="40.0" w="102.0"/>
            <glyph id="glyph1174" class="simple chemical">
                <label text="C05681"/>
                <bbox y="1109.0" x="1957.0" h="30.0" w="30.0"/>
            </glyph>
        </glyph>
        <glyph id="glyph132" class="submap">
            <label text="Glucosinolate &#xA;biosynthesis"/>
            <bbox y="1673.5" x="2807.0" h="37.0" w="110.0"/>
        </glyph>
        <glyph id="glyph133" class="submap">
            <label text="Nitrogen metabolism"/>
            <bbox y="1618.0" x="2809.0" h="40.0" w="102.0"/>
            <glyph id="glyph710" class="process">
                <bbox y="1640.0" x="2839.5" h="10.0" w="10.0"/>
            </glyph>
        </glyph>
        <glyph id="glyph134" class="submap">
            <label text="Glutathione &#xA;metabolism"/>
            <bbox y="1899.0" x="2479.0" h="40.0" w="102.0"/>
        </glyph>
        <glyph id="glyph135" class="submap">
            <label text="Thiamine &#xA;metabolism"/>
            <bbox y="224.0" x="3248.0" h="40.0" w="102.0"/>
        </glyph>
        <glyph id="glyph136" class="submap">
            <label text="Pyruvate &#xA;metabolism"/>
            <bbox y="1133.0" x="1614.5" h="42.0" w="97.0"/>
        </glyph>
        <glyph id="glyph137" class="submap">
            <label text="Galactose &#xA;metabolism"/>
            <bbox y="321.0" x="1296.5" h="40.0" w="101.0"/>
            <glyph id="glyph2988" class="process">
                <bbox y="333.0" x="1350.0" h="10.0" w="10.0"/>
            </glyph>
        </glyph>
        <glyph id="glyph138" class="submap">
            <label text="Isoflavonoid &#xA;biosynthesis"/>
            <bbox y="471.0" x="3221.5" h="40.0" w="101.0"/>
        </glyph>
        <glyph id="glyph139" class="submap">
            <label text="Riboflavin &#xA;metabolism"/>
            <bbox y="420.0" x="3049.5" h="40.0" w="101.0"/>
        </glyph>
        <glyph id="glyph140" class="submap">
            <label text="Nitrotoluene &#xA;degradation"/>
            <bbox y="2040.0" x="811.5" h="40.0" w="99.0"/>
            <glyph id="glyph2982" class="process">
                <bbox y="2051.5" x="890.0" h="10.0" w="10.0"/>
            </glyph>
        </glyph>
        <glyph id="glyph141" class="submap">
            <label text="Ether lipid &#xA;metabolism"/>
            <bbox y="855.0" x="1089.5" h="40.0" w="99.0"/>
        </glyph>
        <glyph id="glyph142" class="submap">
            <label text="Lipoic acid &#xA;metabolism"/>
            <bbox y="1461.0" x="768.5" h="40.0" w="99.0"/>
        </glyph>
        <glyph id="glyph143" class="submap">
            <label text="Styrene degradation"/>
            <bbox y="1952.0" x="2007.0" h="38.0" w="104.0"/>
        </glyph>
        <glyph id="glyph144" class="submap">
            <label text="Butanoate &#xA;metabolism"/>
            <bbox y="1327.0" x="1001.0" h="40.0" w="98.0"/>
        </glyph>
        <glyph id="glyph145" class="submap">
            <label text="Puromycin &#xA;biosynthesis"/>
            <bbox y="173.0" x="2261.0" h="40.0" w="98.0"/>
        </glyph>
        <glyph id="glyph146" class="submap">
            <label text="Methane &#xA;metabolism"/>
            <bbox y="1563.0" x="1072.0" h="40.0" w="98.0"/>
        </glyph>
        <glyph id="glyph147" class="submap">
            <label text="Propanoate &#xA;metabolism"/>
            <bbox y="1367.0" x="1872.0" h="40.0" w="98.0"/>
        </glyph>
        <glyph id="glyph148" class="submap">
            <label text="Insect hormone &#xA;biosynthesis"/>
            <bbox y="1408.0" x="41.0" h="34.0" w="114.0"/>
        </glyph>
        <glyph id="glyph149" class="submap">
            <label text="Monobactam &#xA;biosynthesis"/>
            <bbox y="1635.5" x="2525.5" h="37.0" w="105.0"/>
        </glyph>
        <glyph id="glyph150" class="submap">
            <label text="Novobiocin &#xA;biosynthesis"/>
            <bbox y="770.0" x="2417.5" h="40.0" w="97.0"/>
        </glyph>
        <glyph id="glyph151" class="submap">
            <label text="Tetracycline &#xA;biosynthesis"/>
            <bbox y="1678.0" x="2065.5" h="40.0" w="97.0"/>
        </glyph>
        <glyph id="glyph152" class="submap">
            <label text="Carbapenem &#xA;biosynthesis"/>
            <bbox y="1840.5" x="2818.0" h="37.0" w="102.0"/>
        </glyph>
        <glyph id="glyph153" class="submap">
            <label text="Retinol metabolism"/>
            <bbox y="769.5" x="100.0" h="37.0" w="102.0"/>
        </glyph>
        <glyph id="glyph154" class="submap">
            <label text="Dioxin degradation"/>
            <bbox y="1789.0" x="1174.5" h="22.0" w="163.0"/>
        </glyph>
        <glyph id="glyph155" class="submap">
            <label text="beta-Lactam &#xA;resistance"/>
            <bbox y="2064.5" x="2392.0" h="37.0" w="96.0"/>
        </glyph>
        <glyph id="glyph156" class="submap">
            <label text="Lysine degradation"/>
            <bbox y="1372.5" x="1981.5" h="35.0" w="101.0"/>
            <glyph id="glyph673" class="process">
                <bbox y="1368.5" x="2025.0" h="10.0" w="10.0"/>
            </glyph>
        </glyph>
        <glyph id="glyph157" class="submap">
            <label text="DDT degradation"/>
            <bbox y="2091.5" x="1947.0" h="23.0" w="148.0"/>
        </glyph>
        <glyph id="glyph158" class="submap">
            <label text="Streptomycin &#xA;biosynthesis"/>
            <bbox y="106.5" x="1763.5" h="35.0" w="99.0"/>
            <glyph id="glyph176" class="process">
                <bbox y="112.0" x="1835.5" h="10.0" w="10.0"/>
            </glyph>
        </glyph>
        <glyph id="glyph159" class="process">
            <bbox y="475.0" x="142.0" h="10.0" w="10.0"/>
        </glyph>
        <glyph id="glyph160" class="submap">
            <label text="Caffeine &#xA;metabolism"/>
            <bbox y="398.0" x="2945.0" h="36.0" w="94.0"/>
        </glyph>
        <glyph id="glyph161" class="submap">
            <label text="Photosynthesis"/>
            <bbox y="871.0" x="1934.5" h="22.0" w="127.0"/>
        </glyph>
        <glyph id="glyph163" class="submap">
            <label text="Carbon &#xA;fixation in &#xA;photosynthetic organisms"/>
            <bbox y="1492.0" x="1492.5" h="40.0" w="67.0"/>
        </glyph>
        <glyph id="glyph166" class="process">
            <bbox y="799.0" x="582.0" h="10.0" w="10.0"/>
        </glyph>
        <glyph id="glyph229" class="macromolecule">
            <label text="3.6.3.14"/>
            <clone/>
            <bbox y="-5.0" x="-13.0" h="30.0" w="46.0"/>
        </glyph>
        <glyph id="glyph231" class="macromolecule">
            <label text="2.4.1.25..."/>
            <bbox y="-5.0" x="-13.0" h="30.0" w="46.0"/>
        </glyph>
        <glyph id="glyph234" class="macromolecule">
            <label text="3.4.16.4"/>
            <bbox y="-5.0" x="-13.0" h="30.0" w="46.0"/>
        </glyph>
        <glyph id="glyph265" class="macromolecule">
            <label text="1.6.5.3..."/>
            <bbox y="-5.0" x="-13.0" h="30.0" w="46.0"/>
        </glyph>
        <glyph id="glyph365" class="macromolecule">
            <label text="2.4.1.44..."/>
            <bbox y="-5.0" x="-13.0" h="30.0" w="46.0"/>
        </glyph>
        <glyph id="glyph386" class="macromolecule">
            <label text="1.3.5.1"/>
            <bbox y="-5.0" x="-13.0" h="30.0" w="46.0"/>
        </glyph>
        <glyph id="glyph396" class="macromolecule">
            <label text="1.10.2.2"/>
            <bbox y="-5.0" x="-13.0" h="30.0" w="46.0"/>
        </glyph>
        <glyph id="glyph407" class="macromolecule">
            <label text="1.9.3.1"/>
            <bbox y="-5.0" x="-13.0" h="30.0" w="46.0"/>
        </glyph>
        <glyph id="glyph447" class="macromolecule">
            <label text="1.2.4.2..."/>
            <bbox y="-5.0" x="-13.0" h="30.0" w="46.0"/>
        </glyph>
        <glyph id="glyph478" class="macromolecule">
            <label text="4.2.1.17"/>
            <clone/>
            <bbox y="-5.0" x="-13.0" h="30.0" w="46.0"/>
        </glyph>
        <glyph id="glyph573" class="macromolecule">
            <label text="1.2.4.4"/>
            <clone/>
            <bbox y="-5.0" x="-13.0" h="30.0" w="46.0"/>
        </glyph>
        <glyph id="glyph615" class="macromolecule">
            <label text="1.18.1.2"/>
            <bbox y="-5.0" x="-13.0" h="30.0" w="46.0"/>
        </glyph>
        <glyph id="glyph671" class="macromolecule">
            <label text="1.2.4.4"/>
            <clone/>
            <bbox y="1427.0" x="2406.0" h="30.0" w="46.0"/>
        </glyph>
        <glyph id="glyph692" class="macromolecule">
            <label text="1.2.4.4"/>
            <clone/>
            <bbox y="1399.0" x="2743.0" h="30.0" w="46.0"/>
        </glyph>
        <glyph id="glyph712" class="macromolecule">
            <label text="1.2.1.31"/>
            <bbox y="1396.0" x="2077.0" h="30.0" w="46.0"/>
        </glyph>
        <glyph id="glyph772" class="macromolecule">
            <label text="1.1.1.49..."/>
            <bbox y="424.0" x="1715.0" h="30.0" w="46.0"/>
        </glyph>
        <glyph id="glyph822" class="macromolecule">
            <label text="3.6.3.14"/>
            <clone/>
            <bbox y="1893.0" x="1736.0" h="30.0" w="46.0"/>
        </glyph>
        <glyph id="glyph825" class="macromolecule">
            <label text="3.8.1.5"/>
            <clone/>
            <bbox y="1798.0" x="2162.0" h="30.0" w="46.0"/>
        </glyph>
        <glyph id="glyph938" class="macromolecule">
            <label text="2.8.3.1..."/>
            <bbox y="1409.0" x="2143.0" h="30.0" w="46.0"/>
        </glyph>
        <glyph id="glyph1018" class="simple chemical">
            <label text="C07123"/>
            <bbox y="1920.0" x="1413.0" h="30.0" w="30.0"/>
        </glyph>
        <glyph id="glyph1025" class="simple chemical">
            <label text="C00001"/>
            <clone/>
            <bbox y="874.0" x="1743.0" h="30.0" w="30.0"/>
        </glyph>
        <glyph id="glyph1030" class="simple chemical">
            <label text="C16829"/>
            <bbox y="1491.0" x="25.0" h="30.0" w="30.0"/>
        </glyph>
        <glyph id="glyph1032" class="simple chemical">
            <label text="C05672"/>
            <bbox y="1016.0" x="1783.0" h="30.0" w="30.0"/>
        </glyph>
        <glyph id="glyph1033" class="simple chemical">
            <label text="C19888"/>
            <bbox y="1554.0" x="2086.0" h="30.0" w="30.0"/>
        </glyph>
        <glyph id="glyph1036" class="simple chemical">
            <label text="C06638"/>
            <bbox y="2000.0" x="2108.0" h="30.0" w="30.0"/>
        </glyph>
        <glyph id="glyph1054" class="simple chemical">
            <label text="C14823"/>
            <bbox y="541.0" x="661.0" h="30.0" w="30.0"/>
        </glyph>
        <glyph id="glyph1055" class="simple chemical">
            <label text="G12625"/>
            <bbox y="122.0" x="1064.0" h="30.0" w="30.0"/>
        </glyph>
        <glyph id="glyph1056" class="simple chemical">
            <label text="G00126"/>
            <bbox y="412.0" x="547.0" h="30.0" w="30.0"/>
        </glyph>
        <glyph id="glyph1067" class="simple chemical">
            <label text="C00524"/>
            <bbox y="1913.0" x="1639.0" h="30.0" w="30.0"/>
        </glyph>
        <glyph id="glyph1071" class="simple chemical">
            <label text="C20526"/>
            <bbox y="1661.0" x="85.0" h="30.0" w="30.0"/>
        </glyph>
        <glyph id="glyph1072" class="simple chemical">
            <label text="C15799"/>
            <bbox y="1939.0" x="137.0" h="30.0" w="30.0"/>
        </glyph>
        <glyph id="glyph1075" class="simple chemical">
            <label text="C08491"/>
            <bbox y="493.0" x="1246.0" h="30.0" w="30.0"/>
        </glyph>
        <glyph id="glyph1090" class="simple chemical">
            <label text="C01789"/>
            <bbox y="1886.0" x="369.0" h="30.0" w="30.0"/>
        </glyph>
        <glyph id="glyph1122" class="simple chemical">
            <label text="C16210"/>
            <bbox y="1894.0" x="827.0" h="30.0" w="30.0"/>
        </glyph>
        <glyph id="glyph1125" class="simple chemical">
            <label text="C07732"/>
            <bbox y="1762.0" x="937.0" h="30.0" w="30.0"/>
        </glyph>
        <glyph id="glyph1129" class="simple chemical">
            <label text="C02185"/>
            <bbox y="944.0" x="1813.0" h="30.0" w="30.0"/>
        </glyph>
        <glyph id="glyph1144" class="simple chemical">
            <label text="C21104"/>
            <bbox y="2140.0" x="1172.0" h="30.0" w="30.0"/>
        </glyph>
        <glyph id="glyph1147" class="simple chemical">
            <label text="C07733"/>
            <bbox y="1822.0" x="937.0" h="30.0" w="30.0"/>
        </glyph>
        <glyph id="glyph1159" class="simple chemical">
            <label text="G00117"/>
            <bbox y="412.0" x="696.0" h="30.0" w="30.0"/>
        </glyph>
        <glyph id="glyph1160" class="simple chemical">
            <label text="C09704"/>
            <bbox y="1453.0" x="267.0" h="30.0" w="30.0"/>
        </glyph>
        <glyph id="glyph1162" class="simple chemical">
            <label text="C05958"/>
            <bbox y="684.0" x="208.0" h="30.0" w="30.0"/>
        </glyph>
        <glyph id="glyph1163" class="simple chemical">
            <label text="C07102"/>
            <bbox y="2140.0" x="987.0" h="30.0" w="30.0"/>
        </glyph>
        <glyph id="glyph1167" class="simple chemical">
            <label text="C07212"/>
            <bbox y="1843.0" x="1043.0" h="30.0" w="30.0"/>
        </glyph>
        <glyph id="glyph1186" class="simple chemical">
            <label text="C02713"/>
            <bbox y="733.0" x="1552.0" h="30.0" w="30.0"/>
        </glyph>
        <glyph id="glyph1211" class="simple chemical">
            <label text="C21105"/>
            <bbox y="2140.0" x="1047.0" h="30.0" w="30.0"/>
        </glyph>
        <glyph id="glyph1218" class="simple chemical">
            <label text="C20527"/>
            <bbox y="1735.0" x="85.0" h="30.0" w="30.0"/>
        </glyph>
        <glyph id="glyph1222" class="simple chemical">
            <label text="C14776"/>
            <bbox y="492.0" x="661.0" h="30.0" w="30.0"/>
        </glyph>
        <glyph id="glyph1231" class="simple chemical">
            <label text="C06756"/>
            <bbox y="2048.0" x="940.0" h="30.0" w="30.0"/>
        </glyph>
        <glyph id="glyph1247" class="simple chemical">
            <label text="C16263"/>
            <bbox y="2077.0" x="601.0" h="30.0" w="30.0"/>
        </glyph>
        <glyph id="glyph1253" class="simple chemical">
            <label text="C18202"/>
            <bbox y="639.0" x="3535.0" h="30.0" w="30.0"/>
        </glyph>
        <glyph id="glyph1257" class="simple chemical">
            <label text="C00080"/>
            <clone/>
            <bbox y="1894.0" x="1604.0" h="30.0" w="30.0"/>
        </glyph>
        <glyph id="glyph1269" class="simple chemical">
            <label text="C00006"/>
            <clone/>
            <bbox y="788.0" x="1836.0" h="30.0" w="30.0"/>
        </glyph>
        <glyph id="glyph1273" class="simple chemical">
            <label text="C00080"/>
            <clone/>
            <bbox y="1894.0" x="1477.0" h="30.0" w="30.0"/>
        </glyph>
        <glyph id="glyph1278" class="simple chemical">
            <label text="C11816"/>
            <bbox y="960.0" x="3203.0" h="30.0" w="30.0"/>
        </glyph>
        <glyph id="glyph1279" class="simple chemical">
            <label text="C00080"/>
            <clone/>
            <bbox y="1998.0" x="1674.0" h="30.0" w="30.0"/>
        </glyph>
        <glyph id="glyph1302" class="simple chemical">
            <label text="C06076"/>
            <bbox y="1330.0" x="321.0" h="30.0" w="30.0"/>
        </glyph>
        <glyph id="glyph1311" class="simple chemical">
            <label text="C05962"/>
            <bbox y="684.0" x="287.0" h="30.0" w="30.0"/>
        </glyph>
        <glyph id="glyph1333" class="simple chemical">
            <label text="C15802"/>
            <bbox y="1977.0" x="57.0" h="30.0" w="30.0"/>
        </glyph>
        <glyph id="glyph1335" class="simple chemical">
            <label text="C00080"/>
            <clone/>
            <bbox y="960.0" x="1848.0" h="30.0" w="30.0"/>
        </glyph>
        <glyph id="glyph1359" class="simple chemical">
            <label text="C06042"/>
            <bbox y="808.0" x="1018.0" h="30.0" w="30.0"/>
        </glyph>
        <glyph id="glyph1379" class="simple chemical">
            <label text="C16719"/>
            <bbox y="2130.0" x="1319.0" h="30.0" w="30.0"/>
        </glyph>
        <glyph id="glyph1386" class="simple chemical">
            <label text="C19887"/>
            <bbox y="1515.0" x="2086.0" h="30.0" w="30.0"/>
        </glyph>
        <glyph id="glyph1401" class="simple chemical">
            <label text="C15793"/>
            <bbox y="2053.0" x="113.0" h="30.0" w="30.0"/>
        </glyph>
        <glyph id="glyph1402" class="simple chemical">
            <label text="G13050"/>
            <bbox y="158.0" x="1207.0" h="30.0" w="30.0"/>
        </glyph>
        <glyph id="glyph1405" class="simple chemical">
            <label text="C06070"/>
            <bbox y="1692.0" x="331.0" h="30.0" w="30.0"/>
        </glyph>
        <glyph id="glyph1409" class="simple chemical">
            <label text="C19889"/>
            <bbox y="1639.0" x="2086.0" h="30.0" w="30.0"/>
        </glyph>
        <glyph id="glyph1420" class="simple chemical">
            <label text="C15792"/>
            <bbox y="2053.0" x="165.0" h="30.0" w="30.0"/>
        </glyph>
        <glyph id="glyph1426" class="simple chemical">
            <label text="C00080"/>
            <clone/>
            <bbox y="1998.0" x="1477.0" h="30.0" w="30.0"/>
        </glyph>
        <glyph id="glyph1435" class="simple chemical">
            <label text="C20948"/>
            <bbox y="1582.0" x="2682.0" h="30.0" w="30.0"/>
        </glyph>
        <glyph id="glyph1436" class="simple chemical">
            <label text="G00149"/>
            <bbox y="346.0" x="1397.0" h="30.0" w="30.0"/>
        </glyph>
        <glyph id="glyph1455" class="simple chemical">
            <label text="C20386"/>
            <bbox y="1996.0" x="2782.0" h="30.0" w="30.0"/>
        </glyph>
        <glyph id="glyph1456" class="simple chemical">
            <label text="C16264"/>
            <bbox y="2077.0" x="648.0" h="30.0" w="30.0"/>
        </glyph>
        <glyph id="glyph1466" class="simple chemical">
            <label text="C05953"/>
            <bbox y="612.0" x="141.0" h="30.0" w="30.0"/>
        </glyph>
        <glyph id="glyph1473" class="simple chemical">
            <label text="C07092"/>
            <bbox y="1520.0" x="1022.0" h="30.0" w="30.0"/>
        </glyph>
        <glyph id="glyph1475" class="simple chemical">
            <label text="G00146"/>
            <bbox y="395.0" x="1280.0" h="30.0" w="30.0"/>
        </glyph>
        <glyph id="glyph1476" class="simple chemical">
            <label text="C09107"/>
            <bbox y="1135.0" x="3199.0" h="30.0" w="30.0"/>
        </glyph>
        <glyph id="glyph1503" class="simple chemical">
            <label text="C15789"/>
            <bbox y="1977.0" x="217.0" h="30.0" w="30.0"/>
        </glyph>
        <glyph id="glyph1516" class="simple chemical">
            <label text="C15787"/>
            <bbox y="1939.0" x="217.0" h="30.0" w="30.0"/>
        </glyph>
        <glyph id="glyph1517" class="simple chemical">
            <label text="C17268"/>
            <bbox y="1992.0" x="1319.0" h="30.0" w="30.0"/>
        </glyph>
        <glyph id="glyph1532" class="simple chemical">
            <label text="C00634"/>
            <bbox y="358.0" x="1194.0" h="30.0" w="30.0"/>
        </glyph>
        <glyph id="glyph1535" class="simple chemical">
            <label text="C09421"/>
            <bbox y="990.0" x="3265.0" h="30.0" w="30.0"/>
        </glyph>
        <glyph id="glyph1536" class="simple chemical">
            <label text="C20951"/>
            <bbox y="1582.0" x="3059.0" h="30.0" w="30.0"/>
        </glyph>
        <glyph id="glyph1537" class="simple chemical">
            <label text="G00147"/>
            <bbox y="395.0" x="1339.0" h="30.0" w="30.0"/>
        </glyph>
        <glyph id="glyph1542" class="simple chemical">
            <label text="G11040"/>
            <bbox y="198.0" x="1016.0" h="30.0" w="30.0"/>
        </glyph>
        <glyph id="glyph1547" class="simple chemical">
            <label text="C00630"/>
            <clone/>
            <bbox y="600.0" x="3535.0" h="30.0" w="30.0"/>
        </glyph>
        <glyph id="glyph1577" class="simple chemical">
            <label text="C11680"/>
            <bbox y="1197.0" x="2990.0" h="30.0" w="30.0"/>
        </glyph>
        <glyph id="glyph1579" class="simple chemical">
            <label text="C00080"/>
            <clone/>
            <bbox y="857.0" x="1848.0" h="30.0" w="30.0"/>
        </glyph>
        <glyph id="glyph1583" class="simple chemical">
            <label text="C14812"/>
            <bbox y="541.0" x="727.0" h="30.0" w="30.0"/>
        </glyph>
        <glyph id="glyph1587" class="simple chemical">
            <label text="C05963"/>
            <bbox y="474.0" x="287.0" h="30.0" w="30.0"/>
        </glyph>
        <glyph id="glyph1588" class="simple chemical">
            <label text="C11427"/>
            <bbox y="1894.0" x="742.0" h="30.0" w="30.0"/>
        </glyph>
        <glyph id="glyph1600" class="simple chemical">
            <label text="C08814"/>
            <bbox y="2093.0" x="57.0" h="30.0" w="30.0"/>
        </glyph>
        <glyph id="glyph1612" class="simple chemical">
            <label text="G00169"/>
            <bbox y="137.0" x="696.0" h="30.0" w="30.0"/>
        </glyph>
        <glyph id="glyph1622" class="simple chemical">
            <label text="C15790"/>
            <bbox y="2015.0" x="217.0" h="30.0" w="30.0"/>
        </glyph>
        <glyph id="glyph1632" class="simple chemical">
            <label text="C15794"/>
            <bbox y="2053.0" x="57.0" h="30.0" w="30.0"/>
        </glyph>
        <glyph id="glyph1634" class="simple chemical">
            <label text="C19615"/>
            <bbox y="1406.0" x="1374.0" h="30.0" w="30.0"/>
        </glyph>
        <glyph id="glyph1639" class="simple chemical">
            <label text="C13508"/>
            <bbox y="577.0" x="842.0" h="30.0" w="30.0"/>
        </glyph>
        <glyph id="glyph1661" class="simple chemical">
            <label text="C13629"/>
            <bbox y="1902.0" x="2262.0" h="30.0" w="30.0"/>
        </glyph>
        <glyph id="glyph1662" class="simple chemical">
            <label text="C20530"/>
            <bbox y="1783.0" x="138.0" h="30.0" w="30.0"/>
        </glyph>
        <glyph id="glyph1673" class="simple chemical">
            <label text="C20253"/>
            <bbox y="778.0" x="2623.0" h="30.0" w="30.0"/>
        </glyph>
        <glyph id="glyph1681" class="simple chemical">
            <label text="C06179"/>
            <bbox y="1733.0" x="3263.0" h="30.0" w="30.0"/>
        </glyph>
        <glyph id="glyph1708" class="simple chemical">
            <label text="C07097"/>
            <bbox y="1761.0" x="1085.0" h="30.0" w="30.0"/>
        </glyph>
        <glyph id="glyph1749" class="simple chemical">
            <label text="C07101"/>
            <bbox y="2140.0" x="1237.0" h="30.0" w="30.0"/>
        </glyph>
        <glyph id="glyph1751" class="simple chemical">
            <label text="C05955"/>
            <bbox y="648.0" x="141.0" h="30.0" w="30.0"/>
        </glyph>
        <glyph id="glyph1756" class="simple chemical">
            <label text="C17938"/>
            <bbox y="434.0" x="2953.0" h="30.0" w="30.0"/>
        </glyph>
        <glyph id="glyph1757" class="simple chemical">
            <label text="G00132"/>
            <bbox y="412.0" x="476.0" h="30.0" w="30.0"/>
        </glyph>
        <glyph id="glyph1758" class="simple chemical">
            <label text="C06069"/>
            <bbox y="1653.0" x="331.0" h="30.0" w="30.0"/>
        </glyph>
        <glyph id="glyph1760" class="simple chemical">
            <label text="C10164"/>
            <bbox y="1178.0" x="2378.0" h="30.0" w="30.0"/>
        </glyph>
        <glyph id="glyph1814" class="simple chemical">
            <label text="C09390"/>
            <bbox y="960.0" x="3265.0" h="30.0" w="30.0"/>
        </glyph>
        <glyph id="glyph1824" class="simple chemical">
            <label text="C07729"/>
            <bbox y="1957.0" x="635.0" h="30.0" w="30.0"/>
        </glyph>
        <glyph id="glyph1840" class="simple chemical">
            <label text="C16678"/>
            <bbox y="811.0" x="366.0" h="30.0" w="30.0"/>
        </glyph>
        <glyph id="glyph1843" class="simple chemical">
            <label text="C00004"/>
            <bbox y="1913.0" x="1442.0" h="30.0" w="30.0"/>
        </glyph>
        <glyph id="glyph1845" class="simple chemical">
            <label text="C06462"/>
            <bbox y="392.0" x="396.0" h="30.0" w="30.0"/>
        </glyph>
        <glyph id="glyph1848" class="simple chemical">
            <label text="C09699"/>
            <bbox y="1453.0" x="42.0" h="30.0" w="30.0"/>
        </glyph>
        <glyph id="glyph1852" class="simple chemical">
            <label text="C16317"/>
            <bbox y="493.0" x="1196.0" h="30.0" w="30.0"/>
        </glyph>
        <glyph id="glyph1859" class="simple chemical">
            <label text="C15800"/>
            <bbox y="1939.0" x="97.0" h="30.0" w="30.0"/>
        </glyph>
        <glyph id="glyph1862" class="simple chemical">
            <label text="G00131"/>
            <bbox y="338.0" x="476.0" h="30.0" w="30.0"/>
        </glyph>
        <glyph id="glyph1878" class="simple chemical">
            <label text="C07394"/>
            <bbox y="1838.0" x="199.0" h="30.0" w="30.0"/>
        </glyph>
        <glyph id="glyph1885" class="simple chemical">
            <label text="C00390"/>
            <bbox y="1983.0" x="1569.0" h="30.0" w="30.0"/>
        </glyph>
        <glyph id="glyph1887" class="simple chemical">
            <label text="C00009"/>
            <bbox y="1983.0" x="1776.0" h="30.0" w="30.0"/>
        </glyph>
        <glyph id="glyph1891" class="simple chemical">
            <label text="C00001"/>
            <clone/>
            <bbox y="1983.0" x="1708.0" h="30.0" w="30.0"/>
        </glyph>
        <glyph id="glyph1896" class="simple chemical">
            <label text="C06677"/>
            <bbox y="2006.0" x="1087.0" h="30.0" w="30.0"/>
        </glyph>
        <glyph id="glyph1900" class="simple chemical">
            <label text="G13044"/>
            <bbox y="301.0" x="1397.0" h="30.0" w="30.0"/>
        </glyph>
        <glyph id="glyph1901" class="simple chemical">
            <label text="C09244"/>
            <bbox y="1086.0" x="3067.0" h="30.0" w="30.0"/>
        </glyph>
        <glyph id="glyph1925" class="simple chemical">
            <label text="C05989"/>
            <bbox y="1377.0" x="1827.0" h="30.0" w="30.0"/>
        </glyph>
        <glyph id="glyph1940" class="simple chemical">
            <label text="C06599"/>
            <bbox y="1902.0" x="2170.0" h="30.0" w="30.0"/>
        </glyph>
        <glyph id="glyph1942" class="simple chemical">
            <label text="G00130"/>
            <bbox y="266.0" x="476.0" h="30.0" w="30.0"/>
        </glyph>
        <glyph id="glyph1951" class="simple chemical">
            <label text="G00128"/>
            <bbox y="363.0" x="573.0" h="30.0" w="30.0"/>
        </glyph>
        <glyph id="glyph1953" class="simple chemical">
            <label text="C19614"/>
            <bbox y="1406.0" x="1270.0" h="30.0" w="30.0"/>
        </glyph>
        <glyph id="glyph1958" class="simple chemical">
            <label text="C07094"/>
            <bbox y="1600.0" x="1022.0" h="30.0" w="30.0"/>
        </glyph>
        <glyph id="glyph1959" class="simple chemical">
            <label text="C02378"/>
            <bbox y="1521.0" x="887.0" h="30.0" w="30.0"/>
        </glyph>
        <glyph id="glyph1963" class="simple chemical">
            <label text="C15803"/>
            <bbox y="2015.0" x="57.0" h="30.0" w="30.0"/>
        </glyph>
        <glyph id="glyph1978" class="simple chemical">
            <label text="C06793"/>
            <bbox y="1455.0" x="1289.0" h="30.0" w="30.0"/>
        </glyph>
        <glyph id="glyph1983" class="simple chemical">
            <label text="C15700"/>
            <bbox y="1739.0" x="3218.0" h="30.0" w="30.0"/>
        </glyph>
        <glyph id="glyph1989" class="simple chemical">
            <label text="C00007"/>
            <clone/>
            <bbox y="944.0" x="1743.0" h="30.0" w="30.0"/>
        </glyph>
        <glyph id="glyph1993" class="simple chemical">
            <label text="C16262"/>
            <bbox y="2077.0" x="540.0" h="30.0" w="30.0"/>
        </glyph>
        <glyph id="glyph1996" class="simple chemical">
            <label text="C00426"/>
            <bbox y="320.0" x="1237.0" h="30.0" w="30.0"/>
        </glyph>
        <glyph id="glyph2003" class="simple chemical">
            <label text="G10841"/>
            <bbox y="163.0" x="1016.0" h="30.0" w="30.0"/>
        </glyph>
        <glyph id="glyph2018" class="simple chemical">
            <label text="C00080"/>
            <clone/>
            <bbox y="960.0" x="1905.0" h="30.0" w="30.0"/>
        </glyph>
        <glyph id="glyph2042" class="simple chemical">
            <label text="C16524"/>
            <bbox y="1793.0" x="199.0" h="30.0" w="30.0"/>
        </glyph>
        <glyph id="glyph2044" class="simple chemical">
            <label text="C13632"/>
            <bbox y="1902.0" x="2214.0" h="30.0" w="30.0"/>
        </glyph>
        <glyph id="glyph2046" class="simple chemical">
            <label text="C08300"/>
            <bbox y="2070.0" x="1378.0" h="30.0" w="30.0"/>
        </glyph>
        <glyph id="glyph2047" class="simple chemical">
            <label text="C00338"/>
            <bbox y="105.0" x="2098.0" h="30.0" w="30.0"/>
        </glyph>
        <glyph id="glyph2066" class="simple chemical">
            <label text="C06594"/>
            <bbox y="1799.0" x="2242.0" h="30.0" w="30.0"/>
        </glyph>
        <glyph id="glyph2078" class="simple chemical">
            <label text="C06600"/>
            <clone/>
            <bbox y="1974.0" x="2170.0" h="30.0" w="30.0"/>
        </glyph>
        <glyph id="glyph2084" class="simple chemical">
            <label text="C05896"/>
            <bbox y="1240.0" x="1458.0" h="30.0" w="30.0"/>
        </glyph>
        <glyph id="glyph2091" class="simple chemical">
            <label text="C07208"/>
            <bbox y="1877.0" x="998.0" h="30.0" w="30.0"/>
        </glyph>
        <glyph id="glyph2096" class="simple chemical">
            <label text="C06182"/>
            <bbox y="1874.0" x="3062.0" h="30.0" w="30.0"/>
        </glyph>
        <glyph id="glyph2106" class="simple chemical">
            <label text="C00080"/>
            <clone/>
            <bbox y="1894.0" x="1674.0" h="30.0" w="30.0"/>
        </glyph>
        <glyph id="glyph2107" class="simple chemical">
            <label text="C06183"/>
            <bbox y="1873.0" x="3132.0" h="30.0" w="30.0"/>
        </glyph>
        <glyph id="glyph2114" class="simple chemical">
            <label text="C06640"/>
            <bbox y="2063.0" x="2108.0" h="30.0" w="30.0"/>
        </glyph>
        <glyph id="glyph2133" class="simple chemical">
            <label text="G13045"/>
            <bbox y="245.0" x="1397.0" h="30.0" w="30.0"/>
        </glyph>
        <glyph id="glyph2139" class="simple chemical">
            <label text="C06181"/>
            <bbox y="1873.0" x="3002.0" h="30.0" w="30.0"/>
        </glyph>
        <glyph id="glyph2148" class="simple chemical">
            <label text="C20529"/>
            <bbox y="1783.0" x="85.0" h="30.0" w="30.0"/>
        </glyph>
        <glyph id="glyph2164" class="simple chemical">
            <label text="C00080"/>
            <clone/>
            <bbox y="960.0" x="1778.0" h="30.0" w="30.0"/>
        </glyph>
        <glyph id="glyph2166" class="simple chemical">
            <label text="C00002"/>
            <clone/>
            <bbox y="1913.0" x="1779.0" h="30.0" w="30.0"/>
        </glyph>
        <glyph id="glyph2168" class="simple chemical">
            <label text="C21027"/>
            <bbox y="670.0" x="1552.0" h="30.0" w="30.0"/>
        </glyph>
        <glyph id="glyph2179" class="simple chemical">
            <label text="C14822"/>
            <bbox y="492.0" x="727.0" h="30.0" w="30.0"/>
        </glyph>
        <glyph id="glyph2188" class="simple chemical">
            <label text="C07075"/>
            <bbox y="1799.0" x="2113.0" h="30.0" w="30.0"/>
        </glyph>
        <glyph id="glyph2196" class="simple chemical">
            <label text="C07099"/>
            <bbox y="1761.0" x="1136.0" h="30.0" w="30.0"/>
        </glyph>
        <glyph id="glyph2215" class="simple chemical">
            <label text="C03242"/>
            <bbox y="627.0" x="508.0" h="30.0" w="30.0"/>
        </glyph>
        <glyph id="glyph2216" class="simple chemical">
            <label text="G13048"/>
            <bbox y="122.0" x="1161.0" h="30.0" w="30.0"/>
        </glyph>
        <glyph id="glyph2218" class="simple chemical">
            <label text="C06720"/>
            <bbox y="1877.0" x="1177.0" h="30.0" w="30.0"/>
        </glyph>
        <glyph id="glyph2220" class="simple chemical">
            <label text="C10860"/>
            <bbox y="1885.0" x="3263.0" h="30.0" w="30.0"/>
        </glyph>
        <glyph id="glyph2223" class="simple chemical">
            <label text="G00030"/>
            <bbox y="56.0" x="1240.0" h="30.0" w="30.0"/>
        </glyph>
        <glyph id="glyph2229" class="simple chemical">
            <label text="C06593"/>
            <bbox y="1468.0" x="887.0" h="30.0" w="30.0"/>
        </glyph>
        <glyph id="glyph2235" class="simple chemical">
            <label text="G00033"/>
            <bbox y="22.0" x="1240.0" h="30.0" w="30.0"/>
        </glyph>
        <glyph id="glyph2242" class="simple chemical">
            <label text="C00005"/>
            <bbox y="818.0" x="1813.0" h="30.0" w="30.0"/>
        </glyph>
        <glyph id="glyph2245" class="simple chemical">
            <label text="C00007"/>
            <clone/>
            <bbox y="1913.0" x="1709.0" h="30.0" w="30.0"/>
        </glyph>
        <glyph id="glyph2254" class="simple chemical">
            <label text="C00002"/>
            <clone/>
            <bbox y="908.0" x="1970.0" h="30.0" w="30.0"/>
        </glyph>
        <glyph id="glyph2257" class="simple chemical">
            <label text="C02765"/>
            <bbox y="2070.0" x="1444.0" h="30.0" w="30.0"/>
        </glyph>
        <glyph id="glyph2272" class="simple chemical">
            <label text="C15791"/>
            <bbox y="2053.0" x="217.0" h="30.0" w="30.0"/>
        </glyph>
        <glyph id="glyph2277" class="simple chemical">
            <label text="C11857"/>
            <bbox y="1691.0" x="158.0" h="30.0" w="30.0"/>
        </glyph>
        <glyph id="glyph2280" class="simple chemical">
            <label text="C19929"/>
            <bbox y="1587.0" x="2557.0" h="30.0" w="30.0"/>
        </glyph>
        <glyph id="glyph2285" class="simple chemical">
            <label text="C00745"/>
            <bbox y="1641.0" x="3316.0" h="30.0" w="30.0"/>
        </glyph>
        <glyph id="glyph2298" class="simple chemical">
            <label text="C00080"/>
            <clone/>
            <bbox y="1998.0" x="1744.0" h="30.0" w="30.0"/>
        </glyph>
        <glyph id="glyph2306" class="simple chemical">
            <label text="C06637"/>
            <bbox y="2000.0" x="2060.0" h="30.0" w="30.0"/>
        </glyph>
        <glyph id="glyph2311" class="simple chemical">
            <label text="C09024"/>
            <bbox y="1197.0" x="3058.0" h="30.0" w="30.0"/>
        </glyph>
        <glyph id="glyph2314" class="simple chemical">
            <label text="C06597"/>
            <bbox y="1799.0" x="2170.0" h="30.0" w="30.0"/>
        </glyph>
        <glyph id="glyph2324" class="simple chemical">
            <label text="G00170"/>
            <bbox y="137.0" x="739.0" h="30.0" w="30.0"/>
        </glyph>
        <glyph id="glyph2330" class="simple chemical">
            <label text="C14827"/>
            <bbox y="788.0" x="508.0" h="30.0" w="30.0"/>
        </glyph>
        <glyph id="glyph2335" class="simple chemical">
            <label text="G00121"/>
            <bbox y="363.0" x="739.0" h="30.0" w="30.0"/>
        </glyph>
        <glyph id="glyph2336" class="simple chemical">
            <label text="C06670"/>
            <bbox y="2006.0" x="681.0" h="30.0" w="30.0"/>
        </glyph>
        <glyph id="glyph2342" class="simple chemical">
            <label text="C02110"/>
            <bbox y="811.0" x="158.0" h="30.0" w="30.0"/>
        </glyph>
        <glyph id="glyph2343" class="simple chemical">
            <label text="C11641"/>
            <bbox y="1135.0" x="3265.0" h="30.0" w="30.0"/>
        </glyph>
        <glyph id="glyph2355" class="simple chemical">
            <label text="G13046"/>
            <bbox y="175.0" x="1397.0" h="30.0" w="30.0"/>
        </glyph>
        <glyph id="glyph2364" class="simple chemical">
            <label text="C12832"/>
            <bbox y="1799.0" x="2300.0" h="30.0" w="30.0"/>
        </glyph>
        <glyph id="glyph2369" class="simple chemical">
            <label text="C11426"/>
            <bbox y="1932.0" x="742.0" h="30.0" w="30.0"/>
        </glyph>
        <glyph id="glyph2406" class="simple chemical">
            <label text="C06636"/>
            <bbox y="2000.0" x="2009.0" h="30.0" w="30.0"/>
        </glyph>
        <glyph id="glyph2407" class="simple chemical">
            <label text="C00222"/>
            <clone/>
            <bbox y="1139.0" x="1975.0" h="30.0" w="30.0"/>
        </glyph>
        <glyph id="glyph2410" class="simple chemical">
            <label text="C11863"/>
            <bbox y="1725.0" x="158.0" h="30.0" w="30.0"/>
        </glyph>
        <glyph id="glyph2434" class="simple chemical">
            <label text="C07100"/>
            <bbox y="2140.0" x="1303.0" h="30.0" w="30.0"/>
        </glyph>
        <glyph id="glyph2437" class="simple chemical">
            <label text="C07093"/>
            <bbox y="1560.0" x="1022.0" h="30.0" w="30.0"/>
        </glyph>
        <glyph id="glyph2439" class="simple chemical">
            <label text="G00122"/>
            <bbox y="412.0" x="739.0" h="30.0" w="30.0"/>
        </glyph>
        <glyph id="glyph2442" class="simple chemical">
            <label text="C00399"/>
            <clone/>
            <bbox y="1913.0" x="1569.0" h="30.0" w="30.0"/>
        </glyph>
        <glyph id="glyph2448" class="simple chemical">
            <label text="C05604"/>
            <bbox y="506.0" x="2826.0" h="30.0" w="30.0"/>
        </glyph>
        <glyph id="glyph2451" class="simple chemical">
            <label text="G00034"/>
            <bbox y="120.0" x="1309.0" h="30.0" w="30.0"/>
        </glyph>
        <glyph id="glyph2454" class="simple chemical">
            <label text="C16428"/>
            <bbox y="1293.0" x="421.0" h="30.0" w="30.0"/>
        </glyph>
        <glyph id="glyph2455" class="simple chemical">
            <label text="C00008"/>
            <clone/>
            <bbox y="944.0" x="1957.0" h="30.0" w="30.0"/>
        </glyph>
        <glyph id="glyph2473" class="simple chemical">
            <label text="G00145"/>
            <bbox y="474.0" x="1280.0" h="30.0" w="30.0"/>
        </glyph>
        <glyph id="glyph2484" class="simple chemical">
            <label text="C20784"/>
            <bbox y="101.0" x="3541.0" h="30.0" w="30.0"/>
        </glyph>
        <glyph id="glyph2487" class="simple chemical">
            <label text="C00034"/>
            <bbox y="858.0" x="1778.0" h="30.0" w="30.0"/>
        </glyph>
        <glyph id="glyph2491" class="simple chemical">
            <label text="G12626"/>
            <bbox y="122.0" x="1112.0" h="30.0" w="30.0"/>
        </glyph>
        <glyph id="glyph2504" class="simple chemical">
            <label text="C00266"/>
            <bbox y="428.0" x="3344.0" h="30.0" w="30.0"/>
        </glyph>
        <glyph id="glyph2506" class="simple chemical">
            <label text="C05952"/>
            <bbox y="440.0" x="396.0" h="30.0" w="30.0"/>
        </glyph>
        <glyph id="glyph2509" class="simple chemical">
            <label text="C02061"/>
            <bbox y="874.0" x="1813.0" h="30.0" w="30.0"/>
        </glyph>
        <glyph id="glyph2510" class="simple chemical">
            <label text="C05954"/>
            <bbox y="684.0" x="141.0" h="30.0" w="30.0"/>
        </glyph>
        <glyph id="glyph2515" class="simple chemical">
            <label text="G00148"/>
            <bbox y="394.0" x="1397.0" h="30.0" w="30.0"/>
        </glyph>
        <glyph id="glyph2521" class="simple chemical">
            <label text="C01717"/>
            <bbox y="941.0" x="2774.0" h="30.0" w="30.0"/>
        </glyph>
        <glyph id="glyph2528" class="simple chemical">
            <label text="G13047"/>
            <bbox y="159.0" x="1112.0" h="30.0" w="30.0"/>
        </glyph>
        <glyph id="glyph2539" class="simple chemical">
            <label text="C00080"/>
            <clone/>
            <bbox y="1894.0" x="1744.0" h="30.0" w="30.0"/>
        </glyph>
        <glyph id="glyph2541" class="simple chemical">
            <label text="C00080"/>
            <clone/>
            <bbox y="1998.0" x="1604.0" h="30.0" w="30.0"/>
        </glyph>
        <glyph id="glyph2567" class="simple chemical">
            <label text="C20950"/>
            <bbox y="1582.0" x="2935.0" h="30.0" w="30.0"/>
        </glyph>
        <glyph id="glyph2569" class="simple chemical">
            <label text="C00371"/>
            <bbox y="1211.0" x="421.0" h="30.0" w="30.0"/>
        </glyph>
        <glyph id="glyph2570" class="simple chemical">
            <label text="C05965"/>
            <bbox y="577.0" x="792.0" h="30.0" w="30.0"/>
        </glyph>
        <glyph id="glyph2571" class="simple chemical">
            <label text="C13624"/>
            <bbox y="1902.0" x="2310.0" h="30.0" w="30.0"/>
        </glyph>
        <glyph id="glyph2586" class="simple chemical">
            <label text="C16666"/>
            <bbox y="626.0" x="3584.0" h="30.0" w="30.0"/>
        </glyph>
        <glyph id="glyph2594" class="simple chemical">
            <label text="C20898"/>
            <bbox y="723.0" x="1070.0" h="30.0" w="30.0"/>
        </glyph>
        <glyph id="glyph2595" class="simple chemical">
            <label text="C15801"/>
            <bbox y="1939.0" x="57.0" h="30.0" w="30.0"/>
        </glyph>
        <glyph id="glyph2596" class="simple chemical">
            <label text="C03569"/>
            <bbox y="1957.0" x="699.0" h="30.0" w="30.0"/>
        </glyph>
        <glyph id="glyph2598" class="simple chemical">
            <label text="C05961"/>
            <bbox y="648.0" x="287.0" h="30.0" w="30.0"/>
        </glyph>
        <glyph id="glyph2600" class="simple chemical">
            <label text="C15798"/>
            <bbox y="1939.0" x="177.0" h="30.0" w="30.0"/>
        </glyph>
        <glyph id="glyph2605" class="simple chemical">
            <label text="C20949"/>
            <bbox y="1582.0" x="2773.0" h="30.0" w="30.0"/>
        </glyph>
        <glyph id="glyph2612" class="simple chemical">
            <label text="C08301"/>
            <bbox y="2070.0" x="1319.0" h="30.0" w="30.0"/>
        </glyph>
        <glyph id="glyph2639" class="simple chemical">
            <label text="C05441"/>
            <bbox y="1539.0" x="1135.0" h="30.0" w="30.0"/>
        </glyph>
        <glyph id="glyph2656" class="simple chemical">
            <label text="C14143"/>
            <bbox y="1520.0" x="982.0" h="30.0" w="30.0"/>
        </glyph>
        <glyph id="glyph2658" class="simple chemical">
            <label text="C15545"/>
            <bbox y="1282.0" x="480.0" h="30.0" w="30.0"/>
        </glyph>
        <glyph id="glyph2660" class="simple chemical">
            <label text="C06600"/>
            <clone/>
            <bbox y="2140.0" x="1104.0" h="30.0" w="30.0"/>
        </glyph>
        <glyph id="glyph2672" class="simple chemical">
            <label text="C12831"/>
            <bbox y="1746.0" x="2300.0" h="30.0" w="30.0"/>
        </glyph>
        <glyph id="glyph2688" class="simple chemical">
            <label text="C11422"/>
            <bbox y="1778.0" x="700.0" h="30.0" w="30.0"/>
        </glyph>
        <glyph id="glyph2715" class="simple chemical">
            <label text="C05957"/>
            <bbox y="648.0" x="208.0" h="30.0" w="30.0"/>
        </glyph>
        <glyph id="glyph2725" class="simple chemical">
            <label text="C20525"/>
            <bbox y="1612.0" x="85.0" h="30.0" w="30.0"/>
        </glyph>
        <glyph id="glyph2729" class="simple chemical">
            <label text="G00129"/>
            <bbox y="363.0" x="649.0" h="30.0" w="30.0"/>
        </glyph>
        <glyph id="glyph2730" class="simple chemical">
            <label text="C17937"/>
            <bbox y="434.0" x="3017.0" h="30.0" w="30.0"/>
        </glyph>
        <glyph id="glyph2751" class="simple chemical">
            <label text="C05676"/>
            <bbox y="1049.0" x="2085.0" h="30.0" w="30.0"/>
        </glyph>
        <glyph id="glyph2756" class="simple chemical">
            <label text="C03677"/>
            <bbox y="1135.0" x="2990.0" h="30.0" w="30.0"/>
        </glyph>
        <glyph id="glyph2761" class="simple chemical">
            <label text="C11874"/>
            <bbox y="1658.0" x="158.0" h="30.0" w="30.0"/>
        </glyph>
        <glyph id="glyph2777" class="simple chemical">
            <label text="C00320"/>
            <bbox y="791.0" x="2279.0" h="30.0" w="30.0"/>
        </glyph>
        <glyph id="glyph2778" class="simple chemical">
            <label text="G00112"/>
            <bbox y="412.0" x="622.0" h="30.0" w="30.0"/>
        </glyph>
        <glyph id="glyph2779" class="simple chemical">
            <label text="C00003"/>
            <clone/>
            <bbox y="1983.0" x="1443.0" h="30.0" w="30.0"/>
        </glyph>
        <glyph id="glyph2789" class="simple chemical">
            <label text="C00080"/>
            <clone/>
            <bbox y="857.0" x="1905.0" h="30.0" w="30.0"/>
        </glyph>
        <glyph id="glyph2800" class="simple chemical">
            <label text="C05964"/>
            <bbox y="435.0" x="287.0" h="30.0" w="30.0"/>
        </glyph>
        <glyph id="glyph2816" class="simple chemical">
            <label text="C11691"/>
            <bbox y="1135.0" x="3067.0" h="30.0" w="30.0"/>
        </glyph>
        <glyph id="glyph2832" class="simple chemical">
            <label text="C09629"/>
            <bbox y="1453.0" x="82.0" h="30.0" w="30.0"/>
        </glyph>
        <glyph id="glyph2838" class="simple chemical">
            <label text="G00078"/>
            <bbox y="440.0" x="372.0" h="30.0" w="30.0"/>
        </glyph>
        <glyph id="glyph2840" class="simple chemical">
            <label text="G13049"/>
            <bbox y="122.0" x="1207.0" h="30.0" w="30.0"/>
        </glyph>
        <glyph id="glyph2851" class="simple chemical">
            <label text="C11425"/>
            <bbox y="1894.0" x="700.0" h="30.0" w="30.0"/>
        </glyph>
        <glyph id="glyph2859" class="simple chemical">
            <label text="C06866"/>
            <bbox y="670.0" x="3584.0" h="30.0" w="30.0"/>
        </glyph>
        <glyph id="glyph2956" class="macromolecule">
            <label text="1.1.1.86"/>
            <clone/>
            <bbox y="1208.0" x="2740.0" h="30.0" w="46.0"/>
        </glyph>
        <glyph id="glyph3108" class="macromolecule">
            <label text="1.1.1.86"/>
            <clone/>
            <bbox y="1307.0" x="2696.0" h="30.0" w="46.0"/>
        </glyph>
        <glyph id="glyph3404" class="macromolecule">
            <label text="1.14.14.1"/>
            <clone/>
            <bbox y="811.0" x="308.0" h="30.0" w="46.0"/>
        </glyph>
        <glyph id="glyph3441" class="macromolecule">
            <label text="4.2.1.17"/>
            <clone/>
            <bbox y="454.0" x="1035.0" h="30.0" w="46.0"/>
        </glyph>
        <glyph id="glyph3460" class="macromolecule">
            <label text="4.2.1.17"/>
            <clone/>
            <bbox y="493.0" x="1035.0" h="30.0" w="46.0"/>
        </glyph>
        <glyph id="glyph3496" class="macromolecule">
            <label text="1.14.13.81"/>
            <bbox y="923.0" x="3524.0" h="30.0" w="46.0"/>
        </glyph>
        <glyph id="glyph3565" class="macromolecule">
            <label text="4.2.1.33"/>
            <bbox y="1246.0" x="2741.0" h="30.0" w="46.0"/>
        </glyph>
        <glyph id="glyph3755" class="macromolecule">
            <label text="5.1.3.17"/>
            <bbox y="289.0" x="1234.0" h="30.0" w="46.0"/>
        </glyph>
        <glyph id="glyph3790" class="macromolecule">
            <label text="1.14.13.78"/>
            <bbox y="1623.0" x="150.0" h="30.0" w="46.0"/>
        </glyph>
        <glyph id="glyph3798" class="macromolecule">
            <label text="1.14.13.79"/>
            <bbox y="1657.0" x="150.0" h="30.0" w="46.0"/>
        </glyph>
        <glyph id="glyph3804" class="macromolecule">
            <label text="1.14.11.12"/>
            <bbox y="1691.0" x="150.0" h="30.0" w="46.0"/>
        </glyph>
        <glyph id="glyph1650" class="simple chemical">
            <label text="C00173"/>
            <bbox y="2074.0" x="3032.0" h="30.0" w="30.0"/>
        </glyph>
        <glyph id="glyph2101" class="simple chemical">
            <label text="C08813"/>
            <bbox y="1886.0" x="312.0" h="30.0" w="30.0"/>
        </glyph>
        <glyph id="glyph1370" class="simple chemical">
            <label text="C03771"/>
            <clone/>
            <bbox y="1582.0" x="3382.0" h="30.0" w="30.0"/>
        </glyph>
        <glyph id="glyph1217" class="simple chemical">
            <label text="C02876"/>
            <bbox y="1373.0" x="2205.0" h="30.0" w="30.0"/>
        </glyph>
        <glyph id="glyph2250" class="simple chemical">
            <label text="C21016"/>
            <bbox y="1304.0" x="2416.0" h="30.0" w="30.0"/>
        </glyph>
        <glyph id="glyph305" class="process">
            <bbox y="5.0" x="5.0" h="10.0" w="10.0"/>
        </glyph>
        <glyph id="glyph1464" class="simple chemical">
            <label text="C06023"/>
            <bbox y="654.0" x="1411.0" h="30.0" w="30.0"/>
        </glyph>
        <glyph id="glyph1133" class="simple chemical">
            <label text="C16698"/>
            <bbox y="762.0" x="1552.0" h="30.0" w="30.0"/>
        </glyph>
        <glyph id="glyph1907" class="simple chemical">
            <label text="C00750"/>
            <bbox y="1928.0" x="3078.0" h="30.0" w="30.0"/>
        </glyph>
        <glyph id="glyph1084" class="simple chemical">
            <label text="C15767"/>
            <bbox y="1837.0" x="3218.0" h="30.0" w="30.0"/>
        </glyph>
        <glyph id="glyph2513" class="simple chemical">
            <label text="C15812"/>
            <bbox y="266.0" x="3368.0" h="30.0" w="30.0"/>
        </glyph>
        <glyph id="glyph1376" class="simple chemical">
            <label text="C16424"/>
            <bbox y="1369.0" x="421.0" h="30.0" w="30.0"/>
        </glyph>
        <glyph id="glyph1331" class="simple chemical">
            <label text="C01571"/>
            <bbox y="1419.0" x="695.0" h="30.0" w="30.0"/>
        </glyph>
        <glyph id="glyph2385" class="simple chemical">
            <label text="C02679"/>
            <bbox y="1419.0" x="756.0" h="30.0" w="30.0"/>
        </glyph>
        <glyph id="glyph1083" class="simple chemical">
            <label text="C06424"/>
            <bbox y="1419.0" x="817.0" h="30.0" w="30.0"/>
        </glyph>
        <glyph id="glyph1305" class="simple chemical">
            <label text="C06423"/>
            <bbox y="1419.0" x="634.0" h="30.0" w="30.0"/>
        </glyph>
        <glyph id="glyph2255" class="simple chemical">
            <label text="C16677"/>
            <bbox y="811.0" x="317.0" h="30.0" w="30.0"/>
        </glyph>
        <glyph id="glyph2071" class="simple chemical">
            <label text="C15905"/>
            <bbox y="1098.0" x="465.0" h="30.0" w="30.0"/>
        </glyph>
        <glyph id="glyph2190" class="simple chemical">
            <label text="C15895"/>
            <bbox y="1098.0" x="276.0" h="30.0" w="30.0"/>
        </glyph>
        <glyph id="glyph2378" class="simple chemical">
            <label text="C08606"/>
            <bbox y="868.0" x="428.0" h="30.0" w="30.0"/>
        </glyph>
        <glyph id="glyph2744" class="simple chemical">
            <label text="C08607"/>
            <bbox y="869.0" x="32.0" h="30.0" w="30.0"/>
        </glyph>
        <glyph id="glyph1291" class="simple chemical">
            <label text="C15804"/>
            <bbox y="674.0" x="3440.0" h="30.0" w="30.0"/>
        </glyph>
        <glyph id="glyph1118" class="simple chemical">
            <label text="C02892"/>
            <bbox y="10.0" x="3500.0" h="30.0" w="30.0"/>
        </glyph>
        <glyph id="glyph2642" class="simple chemical">
            <label text="C03028"/>
            <bbox y="62.0" x="3461.0" h="30.0" w="30.0"/>
        </glyph>
        <glyph id="glyph2633" class="simple chemical">
            <label text="C01081"/>
            <bbox y="62.0" x="3315.0" h="30.0" w="30.0"/>
        </glyph>
        <glyph id="glyph2829" class="simple chemical">
            <label text="C15813"/>
            <bbox y="284.0" x="3439.0" h="30.0" w="30.0"/>
        </glyph>
        <glyph id="glyph1154" class="simple chemical">
            <label text="C20247"/>
            <bbox y="101.0" x="3439.0" h="30.0" w="30.0"/>
        </glyph>
        <glyph id="glyph2465" class="simple chemical">
            <label text="C01042"/>
            <bbox y="1732.0" x="2015.0" h="30.0" w="30.0"/>
        </glyph>
        <glyph id="glyph2334" class="simple chemical">
            <label text="C20775"/>
            <bbox y="1458.0" x="1827.0" h="30.0" w="30.0"/>
        </glyph>
        <glyph id="glyph1076" class="simple chemical">
            <label text="C20239"/>
            <bbox y="295.0" x="3232.0" h="30.0" w="30.0"/>
        </glyph>
        <glyph id="glyph2995" class="process">
            <bbox y="2084.0" x="3007.0" h="10.0" w="10.0"/>
        </glyph>
        <glyph id="glyph2787" class="simple chemical">
            <label text="C20377"/>
            <bbox y="2074.0" x="2755.0" h="30.0" w="30.0"/>
        </glyph>
        <glyph id="glyph1995" class="simple chemical">
            <label text="C16186"/>
            <bbox y="367.0" x="2276.0" h="30.0" w="30.0"/>
        </glyph>
        <glyph id="glyph1992" class="simple chemical">
            <label text="C03785"/>
            <bbox y="634.0" x="1366.0" h="30.0" w="30.0"/>
        </glyph>
        <glyph id="glyph605" class="process">
            <bbox y="5.0" x="5.0" h="10.0" w="10.0"/>
        </glyph>
        <glyph id="glyph2263" class="simple chemical">
            <label text="C14909"/>
            <bbox y="1969.0" x="762.0" h="30.0" w="30.0"/>
        </glyph>
        <glyph id="glyph1051" class="simple chemical">
            <label text="C04844"/>
            <bbox y="2092.0" x="1253.0" h="30.0" w="30.0"/>
        </glyph>
        <glyph id="glyph1179" class="simple chemical">
            <label text="C18231"/>
            <bbox y="1619.0" x="864.0" h="30.0" w="30.0"/>
        </glyph>
        <glyph id="glyph2351" class="simple chemical">
            <label text="C07712"/>
            <bbox y="1597.0" x="864.0" h="30.0" w="30.0"/>
        </glyph>
        <glyph id="glyph1528" class="simple chemical">
            <label text="C03871"/>
            <bbox y="1622.0" x="2319.0" h="30.0" w="30.0"/>
        </glyph>
        <glyph id="glyph1806" class="simple chemical">
            <label text="C05924"/>
            <bbox y="124.0" x="3116.0" h="30.0" w="30.0"/>
        </glyph>
        <glyph id="glyph2282" class="simple chemical">
            <label text="C06087"/>
            <bbox y="1783.0" x="239.0" h="30.0" w="30.0"/>
        </glyph>
        <glyph id="glyph1237" class="simple chemical">
            <label text="C01110"/>
            <bbox y="1546.0" x="3239.0" h="30.0" w="30.0"/>
        </glyph>
        <glyph id="glyph2093" class="simple chemical">
            <label text="C00993"/>
            <bbox y="1280.0" x="1876.0" h="30.0" w="30.0"/>
        </glyph>
        <glyph id="glyph1284" class="simple chemical">
            <label text="C01516"/>
            <bbox y="890.0" x="3245.0" h="30.0" w="30.0"/>
        </glyph>
        <glyph id="glyph2239" class="simple chemical">
            <label text="C04351"/>
            <bbox y="2130.0" x="1444.0" h="30.0" w="30.0"/>
        </glyph>
        <glyph id="glyph1982" class="simple chemical">
            <label text="C00688"/>
            <bbox y="143.0" x="1572.0" h="30.0" w="30.0"/>
        </glyph>
        <glyph id="glyph2176" class="simple chemical">
            <label text="C05123"/>
            <bbox y="1023.0" x="2653.0" h="30.0" w="30.0"/>
        </glyph>
        <glyph id="glyph2765" class="simple chemical">
            <label text="C00762"/>
            <bbox y="1864.0" x="537.0" h="30.0" w="30.0"/>
        </glyph>
        <glyph id="glyph1819" class="simple chemical">
            <label text="C00463"/>
            <bbox y="941.0" x="2800.0" h="30.0" w="30.0"/>
        </glyph>
        <glyph id="glyph272" class="process">
            <bbox y="5.0" x="5.0" h="10.0" w="10.0"/>
        </glyph>
        <glyph id="glyph2858" class="simple chemical">
            <label text="C05852"/>
            <bbox y="973.0" x="2358.0" h="30.0" w="30.0"/>
        </glyph>
        <glyph id="glyph1128" class="simple chemical">
            <label text="C05895"/>
            <bbox y="1178.0" x="1458.0" h="30.0" w="30.0"/>
        </glyph>
        <glyph id="glyph1151" class="simple chemical">
            <label text="C15977"/>
            <bbox y="1225.0" x="2548.0" h="30.0" w="30.0"/>
        </glyph>
        <glyph id="glyph2118" class="simple chemical">
            <label text="C06394"/>
            <bbox y="1454.0" x="121.0" h="30.0" w="30.0"/>
        </glyph>
        <glyph id="glyph1028" class="simple chemical">
            <label text="C02004"/>
            <bbox y="1453.0" x="159.0" h="30.0" w="30.0"/>
        </glyph>
        <glyph id="glyph1317" class="simple chemical">
            <label text="C16143"/>
            <bbox y="1453.0" x="199.0" h="30.0" w="30.0"/>
        </glyph>
        <glyph id="glyph2212" class="simple chemical">
            <label text="C09621"/>
            <bbox y="1453.0" x="238.0" h="30.0" w="30.0"/>
        </glyph>
        <glyph id="glyph1097" class="simple chemical">
            <label text="C02336"/>
            <bbox y="408.0" x="1706.0" h="30.0" w="30.0"/>
        </glyph>
        <glyph id="glyph2123" class="simple chemical">
            <label text="C00213"/>
            <clone/>
            <bbox y="1400.0" x="3540.0" h="30.0" w="30.0"/>
        </glyph>
        <glyph id="glyph1659" class="simple chemical">
            <label text="C00763"/>
            <bbox y="1669.0" x="3094.0" h="30.0" w="30.0"/>
        </glyph>
        <glyph id="glyph1406" class="simple chemical">
            <label text="C00194"/>
            <bbox y="1186.0" x="3532.0" h="30.0" w="30.0"/>
        </glyph>
        <glyph id="glyph1562" class="simple chemical">
            <label text="C00268"/>
            <bbox y="336.0" x="3372.0" h="30.0" w="30.0"/>
        </glyph>
        <glyph id="glyph1365" class="simple chemical">
            <label text="C00143"/>
            <clone/>
            <bbox y="1600.0" x="1535.0" h="30.0" w="30.0"/>
        </glyph>
        <glyph id="glyph1631" class="simple chemical">
            <label text="C02090"/>
            <bbox y="2053.0" x="3282.0" h="30.0" w="30.0"/>
        </glyph>
        <glyph id="glyph1210" class="simple chemical">
            <label text="C08060"/>
            <bbox y="1852.0" x="1486.0" h="30.0" w="30.0"/>
        </glyph>
        <glyph id="glyph2309" class="simple chemical">
            <label text="C05840"/>
            <bbox y="1715.0" x="2925.0" h="30.0" w="30.0"/>
        </glyph>
        <glyph id="glyph1968" class="simple chemical">
            <label text="C04596"/>
            <bbox y="2063.0" x="1960.0" h="30.0" w="30.0"/>
        </glyph>
        <glyph id="glyph2181" class="simple chemical">
            <label text="C06752"/>
            <bbox y="1961.0" x="1961.0" h="30.0" w="30.0"/>
        </glyph>
        <glyph id="glyph1854" class="simple chemical">
            <label text="C00508"/>
            <bbox y="474.0" x="2221.0" h="30.0" w="30.0"/>
        </glyph>
        <glyph id="glyph2291" class="simple chemical">
            <label text="C00474"/>
            <bbox y="511.0" x="2171.0" h="30.0" w="30.0"/>
        </glyph>
        <glyph id="glyph1310" class="simple chemical">
            <label text="C00128"/>
            <bbox y="1059.0" x="1647.0" h="30.0" w="30.0"/>
        </glyph>
        <glyph id="glyph1781" class="simple chemical">
            <label text="C01019"/>
            <bbox y="788.0" x="1332.0" h="30.0" w="30.0"/>
        </glyph>
        <glyph id="glyph1205" class="simple chemical">
            <label text="C06892"/>
            <bbox y="876.0" x="1612.0" h="30.0" w="30.0"/>
        </glyph>
        <glyph id="glyph1980" class="simple chemical">
            <label text="C03289"/>
            <bbox y="252.0" x="2202.0" h="30.0" w="30.0"/>
        </glyph>
        <glyph id="glyph1038" class="simple chemical">
            <label text="C05385"/>
            <bbox y="225.0" x="1895.0" h="30.0" w="30.0"/>
        </glyph>
        <glyph id="glyph2025" class="simple chemical">
            <label text="C01825"/>
            <bbox y="395.0" x="1457.0" h="30.0" w="30.0"/>
        </glyph>
        <glyph id="glyph2138" class="simple chemical">
            <label text="C03232"/>
            <bbox y="897.0" x="2033.0" h="30.0" w="30.0"/>
        </glyph>
        <glyph id="glyph2545" class="simple chemical">
            <label text="C00143"/>
            <clone/>
            <bbox y="1252.0" x="2328.0" h="30.0" w="30.0"/>
        </glyph>
        <glyph id="glyph2488" class="simple chemical">
            <label text="C06442"/>
            <bbox y="1539.0" x="2515.0" h="30.0" w="30.0"/>
        </glyph>
        <glyph id="glyph2238" class="simple chemical">
            <label text="C04582"/>
            <bbox y="1763.0" x="2925.0" h="30.0" w="30.0"/>
        </glyph>
        <glyph id="glyph2555" class="simple chemical">
            <label text="C20258"/>
            <bbox y="1539.0" x="2466.0" h="30.0" w="30.0"/>
        </glyph>
        <glyph id="glyph2530" class="simple chemical">
            <label text="C04092"/>
            <bbox y="1482.0" x="2321.0" h="30.0" w="30.0"/>
        </glyph>
        <glyph id="glyph1633" class="simple chemical">
            <label text="C04281"/>
            <bbox y="1785.0" x="3059.0" h="30.0" w="30.0"/>
        </glyph>
        <glyph id="glyph2677" class="simple chemical">
            <label text="C02305"/>
            <bbox y="1459.0" x="3487.0" h="30.0" w="30.0"/>
        </glyph>
        <glyph id="glyph2175" class="simple chemical">
            <label text="C04916"/>
            <bbox y="852.0" x="2128.0" h="30.0" w="30.0"/>
        </glyph>
        <glyph id="glyph2356" class="simple chemical">
            <label text="C04666"/>
            <bbox y="915.0" x="2128.0" h="30.0" w="30.0"/>
        </glyph>
        <glyph id="glyph1232" class="simple chemical">
            <label text="C01061"/>
            <bbox y="749.0" x="2805.0" h="30.0" w="30.0"/>
        </glyph>
        <glyph id="glyph2208" class="simple chemical">
            <label text="C05584"/>
            <bbox y="633.0" x="3106.0" h="30.0" w="30.0"/>
        </glyph>
        <glyph id="glyph1698" class="simple chemical">
            <label text="C05594"/>
            <bbox y="681.0" x="3106.0" h="30.0" w="30.0"/>
        </glyph>
        <glyph id="glyph1627" class="simple chemical">
            <label text="C00632"/>
            <bbox y="1085.0" x="2676.0" h="30.0" w="30.0"/>
        </glyph>
        <glyph id="glyph2819" class="simple chemical">
            <label text="C02220"/>
            <bbox y="1119.0" x="2213.0" h="30.0" w="30.0"/>
        </glyph>
        <glyph id="glyph1889" class="simple chemical">
            <label text="C01598"/>
            <bbox y="1085.0" x="2736.0" h="30.0" w="30.0"/>
        </glyph>
        <glyph id="glyph2209" class="simple chemical">
            <label text="C05635"/>
            <bbox y="1085.0" x="2700.0" h="30.0" w="30.0"/>
        </glyph>
        <glyph id="glyph1823" class="simple chemical">
            <label text="C03287"/>
            <bbox y="1813.0" x="3144.0" h="30.0" w="30.0"/>
        </glyph>
        <glyph id="glyph2086" class="simple chemical">
            <label text="C02946"/>
            <bbox y="1943.0" x="3349.0" h="30.0" w="30.0"/>
        </glyph>
        <glyph id="glyph1149" class="simple chemical">
            <label text="C15699"/>
            <bbox y="1641.0" x="3218.0" h="30.0" w="30.0"/>
        </glyph>
        <glyph id="glyph1935" class="simple chemical">
            <label text="C06006"/>
            <bbox y="1307.0" x="2704.0" h="30.0" w="30.0"/>
        </glyph>
        <glyph id="glyph1235" class="simple chemical">
            <label text="C00407"/>
            <bbox y="1513.0" x="2704.0" h="30.0" w="30.0"/>
        </glyph>
        <glyph id="glyph1555" class="simple chemical">
            <label text="C04236"/>
            <bbox y="1340.0" x="2749.0" h="30.0" w="30.0"/>
        </glyph>
        <glyph id="glyph2377" class="simple chemical">
            <label text="C00123"/>
            <bbox y="1454.0" x="2749.0" h="30.0" w="30.0"/>
        </glyph>
        <glyph id="glyph2841" class="simple chemical">
            <label text="C00183"/>
            <bbox y="1345.0" x="2823.0" h="30.0" w="30.0"/>
        </glyph>
        <glyph id="glyph1209" class="simple chemical">
            <label text="C00493"/>
            <bbox y="1023.0" x="2432.0" h="30.0" w="30.0"/>
        </glyph>
        <glyph id="glyph1956" class="simple chemical">
            <label text="C15979"/>
            <bbox y="1427.0" x="2416.0" h="30.0" w="30.0"/>
        </glyph>
        <glyph id="glyph1817" class="simple chemical">
            <label text="C15975"/>
            <bbox y="1399.0" x="2521.0" h="30.0" w="30.0"/>
        </glyph>
        <glyph id="glyph2276" class="simple chemical">
            <label text="C00719"/>
            <bbox y="1073.0" x="2605.0" h="30.0" w="30.0"/>
        </glyph>
        <glyph id="glyph1234" class="simple chemical">
            <label text="C02593"/>
            <bbox y="1285.0" x="1281.0" h="30.0" w="30.0"/>
        </glyph>
        <glyph id="glyph2749" class="simple chemical">
            <label text="C01832"/>
            <bbox y="1285.0" x="1220.0" h="30.0" w="30.0"/>
        </glyph>
        <glyph id="glyph1960" class="simple chemical">
            <label text="C05762"/>
            <bbox y="1054.0" x="878.0" h="30.0" w="30.0"/>
        </glyph>
        <glyph id="glyph2432" class="simple chemical">
            <label text="C05753"/>
            <bbox y="1054.0" x="695.0" h="30.0" w="30.0"/>
        </glyph>
        <glyph id="glyph2844" class="simple chemical">
            <label text="C05750"/>
            <bbox y="1054.0" x="634.0" h="30.0" w="30.0"/>
        </glyph>
        <glyph id="glyph1826" class="simple chemical">
            <label text="C05744"/>
            <bbox y="1054.0" x="512.0" h="30.0" w="30.0"/>
        </glyph>
        <glyph id="glyph2156" class="simple chemical">
            <label text="C05103"/>
            <bbox y="1491.0" x="784.0" h="30.0" w="30.0"/>
        </glyph>
        <glyph id="glyph2083" class="simple chemical">
            <label text="C02477"/>
            <bbox y="1809.0" x="294.0" h="30.0" w="30.0"/>
        </glyph>
        <glyph id="glyph1450" class="simple chemical">
            <label text="C14152"/>
            <bbox y="1764.0" x="265.0" h="30.0" w="30.0"/>
        </glyph>
        <glyph id="glyph2446" class="simple chemical">
            <label text="C05439"/>
            <bbox y="1539.0" x="726.0" h="30.0" w="30.0"/>
        </glyph>
        <glyph id="glyph2755" class="simple chemical">
            <label text="C04525"/>
            <bbox y="1539.0" x="837.0" h="30.0" w="30.0"/>
        </glyph>
        <glyph id="glyph1324" class="simple chemical">
            <label text="C05455"/>
            <bbox y="1587.0" x="488.0" h="30.0" w="30.0"/>
        </glyph>
        <glyph id="glyph2147" class="simple chemical">
            <label text="C05460"/>
            <bbox y="1892.0" x="426.0" h="30.0" w="30.0"/>
        </glyph>
        <glyph id="glyph1665" class="simple chemical">
            <label text="C01780"/>
            <bbox y="1926.0" x="599.0" h="30.0" w="30.0"/>
        </glyph>
        <glyph id="glyph2259" class="simple chemical">
            <label text="C00535"/>
            <bbox y="1646.0" x="785.0" h="30.0" w="30.0"/>
        </glyph>
        <glyph id="glyph1306" class="simple chemical">
            <label text="C01902"/>
            <bbox y="1539.0" x="426.0" h="30.0" w="30.0"/>
        </glyph>
        <glyph id="glyph1137" class="simple chemical">
            <label text="C15781"/>
            <bbox y="1848.0" x="369.0" h="30.0" w="30.0"/>
        </glyph>
        <glyph id="glyph1481" class="simple chemical">
            <label text="C00083"/>
            <clone/>
            <bbox y="954.0" x="607.0" h="30.0" w="30.0"/>
        </glyph>
        <glyph id="glyph2108" class="simple chemical">
            <label text="C00447"/>
            <bbox y="1480.0" x="1382.0" h="30.0" w="30.0"/>
        </glyph>
        <glyph id="glyph1189" class="simple chemical">
            <label text="C00236"/>
            <clone/>
            <bbox y="1637.0" x="1469.0" h="30.0" w="30.0"/>
        </glyph>
        <glyph id="glyph1416" class="simple chemical">
            <label text="C00041"/>
            <clone/>
            <bbox y="1741.0" x="1177.0" h="30.0" w="30.0"/>
        </glyph>
        <glyph id="glyph1392" class="simple chemical">
            <label text="C00080"/>
            <clone/>
            <bbox y="1609.0" x="1280.0" h="30.0" w="30.0"/>
        </glyph>
        <glyph id="glyph1916" class="simple chemical">
            <label text="C00049"/>
            <clone/>
            <bbox y="1740.0" x="1363.0" h="30.0" w="30.0"/>
        </glyph>
        <glyph id="glyph1987" class="simple chemical">
            <label text="C00380"/>
            <bbox y="474.0" x="2562.0" h="30.0" w="30.0"/>
        </glyph>
        <glyph id="glyph2217" class="simple chemical">
            <label text="C00395"/>
            <bbox y="1760.0" x="2461.0" h="30.0" w="30.0"/>
        </glyph>
        <glyph id="glyph2422" class="simple chemical">
            <label text="C00916"/>
            <bbox y="1985.0" x="2393.0" h="30.0" w="30.0"/>
        </glyph>
        <glyph id="glyph1458" class="simple chemical">
            <label text="C05172"/>
            <bbox y="1192.0" x="2135.0" h="30.0" w="30.0"/>
        </glyph>
        <glyph id="glyph1507" class="simple chemical">
            <label text="C05675"/>
            <bbox y="1049.0" x="2023.0" h="30.0" w="30.0"/>
        </glyph>
        <glyph id="glyph1489" class="simple chemical">
            <label text="C05122"/>
            <clone/>
            <bbox y="803.0" x="2712.0" h="30.0" w="30.0"/>
        </glyph>
        <glyph id="glyph1098" class="simple chemical">
            <label text="C00386"/>
            <bbox y="488.0" x="2788.0" h="30.0" w="30.0"/>
        </glyph>
        <glyph id="glyph2589" class="simple chemical">
            <label text="C03167"/>
            <bbox y="1049.0" x="1852.0" h="30.0" w="30.0"/>
        </glyph>
        <glyph id="glyph1048" class="simple chemical">
            <label text="C05980"/>
            <bbox y="762.0" x="1043.0" h="30.0" w="30.0"/>
        </glyph>
        <glyph id="glyph2211" class="simple chemical">
            <label text="C00114"/>
            <clone/>
            <bbox y="543.0" x="792.0" h="30.0" w="30.0"/>
        </glyph>
        <glyph id="glyph1227" class="simple chemical">
            <label text="C01241"/>
            <bbox y="611.0" x="979.0" h="30.0" w="30.0"/>
        </glyph>
        <glyph id="glyph1693" class="simple chemical">
            <label text="C06041"/>
            <bbox y="723.0" x="1018.0" h="30.0" w="30.0"/>
        </glyph>
        <glyph id="glyph1399" class="simple chemical">
            <label text="C04046"/>
            <bbox y="723.0" x="918.0" h="30.0" w="30.0"/>
        </glyph>
        <glyph id="glyph2246" class="simple chemical">
            <label text="C05212"/>
            <bbox y="913.0" x="1265.0" h="30.0" w="30.0"/>
        </glyph>
        <glyph id="glyph1078" class="simple chemical">
            <label text="C04475"/>
            <bbox y="875.0" x="1063.0" h="30.0" w="30.0"/>
        </glyph>
        <glyph id="glyph1728" class="simple chemical">
            <label text="C00958"/>
            <bbox y="914.0" x="1161.0" h="30.0" w="30.0"/>
        </glyph>
        <glyph id="glyph2766" class="simple chemical">
            <label text="C00550"/>
            <bbox y="914.0" x="842.0" h="30.0" w="30.0"/>
        </glyph>
        <glyph id="glyph1425" class="simple chemical">
            <label text="C06125"/>
            <bbox y="850.0" x="977.0" h="30.0" w="30.0"/>
        </glyph>
        <glyph id="glyph1962" class="simple chemical">
            <label text="C14774"/>
            <bbox y="685.0" x="677.0" h="30.0" w="30.0"/>
        </glyph>
        <glyph id="glyph1522" class="simple chemical">
            <label text="C14773"/>
            <bbox y="648.0" x="677.0" h="30.0" w="30.0"/>
        </glyph>
        <glyph id="glyph2736" class="simple chemical">
            <label text="C14772"/>
            <bbox y="612.0" x="677.0" h="30.0" w="30.0"/>
        </glyph>
        <glyph id="glyph1795" class="simple chemical">
            <label text="C05951"/>
            <bbox y="473.0" x="396.0" h="30.0" w="30.0"/>
        </glyph>
        <glyph id="glyph2801" class="simple chemical">
            <label text="C14782"/>
            <bbox y="684.0" x="428.0" h="30.0" w="30.0"/>
        </glyph>
        <glyph id="glyph1109" class="simple chemical">
            <label text="C14814"/>
            <bbox y="683.0" x="338.0" h="30.0" w="30.0"/>
        </glyph>
        <glyph id="glyph2478" class="simple chemical">
            <label text="C01312"/>
            <bbox y="612.0" x="287.0" h="30.0" w="30.0"/>
        </glyph>
        <glyph id="glyph2182" class="simple chemical">
            <label text="C04780"/>
            <bbox y="410.0" x="1143.0" h="30.0" w="30.0"/>
        </glyph>
        <glyph id="glyph2797" class="simple chemical">
            <label text="C16328"/>
            <bbox y="410.0" x="1245.0" h="30.0" w="30.0"/>
        </glyph>
        <glyph id="glyph1867" class="simple chemical">
            <label text="C16330"/>
            <bbox y="454.0" x="1196.0" h="30.0" w="30.0"/>
        </glyph>
        <glyph id="glyph2540" class="simple chemical">
            <label text="C16332"/>
            <bbox y="454.0" x="1093.0" h="30.0" w="30.0"/>
        </glyph>
        <glyph id="glyph2534" class="simple chemical">
            <label text="C16338"/>
            <bbox y="493.0" x="1093.0" h="30.0" w="30.0"/>
        </glyph>
        <glyph id="glyph2735" class="simple chemical">
            <label text="C00006"/>
            <clone/>
            <bbox y="1910.0" x="3557.0" h="30.0" w="30.0"/>
        </glyph>
        <glyph id="glyph1394" class="simple chemical">
            <label text="C05842"/>
            <bbox y="1997.0" x="3316.0" h="30.0" w="30.0"/>
        </glyph>
        <glyph id="glyph1113" class="simple chemical">
            <label text="C00422"/>
            <bbox y="677.0" x="919.0" h="30.0" w="30.0"/>
        </glyph>
        <glyph id="glyph1621" class="simple chemical">
            <label text="C05843"/>
            <bbox y="1997.0" x="3379.0" h="30.0" w="30.0"/>
        </glyph>
        <glyph id="glyph1518" class="simple chemical">
            <label text="C11393"/>
            <bbox y="1409.0" x="177.0" h="30.0" w="30.0"/>
        </glyph>
        <glyph id="glyph2558" class="simple chemical">
            <label text="C11897"/>
            <bbox y="1657.0" x="199.0" h="30.0" w="30.0"/>
        </glyph>
        <glyph id="glyph2328" class="simple chemical">
            <label text="C11900"/>
            <bbox y="1759.0" x="199.0" h="30.0" w="30.0"/>
        </glyph>
        <glyph id="glyph2436" class="simple chemical">
            <label text="C06090"/>
            <bbox y="1623.0" x="158.0" h="30.0" w="30.0"/>
        </glyph>
        <glyph id="glyph2698" class="simple chemical">
            <label text="C00859"/>
            <bbox y="1794.0" x="158.0" h="30.0" w="30.0"/>
        </glyph>
        <glyph id="glyph1261" class="simple chemical">
            <label text="C06308"/>
            <bbox y="1269.0" x="361.0" h="30.0" w="30.0"/>
        </glyph>
        <glyph id="glyph1427" class="simple chemical">
            <label text="C04432"/>
            <bbox y="1331.0" x="480.0" h="30.0" w="30.0"/>
        </glyph>
        <glyph id="glyph1288" class="simple chemical">
            <label text="C05414"/>
            <bbox y="1206.0" x="221.0" h="30.0" w="30.0"/>
        </glyph>
        <glyph id="glyph2481" class="simple chemical">
            <label text="C16276"/>
            <bbox y="976.0" x="408.0" h="30.0" w="30.0"/>
        </glyph>
        <glyph id="glyph1984" class="simple chemical">
            <label text="C08601"/>
            <bbox y="1077.0" x="438.0" h="30.0" w="30.0"/>
        </glyph>
        <glyph id="glyph2737" class="simple chemical">
            <label text="C15785"/>
            <bbox y="1939.0" x="305.0" h="30.0" w="30.0"/>
        </glyph>
        <glyph id="glyph1972" class="simple chemical">
            <label text="C02105"/>
            <bbox y="799.0" x="2841.0" h="30.0" w="30.0"/>
        </glyph>
        <glyph id="glyph1768" class="simple chemical">
            <label text="C05322"/>
            <bbox y="799.0" x="3086.0" h="30.0" w="30.0"/>
        </glyph>
        <glyph id="glyph2452" class="simple chemical">
            <label text="C06171"/>
            <bbox y="799.0" x="3245.0" h="30.0" w="30.0"/>
        </glyph>
        <glyph id="glyph1077" class="simple chemical">
            <label text="C06178"/>
            <bbox y="1684.0" x="3263.0" h="30.0" w="30.0"/>
        </glyph>
        <glyph id="glyph1193" class="simple chemical">
            <label text="C00729"/>
            <bbox y="1830.0" x="3263.0" h="30.0" w="30.0"/>
        </glyph>
        <glyph id="glyph1341" class="simple chemical">
            <label text="C01851"/>
            <bbox y="2032.0" x="3263.0" h="30.0" w="30.0"/>
        </glyph>
        <glyph id="glyph2682" class="simple chemical">
            <label text="C12455"/>
            <bbox y="1873.0" x="2942.0" h="30.0" w="30.0"/>
        </glyph>
        <glyph id="glyph2790" class="simple chemical">
            <label text="C16365"/>
            <bbox y="350.0" x="3116.0" h="30.0" w="30.0"/>
        </glyph>
        <glyph id="glyph1541" class="simple chemical">
            <label text="C16356"/>
            <bbox y="300.0" x="3067.0" h="30.0" w="30.0"/>
        </glyph>
        <glyph id="glyph1219" class="simple chemical">
            <label text="C07130"/>
            <bbox y="376.0" x="2916.0" h="30.0" w="30.0"/>
        </glyph>
        <glyph id="glyph2052" class="simple chemical">
            <label text="C00621"/>
            <bbox y="351.0" x="938.0" h="30.0" w="30.0"/>
        </glyph>
        <glyph id="glyph1483" class="simple chemical">
            <label text="G00019"/>
            <bbox y="281.0" x="1047.0" h="30.0" w="30.0"/>
        </glyph>
        <glyph id="glyph1307" class="simple chemical">
            <label text="G00022"/>
            <bbox y="392.0" x="1011.0" h="30.0" w="30.0"/>
        </glyph>
        <glyph id="glyph2288" class="simple chemical">
            <label text="G00018"/>
            <bbox y="391.0" x="968.0" h="30.0" w="30.0"/>
        </glyph>
        <glyph id="glyph2207" class="simple chemical">
            <label text="G01813"/>
            <bbox y="122.0" x="1016.0" h="30.0" w="30.0"/>
        </glyph>
        <glyph id="glyph2774" class="simple chemical">
            <label text="G00027"/>
            <bbox y="23.0" x="1131.0" h="30.0" w="30.0"/>
        </glyph>
        <glyph id="glyph2399" class="simple chemical">
            <label text="G00031"/>
            <bbox y="22.0" x="1355.0" h="30.0" w="30.0"/>
        </glyph>
        <glyph id="glyph1714" class="simple chemical">
            <label text="G00028"/>
            <bbox y="56.0" x="1355.0" h="30.0" w="30.0"/>
        </glyph>
        <glyph id="glyph2358" class="simple chemical">
            <label text="C06022"/>
            <bbox y="74.0" x="1660.0" h="30.0" w="30.0"/>
        </glyph>
        <glyph id="glyph2783" class="simple chemical">
            <label text="C06025"/>
            <bbox y="74.0" x="1950.0" h="30.0" w="30.0"/>
        </glyph>
        <glyph id="glyph2854" class="simple chemical">
            <label text="C06026"/>
            <bbox y="74.0" x="2060.0" h="30.0" w="30.0"/>
        </glyph>
        <glyph id="glyph1706" class="simple chemical">
            <label text="C06398"/>
            <bbox y="74.0" x="2137.0" h="30.0" w="30.0"/>
        </glyph>
        <glyph id="glyph1003" class="simple chemical">
            <label text="C05382"/>
            <clone/>
            <bbox y="74.0" x="2428.0" h="30.0" w="30.0"/>
        </glyph>
        <glyph id="glyph1330" class="simple chemical">
            <label text="C01050"/>
            <bbox y="620.0" x="1552.0" h="30.0" w="30.0"/>
        </glyph>
        <glyph id="glyph1844" class="simple chemical">
            <label text="C05893"/>
            <bbox y="1010.0" x="1458.0" h="30.0" w="30.0"/>
        </glyph>
        <glyph id="glyph1354" class="simple chemical">
            <label text="G00144"/>
            <bbox y="473.0" x="1226.0" h="30.0" w="30.0"/>
        </glyph>
        <glyph id="glyph2824" class="simple chemical">
            <label text="G00045"/>
            <bbox y="339.0" x="102.0" h="30.0" w="30.0"/>
        </glyph>
        <glyph id="glyph1990" class="simple chemical">
            <label text="G00048"/>
            <bbox y="114.0" x="102.0" h="30.0" w="30.0"/>
        </glyph>
        <glyph id="glyph2038" class="simple chemical">
            <label text="G00043"/>
            <bbox y="339.0" x="44.0" h="30.0" w="30.0"/>
        </glyph>
        <glyph id="glyph2120" class="simple chemical">
            <label text="G00040"/>
            <bbox y="339.0" x="160.0" h="30.0" w="30.0"/>
        </glyph>
        <glyph id="glyph2690" class="simple chemical">
            <label text="C01190"/>
            <bbox y="476.0" x="451.0" h="30.0" w="30.0"/>
        </glyph>
        <glyph id="glyph2224" class="simple chemical">
            <label text="G00056"/>
            <bbox y="392.0" x="287.0" h="30.0" w="30.0"/>
        </glyph>
        <glyph id="glyph1759" class="simple chemical">
            <label text="G00063"/>
            <bbox y="281.0" x="191.0" h="30.0" w="30.0"/>
        </glyph>
        <glyph id="glyph1190" class="simple chemical">
            <label text="G00060"/>
            <bbox y="249.0" x="372.0" h="30.0" w="30.0"/>
        </glyph>
        <glyph id="glyph1165" class="simple chemical">
            <label text="G00066"/>
            <bbox y="281.0" x="372.0" h="30.0" w="30.0"/>
        </glyph>
        <glyph id="glyph1695" class="simple chemical">
            <label text="G00077"/>
            <bbox y="392.0" x="372.0" h="30.0" w="30.0"/>
        </glyph>
        <glyph id="glyph1765" class="simple chemical">
            <label text="G00059"/>
            <bbox y="505.0" x="218.0" h="30.0" w="30.0"/>
        </glyph>
        <glyph id="glyph2625" class="simple chemical">
            <label text="G00052"/>
            <bbox y="339.0" x="331.0" h="30.0" w="30.0"/>
        </glyph>
        <glyph id="glyph2412" class="simple chemical">
            <label text="G00098"/>
            <bbox y="139.0" x="614.0" h="30.0" w="30.0"/>
        </glyph>
        <glyph id="glyph2719" class="simple chemical">
            <label text="G00094"/>
            <bbox y="139.0" x="505.0" h="30.0" w="30.0"/>
        </glyph>
        <glyph id="glyph1521" class="simple chemical">
            <label text="G00111"/>
            <bbox y="363.0" x="622.0" h="30.0" w="30.0"/>
        </glyph>
        <glyph id="glyph1899" class="simple chemical">
            <label text="G00116"/>
            <bbox y="363.0" x="696.0" h="30.0" w="30.0"/>
        </glyph>
        <glyph id="glyph1554" class="simple chemical">
            <label text="G00120"/>
            <bbox y="315.0" x="739.0" h="30.0" w="30.0"/>
        </glyph>
        <glyph id="glyph2742" class="simple chemical">
            <label text="G00125"/>
            <bbox y="363.0" x="547.0" h="30.0" w="30.0"/>
        </glyph>
        <glyph id="glyph2219" class="simple chemical">
            <label text="C01246"/>
            <bbox y="54.0" x="898.0" h="30.0" w="30.0"/>
        </glyph>
        <glyph id="glyph2772" class="simple chemical">
            <label text="C03676"/>
            <bbox y="2077.0" x="984.0" h="30.0" w="30.0"/>
        </glyph>
        <glyph id="glyph1597" class="simple chemical">
            <label text="C03589"/>
            <bbox y="1809.0" x="1449.0" h="30.0" w="30.0"/>
        </glyph>
        <glyph id="glyph2673" class="simple chemical">
            <label text="C07215"/>
            <bbox y="1843.0" x="1177.0" h="30.0" w="30.0"/>
        </glyph>
        <glyph id="glyph2657" class="simple chemical">
            <label text="C07211"/>
            <bbox y="1877.0" x="1132.0" h="30.0" w="30.0"/>
        </glyph>
        <glyph id="glyph2213" class="simple chemical">
            <label text="C06210"/>
            <bbox y="1877.0" x="1268.0" h="30.0" w="30.0"/>
        </glyph>
        <glyph id="glyph2359" class="simple chemical">
            <label text="C01468"/>
            <bbox y="2006.0" x="1007.0" h="30.0" w="30.0"/>
        </glyph>
        <glyph id="glyph1906" class="simple chemical">
            <label text="C06762"/>
            <bbox y="2048.0" x="1487.0" h="30.0" w="30.0"/>
        </glyph>
        <glyph id="glyph2097" class="simple chemical">
            <label text="C01454"/>
            <bbox y="2048.0" x="1087.0" h="30.0" w="30.0"/>
        </glyph>
        <glyph id="glyph1790" class="simple chemical">
            <label text="C12833"/>
            <bbox y="1746.0" x="2242.0" h="30.0" w="30.0"/>
        </glyph>
        <glyph id="glyph1266" class="simple chemical">
            <label text="C06609"/>
            <bbox y="1139.0" x="2213.0" h="30.0" w="30.0"/>
        </glyph>
        <glyph id="glyph1812" class="simple chemical">
            <label text="C06610"/>
            <bbox y="1074.0" x="2213.0" h="30.0" w="30.0"/>
        </glyph>
        <glyph id="glyph1390" class="simple chemical">
            <label text="C06791"/>
            <bbox y="1426.0" x="1232.0" h="30.0" w="30.0"/>
        </glyph>
        <glyph id="glyph1917" class="simple chemical">
            <label text="C06792"/>
            <bbox y="1484.0" x="1233.0" h="30.0" w="30.0"/>
        </glyph>
        <glyph id="glyph1031" class="simple chemical">
            <label text="C01380"/>
            <bbox y="1455.0" x="1555.0" h="30.0" w="30.0"/>
        </glyph>
        <glyph id="glyph2002" class="simple chemical">
            <label text="C00601"/>
            <bbox y="1760.0" x="2358.0" h="30.0" w="30.0"/>
        </glyph>
        <glyph id="glyph1811" class="simple chemical">
            <label text="C07084"/>
            <bbox y="1935.0" x="2118.0" h="30.0" w="30.0"/>
        </glyph>
        <glyph id="glyph2289" class="simple chemical">
            <label text="C03434"/>
            <bbox y="1687.0" x="1136.0" h="30.0" w="30.0"/>
        </glyph>
        <glyph id="glyph1068" class="simple chemical">
            <label text="C00180"/>
            <bbox y="1932.0" x="1319.0" h="30.0" w="30.0"/>
        </glyph>
        <glyph id="glyph2145" class="simple chemical">
            <label text="C16204"/>
            <bbox y="1855.0" x="827.0" h="30.0" w="30.0"/>
        </glyph>
        <glyph id="glyph2552" class="simple chemical">
            <label text="C06204"/>
            <bbox y="1855.0" x="784.0" h="30.0" w="30.0"/>
        </glyph>
        <glyph id="glyph1905" class="simple chemical">
            <label text="C03164"/>
            <bbox y="1855.0" x="700.0" h="30.0" w="30.0"/>
        </glyph>
        <glyph id="glyph2550" class="simple chemical">
            <label text="C03203"/>
            <bbox y="1855.0" x="742.0" h="30.0" w="30.0"/>
        </glyph>
        <glyph id="glyph2641" class="simple chemical">
            <label text="C06727"/>
            <bbox y="2118.0" x="1413.0" h="30.0" w="30.0"/>
        </glyph>
        <glyph id="glyph2507" class="simple chemical">
            <label text="C11348"/>
            <bbox y="2179.0" x="1497.0" h="30.0" w="30.0"/>
        </glyph>
        <glyph id="glyph2666" class="simple chemical">
            <label text="C06712"/>
            <bbox y="2077.0" x="481.0" h="30.0" w="30.0"/>
        </glyph>
        <glyph id="glyph2116" class="simple chemical">
            <label text="C06714"/>
            <bbox y="2140.0" x="578.0" h="30.0" w="30.0"/>
        </glyph>
        <glyph id="glyph2292" class="simple chemical">
            <label text="C09816"/>
            <bbox y="2119.0" x="648.0" h="30.0" w="30.0"/>
        </glyph>
        <glyph id="glyph2707" class="simple chemical">
            <label text="C09820"/>
            <bbox y="1981.0" x="519.0" h="30.0" w="30.0"/>
        </glyph>
        <glyph id="glyph2397" class="simple chemical">
            <label text="C02480"/>
            <bbox y="1877.0" x="902.0" h="30.0" w="30.0"/>
        </glyph>
        <glyph id="glyph1696" class="simple chemical">
            <label text="C06104"/>
            <bbox y="1614.0" x="887.0" h="30.0" w="30.0"/>
        </glyph>
        <glyph id="glyph1102" class="simple chemical">
            <label text="C13636"/>
            <bbox y="2062.0" x="2214.0" h="30.0" w="30.0"/>
        </glyph>
        <glyph id="glyph2620" class="simple chemical">
            <label text="C02222"/>
            <bbox y="1797.0" x="1022.0" h="30.0" w="30.0"/>
        </glyph>
        <glyph id="glyph2724" class="simple chemical">
            <label text="C16482"/>
            <bbox y="1919.0" x="669.0" h="30.0" w="30.0"/>
        </glyph>
        <glyph id="glyph2094" class="simple chemical">
            <label text="C03309"/>
            <bbox y="1072.0" x="2990.0" h="30.0" w="30.0"/>
        </glyph>
        <glyph id="glyph1771" class="simple chemical">
            <label text="C07304"/>
            <bbox y="960.0" x="3067.0" h="30.0" w="30.0"/>
        </glyph>
        <glyph id="glyph1841" class="simple chemical">
            <label text="C04454"/>
            <bbox y="334.0" x="3142.0" h="30.0" w="30.0"/>
        </glyph>
        <glyph id="glyph1967" class="simple chemical">
            <label text="C00061"/>
            <bbox y="609.0" x="3142.0" h="30.0" w="30.0"/>
        </glyph>
        <glyph id="glyph1974" class="simple chemical">
            <label text="C00534"/>
            <bbox y="304.0" x="3403.0" h="30.0" w="30.0"/>
        </glyph>
        <glyph id="glyph2699" class="simple chemical">
            <label text="C00847"/>
            <bbox y="366.0" x="3344.0" h="30.0" w="30.0"/>
        </glyph>
        <glyph id="glyph1057" class="simple chemical">
            <label text="C00010"/>
            <bbox y="1247.0" x="3306.0" h="30.0" w="30.0"/>
        </glyph>
        <glyph id="glyph1146" class="simple chemical">
            <label text="C01037"/>
            <bbox y="2037.0" x="2893.0" h="30.0" w="30.0"/>
        </glyph>
        <glyph id="glyph2073" class="simple chemical">
            <label text="C02656"/>
            <bbox y="2037.0" x="3100.0" h="30.0" w="30.0"/>
        </glyph>
        <glyph id="glyph1309" class="simple chemical">
            <label text="C06250"/>
            <bbox y="1996.0" x="2963.0" h="30.0" w="30.0"/>
        </glyph>
        <glyph id="glyph2831" class="simple chemical">
            <label text="C00440"/>
            <bbox y="697.0" x="3466.0" h="30.0" w="30.0"/>
        </glyph>
        <glyph id="glyph2283" class="simple chemical">
            <label text="C00664"/>
            <bbox y="697.0" x="3407.0" h="30.0" w="30.0"/>
        </glyph>
        <glyph id="glyph1417" class="simple chemical">
            <label text="C00032"/>
            <bbox y="826.0" x="3579.0" h="30.0" w="30.0"/>
        </glyph>
        <glyph id="glyph1414" class="simple chemical">
            <label text="C04536"/>
            <bbox y="923.0" x="3532.0" h="30.0" w="30.0"/>
        </glyph>
        <glyph id="glyph2160" class="simple chemical">
            <label text="C06506"/>
            <bbox y="947.0" x="3475.0" h="30.0" w="30.0"/>
        </glyph>
        <glyph id="glyph2415" class="simple chemical">
            <label text="C04778"/>
            <bbox y="1307.0" x="3475.0" h="30.0" w="30.0"/>
        </glyph>
        <glyph id="glyph1368" class="simple chemical">
            <label text="C03741"/>
            <bbox y="1074.0" x="3127.0" h="30.0" w="30.0"/>
        </glyph>
        <glyph id="glyph2006" class="simple chemical">
            <label text="C05817"/>
            <bbox y="948.0" x="2933.0" h="30.0" w="30.0"/>
        </glyph>
        <glyph id="glyph1397" class="simple chemical">
            <label text="C00828"/>
            <bbox y="1181.0" x="2933.0" h="30.0" w="30.0"/>
        </glyph>
        <glyph id="glyph1927" class="simple chemical">
            <label text="C02059"/>
            <bbox y="1181.0" x="2891.0" h="30.0" w="30.0"/>
        </glyph>
        <glyph id="glyph2420" class="simple chemical">
            <label text="C06055"/>
            <bbox y="552.0" x="3407.0" h="30.0" w="30.0"/>
        </glyph>
        <glyph id="glyph1369" class="simple chemical">
            <label text="C14775"/>
            <bbox y="763.0" x="558.0" h="30.0" w="30.0"/>
        </glyph>
        <glyph id="glyph1815" class="simple chemical">
            <label text="C06037"/>
            <bbox y="833.0" x="878.0" h="30.0" w="30.0"/>
        </glyph>
        <glyph id="glyph2743" class="simple chemical">
            <label text="C00083"/>
            <clone/>
            <bbox y="1377.0" x="1592.0" h="30.0" w="30.0"/>
        </glyph>
        <glyph id="glyph2438" class="simple chemical">
            <label text="C03239"/>
            <bbox y="1536.0" x="2321.0" h="30.0" w="30.0"/>
        </glyph>
        <glyph id="glyph1745" class="simple chemical">
            <label text="C00449"/>
            <bbox y="1639.0" x="2275.0" h="30.0" w="30.0"/>
        </glyph>
        <glyph id="glyph2565" class="simple chemical">
            <label text="C00721"/>
            <bbox y="233.0" x="1572.0" h="30.0" w="30.0"/>
        </glyph>
        <glyph id="glyph2538" class="simple chemical">
            <label text="C00352"/>
            <bbox y="654.0" x="1516.0" h="30.0" w="30.0"/>
        </glyph>
        <glyph id="glyph2708" class="simple chemical">
            <label text="C00160"/>
            <bbox y="1672.0" x="1714.0" h="30.0" w="30.0"/>
        </glyph>
        <glyph id="glyph1294" class="simple chemical">
            <label text="C05579"/>
            <bbox y="475.0" x="2953.0" h="30.0" w="30.0"/>
        </glyph>
        <glyph id="glyph2752" class="simple chemical">
            <label text="C04185"/>
            <bbox y="434.0" x="2890.0" h="30.0" w="30.0"/>
        </glyph>
        <glyph id="glyph1152" class="simple chemical">
            <label text="C01161"/>
            <bbox y="641.0" x="2894.0" h="30.0" w="30.0"/>
        </glyph>
        <glyph id="glyph2051" class="simple chemical">
            <label text="C00116"/>
            <bbox y="511.0" x="1180.0" h="30.0" w="30.0"/>
        </glyph>
        <glyph id="glyph1710" class="simple chemical">
            <label text="C00819"/>
            <bbox y="1886.0" x="2712.0" h="30.0" w="30.0"/>
        </glyph>
        <glyph id="glyph1296" class="simple chemical">
            <label text="C01205"/>
            <bbox y="716.0" x="2016.0" h="30.0" w="30.0"/>
        </glyph>
        <glyph id="glyph2784" class="simple chemical">
            <label text="C01694"/>
            <bbox y="1539.0" x="1080.0" h="30.0" w="30.0"/>
        </glyph>
        <glyph id="glyph1131" class="simple chemical">
            <label text="C03344"/>
            <bbox y="1470.0" x="2196.0" h="30.0" w="30.0"/>
        </glyph>
        <glyph id="glyph1883" class="simple chemical">
            <label text="C00313"/>
            <bbox y="1600.0" x="1638.0" h="30.0" w="30.0"/>
        </glyph>
        <glyph id="glyph2249" class="simple chemical">
            <label text="C05512"/>
            <bbox y="338.0" x="2487.0" h="30.0" w="30.0"/>
        </glyph>
        <glyph id="glyph2041" class="simple chemical">
            <label text="C00366"/>
            <bbox y="434.0" x="2805.0" h="30.0" w="30.0"/>
        </glyph>
        <glyph id="glyph1502" class="simple chemical">
            <label text="C00362"/>
            <bbox y="290.0" x="2949.0" h="30.0" w="30.0"/>
        </glyph>
        <glyph id="glyph1224" class="simple chemical">
            <label text="C00822"/>
            <bbox y="506.0" x="2747.0" h="30.0" w="30.0"/>
        </glyph>
        <glyph id="glyph1086" class="simple chemical">
            <label text="C00239"/>
            <bbox y="564.0" x="2413.0" h="30.0" w="30.0"/>
        </glyph>
        <glyph id="glyph1472" class="simple chemical">
            <label text="C00826"/>
            <bbox y="663.0" x="2547.0" h="30.0" w="30.0"/>
        </glyph>
        <glyph id="glyph997" class="simple chemical">
            <label text="C00817"/>
            <bbox y="198.0" x="2172.0" h="30.0" w="30.0"/>
        </glyph>
        <glyph id="glyph1177" class="simple chemical">
            <label text="G00160"/>
            <bbox y="358.0" x="1237.0" h="30.0" w="30.0"/>
        </glyph>
        <glyph id="glyph2458" class="simple chemical">
            <label text="C15778"/>
            <bbox y="1539.0" x="953.0" h="30.0" w="30.0"/>
        </glyph>
        <glyph id="glyph2680" class="simple chemical">
            <label text="C00011"/>
            <clone/>
            <bbox y="1469.0" x="3440.0" h="30.0" w="30.0"/>
        </glyph>
        <glyph id="glyph1979" class="simple chemical">
            <label text="C00221"/>
            <bbox y="332.0" x="1961.0" h="30.0" w="30.0"/>
        </glyph>
        <glyph id="glyph1008" class="simple chemical">
            <label text="C01172"/>
            <bbox y="424.0" x="1724.0" h="30.0" w="30.0"/>
        </glyph>
        <glyph id="glyph1879" class="simple chemical">
            <label text="C01146"/>
            <bbox y="1732.0" x="1682.0" h="30.0" w="30.0"/>
        </glyph>
        <glyph id="glyph783" class="process">
            <bbox y="94.0" x="783.0" h="10.0" w="10.0"/>
        </glyph>
        <glyph id="glyph1120" class="simple chemical">
            <label text="C00110"/>
            <bbox y="84.0" x="713.0" h="30.0" w="30.0"/>
        </glyph>
        <glyph id="glyph308" class="process">
            <bbox y="5.0" x="5.0" h="10.0" w="10.0"/>
        </glyph>
        <glyph id="glyph257" class="process">
            <bbox y="5.0" x="5.0" h="10.0" w="10.0"/>
        </glyph>
        <glyph id="glyph2694" class="simple chemical">
            <label text="C00157"/>
            <bbox y="511.0" x="945.0" h="30.0" w="30.0"/>
        </glyph>
        <glyph id="glyph238" class="process">
            <bbox y="5.0" x="5.0" h="10.0" w="10.0"/>
        </glyph>
        <glyph id="glyph437" class="process">
            <bbox y="5.0" x="5.0" h="10.0" w="10.0"/>
        </glyph>
        <glyph id="glyph1446" class="simple chemical">
            <label text="C00189"/>
            <bbox y="612.0" x="740.0" h="30.0" w="30.0"/>
        </glyph>
        <glyph id="glyph830" class="process">
            <bbox y="622.0" x="801.0" h="10.0" w="10.0"/>
        </glyph>
        <glyph id="glyph3078" class="process">
            <bbox y="892.0" x="852.0" h="10.0" w="10.0"/>
        </glyph>
        <glyph id="glyph2993" class="process">
            <bbox y="860.0" x="887.5" h="10.0" w="10.0"/>
        </glyph>
        <glyph id="glyph3281" class="process">
            <bbox y="831.5" x="852.0" h="10.0" w="10.0"/>
        </glyph>
        <glyph id="glyph2461" class="simple chemical">
            <label text="C00195"/>
            <bbox y="850.0" x="842.0" h="30.0" w="30.0"/>
        </glyph>
        <glyph id="glyph241" class="process">
            <bbox y="5.0" x="5.0" h="10.0" w="10.0"/>
        </glyph>
        <glyph id="glyph3296" class="process">
            <bbox y="1597.0" x="581.5" h="10.0" w="10.0"/>
        </glyph>
        <glyph id="glyph240" class="process">
            <bbox y="5.0" x="5.0" h="10.0" w="10.0"/>
        </glyph>
        <glyph id="glyph2489" class="simple chemical">
            <label text="C00187"/>
            <bbox y="1587.0" x="599.0" h="30.0" w="30.0"/>
        </glyph>
        <glyph id="glyph281" class="process">
            <bbox y="5.0" x="5.0" h="10.0" w="10.0"/>
        </glyph>
        <glyph id="glyph527" class="process">
            <bbox y="5.0" x="5.0" h="10.0" w="10.0"/>
        </glyph>
        <glyph id="glyph1853" class="simple chemical">
            <label text="C00280"/>
            <bbox y="1715.0" x="785.0" h="30.0" w="30.0"/>
        </glyph>
        <glyph id="glyph3163" class="process">
            <bbox y="2016.0" x="920.0" h="10.0" w="10.0"/>
        </glyph>
        <glyph id="glyph2839" class="simple chemical">
            <label text="C00156"/>
            <clone/>
            <bbox y="2006.0" x="880.0" h="30.0" w="30.0"/>
        </glyph>
        <glyph id="glyph515" class="process">
            <bbox y="5.0" x="5.0" h="10.0" w="10.0"/>
        </glyph>
        <glyph id="glyph2165" class="simple chemical">
            <label text="C00227"/>
            <bbox y="1266.0" x="1734.0" h="30.0" w="30.0"/>
        </glyph>
        <glyph id="glyph2984" class="process">
            <bbox y="1276.0" x="1779.0" h="10.0" w="10.0"/>
        </glyph>
        <glyph id="glyph797" class="process">
            <bbox y="598.0" x="1399.0" h="10.0" w="10.0"/>
        </glyph>
        <glyph id="glyph3555" class="process">
            <bbox y="620.5" x="1342.0" h="10.0" w="10.0"/>
        </glyph>
        <glyph id="glyph2679" class="simple chemical">
            <label text="C00096"/>
            <bbox y="588.0" x="1332.0" h="30.0" w="30.0"/>
        </glyph>
        <glyph id="glyph627" class="process">
            <bbox y="5.0" x="5.0" h="10.0" w="10.0"/>
        </glyph>
        <glyph id="glyph2691" class="simple chemical">
            <label text="C00259"/>
            <bbox y="389.0" x="2221.0" h="30.0" w="30.0"/>
        </glyph>
        <glyph id="glyph963" class="process">
            <bbox y="441.5" x="2231.0" h="10.0" w="10.0"/>
        </glyph>
        <glyph id="glyph1884" class="simple chemical">
            <label text="C00135"/>
            <bbox y="1053.0" x="2326.0" h="30.0" w="30.0"/>
        </glyph>
        <glyph id="glyph709" class="process">
            <bbox y="1063.0" x="2431.0" h="10.0" w="10.0"/>
        </glyph>
        <glyph id="glyph632" class="process">
            <bbox y="5.0" x="5.0" h="10.0" w="10.0"/>
        </glyph>
        <glyph id="glyph588" class="process">
            <bbox y="5.0" x="5.0" h="10.0" w="10.0"/>
        </glyph>
        <glyph id="glyph2433" class="simple chemical">
            <label text="C00166"/>
            <bbox y="749.0" x="2500.0" h="30.0" w="30.0"/>
        </glyph>
        <glyph id="glyph2929" class="process">
            <bbox y="759.0" x="2548.5" h="10.0" w="10.0"/>
        </glyph>
        <glyph id="glyph3222" class="process">
            <bbox y="813.0" x="2692.5" h="10.0" w="10.0"/>
        </glyph>
        <glyph id="glyph745" class="process">
            <bbox y="883.5" x="2663.0" h="10.0" w="10.0"/>
        </glyph>
        <glyph id="glyph1909" class="simple chemical">
            <label text="C00245"/>
            <bbox y="803.0" x="2653.0" h="30.0" w="30.0"/>
        </glyph>
        <glyph id="glyph214" class="process">
            <bbox y="5.0" x="5.0" h="10.0" w="10.0"/>
        </glyph>
        <glyph id="glyph2912" class="process">
            <bbox y="225.0" x="2897.0" h="10.0" w="10.0"/>
        </glyph>
        <glyph id="glyph2279" class="simple chemical">
            <label text="C00144"/>
            <bbox y="176.0" x="2887.0" h="30.0" w="30.0"/>
        </glyph>
        <glyph id="glyph3122" class="process">
            <bbox y="186.0" x="2928.0" h="10.0" w="10.0"/>
        </glyph>
        <glyph id="glyph2869" class="process">
            <bbox y="186.0" x="2999.5" h="10.0" w="10.0"/>
        </glyph>
        <glyph id="glyph1387" class="simple chemical">
            <label text="C00035"/>
            <bbox y="176.0" x="2949.0" h="30.0" w="30.0"/>
        </glyph>
        <glyph id="glyph3053" class="process">
            <bbox y="219.0" x="2959.0" h="10.0" w="10.0"/>
        </glyph>
        <glyph id="glyph1705" class="simple chemical">
            <label text="C00255"/>
            <bbox y="564.0" x="3142.0" h="30.0" w="30.0"/>
        </glyph>
        <glyph id="glyph3610" class="process">
            <bbox y="596.5" x="3152.0" h="10.0" w="10.0"/>
        </glyph>
        <glyph id="glyph1372" class="simple chemical">
            <label text="C00016"/>
            <bbox y="659.0" x="3142.0" h="30.0" w="30.0"/>
        </glyph>
        <glyph id="glyph3420" class="process">
            <bbox y="644.0" x="3152.0" h="10.0" w="10.0"/>
        </glyph>
        <glyph id="glyph3141" class="process">
            <bbox y="407.0" x="3413.0" h="10.0" w="10.0"/>
        </glyph>
        <glyph id="glyph3136" class="process">
            <bbox y="345.0" x="3413.0" h="10.0" w="10.0"/>
        </glyph>
        <glyph id="glyph3103" class="process">
            <bbox y="376.0" x="3444.5" h="10.0" w="10.0"/>
        </glyph>
        <glyph id="glyph2323" class="simple chemical">
            <label text="C00250"/>
            <bbox y="366.0" x="3403.0" h="30.0" w="30.0"/>
        </glyph>
        <glyph id="glyph3249" class="process">
            <bbox y="376.0" x="3383.5" h="10.0" w="10.0"/>
        </glyph>
        <glyph id="glyph2180" class="simple chemical">
            <label text="C00018"/>
            <bbox y="366.0" x="3466.0" h="30.0" w="30.0"/>
        </glyph>
        <glyph id="glyph3129" class="process">
            <bbox y="345.0" x="3476.0" h="10.0" w="10.0"/>
        </glyph>
        <glyph id="glyph1628" class="simple chemical">
            <label text="C00143"/>
            <clone/>
            <bbox y="639.0" x="3466.0" h="30.0" w="30.0"/>
        </glyph>
        <glyph id="glyph3233" class="process">
            <bbox y="678.0" x="3476.0" h="10.0" w="10.0"/>
        </glyph>
        <glyph id="glyph3124" class="process">
            <bbox y="186.0" x="2663.5" h="10.0" w="10.0"/>
        </glyph>
        <glyph id="glyph2350" class="simple chemical">
            <label text="C00020"/>
            <bbox y="176.0" x="2622.0" h="30.0" w="30.0"/>
        </glyph>
        <glyph id="glyph2905" class="process">
            <bbox y="225.0" x="2632.0" h="10.0" w="10.0"/>
        </glyph>
        <glyph id="glyph2920" class="process">
            <bbox y="303.0" x="2632.0" h="10.0" w="10.0"/>
        </glyph>
        <glyph id="glyph1315" class="simple chemical">
            <label text="C00212"/>
            <bbox y="254.0" x="2622.0" h="30.0" w="30.0"/>
        </glyph>
        <glyph id="glyph774" class="process">
            <bbox y="264.0" x="2694.0" h="10.0" w="10.0"/>
        </glyph>
        <glyph id="glyph2256" class="simple chemical">
            <label text="C00147"/>
            <bbox y="332.0" x="2622.0" h="30.0" w="30.0"/>
        </glyph>
        <glyph id="glyph312" class="process">
            <bbox y="5.0" x="5.0" h="10.0" w="10.0"/>
        </glyph>
        <glyph id="glyph2962" class="process">
            <bbox y="186.0" x="2533.5" h="10.0" w="10.0"/>
        </glyph>
        <glyph id="glyph3072" class="process">
            <bbox y="219.0" x="2497.0" h="10.0" w="10.0"/>
        </glyph>
        <glyph id="glyph2849" class="simple chemical">
            <label text="C00002"/>
            <clone/>
            <bbox y="176.0" x="2487.0" h="30.0" w="30.0"/>
        </glyph>
        <glyph id="glyph326" class="process">
            <bbox y="5.0" x="5.0" h="10.0" w="10.0"/>
        </glyph>
        <glyph id="glyph1034" class="simple chemical">
            <label text="C00131"/>
            <bbox y="242.0" x="2487.0" h="30.0" w="30.0"/>
        </glyph>
        <glyph id="glyph2965" class="process">
            <bbox y="252.0" x="2533.5" h="10.0" w="10.0"/>
        </glyph>
        <glyph id="glyph2910" class="process">
            <bbox y="396.0" x="2383.0" h="10.0" w="10.0"/>
        </glyph>
        <glyph id="glyph2879" class="process">
            <bbox y="396.0" x="2304.5" h="10.0" w="10.0"/>
        </glyph>
        <glyph id="glyph954" class="process">
            <bbox y="440.0" x="2265.0" h="10.0" w="10.0"/>
        </glyph>
        <glyph id="glyph2593" class="simple chemical">
            <label text="C00075"/>
            <bbox y="386.0" x="2255.0" h="30.0" w="30.0"/>
        </glyph>
        <glyph id="glyph203" class="process">
            <bbox y="5.0" x="5.0" h="10.0" w="10.0"/>
        </glyph>
        <glyph id="glyph2894" class="process">
            <bbox y="484.0" x="2304.5" h="10.0" w="10.0"/>
        </glyph>
        <glyph id="glyph933" class="process">
            <bbox y="529.0" x="2265.0" h="10.0" w="10.0"/>
        </glyph>
        <glyph id="glyph2315" class="simple chemical">
            <label text="C00063"/>
            <bbox y="474.0" x="2255.0" h="30.0" w="30.0"/>
        </glyph>
        <glyph id="glyph499" class="process">
            <bbox y="5.0" x="5.0" h="10.0" w="10.0"/>
        </glyph>
        <glyph id="glyph2900" class="process">
            <bbox y="484.0" x="2383.0" h="10.0" w="10.0"/>
        </glyph>
        <glyph id="glyph2713" class="simple chemical">
            <label text="C00112"/>
            <bbox y="474.0" x="2334.0" h="30.0" w="30.0"/>
        </glyph>
        <glyph id="glyph932" class="process">
            <bbox y="529.0" x="2344.0" h="10.0" w="10.0"/>
        </glyph>
        <glyph id="glyph2141" class="simple chemical">
            <label text="C00055"/>
            <bbox y="474.0" x="2412.0" h="30.0" w="30.0"/>
        </glyph>
        <glyph id="glyph2914" class="process">
            <bbox y="484.0" x="2461.0" h="10.0" w="10.0"/>
        </glyph>
        <glyph id="glyph1609" class="simple chemical">
            <label text="C00214"/>
            <bbox y="716.0" x="2335.0" h="30.0" w="30.0"/>
        </glyph>
        <glyph id="glyph2878" class="process">
            <bbox y="726.0" x="2384.0" h="10.0" w="10.0"/>
        </glyph>
        <glyph id="glyph1249" class="simple chemical">
            <label text="C00178"/>
            <bbox y="716.0" x="2255.0" h="30.0" w="30.0"/>
        </glyph>
        <glyph id="glyph962" class="process">
            <bbox y="726.0" x="2305.0" h="10.0" w="10.0"/>
        </glyph>
        <glyph id="glyph2619" class="simple chemical">
            <label text="C00099"/>
            <bbox y="488.0" x="2725.0" h="30.0" w="30.0"/>
        </glyph>
        <glyph id="glyph3098" class="process">
            <bbox y="498.0" x="2766.5" h="10.0" w="10.0"/>
        </glyph>
        <glyph id="glyph1557" class="simple chemical">
            <label text="C00129"/>
            <bbox y="1409.0" x="589.0" h="30.0" w="30.0"/>
        </glyph>
        <glyph id="glyph809" class="process">
            <bbox y="1419.0" x="544.5" h="10.0" w="10.0"/>
        </glyph>
        <glyph id="glyph2985" class="process">
            <bbox y="343.5" x="1493.0" h="10.0" w="10.0"/>
        </glyph>
        <glyph id="glyph1674" class="simple chemical">
            <label text="C00052"/>
            <bbox y="298.0" x="1483.0" h="30.0" w="30.0"/>
        </glyph>
        <glyph id="glyph271" class="process">
            <bbox y="5.0" x="5.0" h="10.0" w="10.0"/>
        </glyph>
        <glyph id="glyph1298" class="simple chemical">
            <label text="C01011"/>
            <bbox y="1459.0" x="1900.0" h="30.0" w="30.0"/>
        </glyph>
        <glyph id="glyph3170" class="process">
            <bbox y="1469.0" x="1940.0" h="10.0" w="10.0"/>
        </glyph>
        <glyph id="glyph2710" class="simple chemical">
            <label text="C00136"/>
            <bbox y="1285.0" x="976.0" h="30.0" w="30.0"/>
        </glyph>
        <glyph id="glyph2372" class="simple chemical">
            <label text="C00231"/>
            <clone/>
            <bbox y="511.0" x="1903.0" h="30.0" w="30.0"/>
        </glyph>
        <glyph id="glyph120" class="process">
            <bbox y="562.0" x="2556.0" h="10.0" w="10.0"/>
        </glyph>
        <glyph id="glyph2689" class="simple chemical">
            <label text="C00279"/>
            <clone/>
            <bbox y="551.0" x="1801.0" h="30.0" w="30.0"/>
        </glyph>
        <glyph id="glyph1013" class="simple chemical">
            <label text="C00242"/>
            <bbox y="332.0" x="2887.0" h="30.0" w="30.0"/>
        </glyph>
        <glyph id="glyph215" class="process">
            <bbox y="5.0" x="5.0" h="10.0" w="10.0"/>
        </glyph>
        <glyph id="glyph836" class="process">
            <bbox y="809.5" x="2587.0" h="10.0" w="10.0"/>
        </glyph>
        <glyph id="glyph2305" class="simple chemical">
            <label text="C00254"/>
            <bbox y="749.0" x="2577.0" h="30.0" w="30.0"/>
        </glyph>
        <glyph id="glyph283" class="process">
            <bbox y="5.0" x="5.0" h="10.0" w="10.0"/>
        </glyph>
        <glyph id="glyph3156" class="process">
            <bbox y="759.0" x="2479.5" h="10.0" w="10.0"/>
        </glyph>
        <glyph id="glyph2464" class="simple chemical">
            <label text="C00079"/>
            <bbox y="748.0" x="2439.0" h="30.0" w="30.0"/>
        </glyph>
        <glyph id="glyph445" class="process">
            <bbox y="5.0" x="5.0" h="10.0" w="10.0"/>
        </glyph>
        <glyph id="glyph540" class="process">
            <bbox y="5.0" x="5.0" h="10.0" w="10.0"/>
        </glyph>
        <glyph id="glyph486" class="process">
            <bbox y="5.0" x="5.0" h="10.0" w="10.0"/>
        </glyph>
        <glyph id="glyph236" class="process">
            <bbox y="5.0" x="5.0" h="10.0" w="10.0"/>
        </glyph>
        <glyph id="glyph1022" class="simple chemical">
            <label text="C00082"/>
            <bbox y="564.0" x="2577.0" h="30.0" w="30.0"/>
        </glyph>
        <glyph id="glyph770" class="process">
            <bbox y="637.5" x="2587.0" h="10.0" w="10.0"/>
        </glyph>
        <glyph id="glyph2987" class="process">
            <bbox y="1479.0" x="3358.5" h="10.0" w="10.0"/>
        </glyph>
        <glyph id="glyph1688" class="simple chemical">
            <label text="C00086"/>
            <bbox y="1469.0" x="3314.0" h="30.0" w="30.0"/>
        </glyph>
        <glyph id="glyph398" class="process">
            <bbox y="5.0" x="5.0" h="10.0" w="10.0"/>
        </glyph>
        <glyph id="glyph513" class="process">
            <bbox y="5.0" x="5.0" h="10.0" w="10.0"/>
        </glyph>
        <glyph id="glyph2486" class="simple chemical">
            <label text="C00235"/>
            <bbox y="1409.0" x="480.0" h="30.0" w="30.0"/>
        </glyph>
        <glyph id="glyph2902" class="process">
            <bbox y="1380.0" x="490.0" h="10.0" w="10.0"/>
        </glyph>
        <glyph id="glyph2470" class="simple chemical">
            <label text="C00074"/>
            <clone/>
            <bbox y="1717.0" x="1280.0" h="30.0" w="30.0"/>
        </glyph>
        <glyph id="glyph205" class="process">
            <bbox y="5.0" x="5.0" h="10.0" w="10.0"/>
        </glyph>
        <glyph id="glyph450" class="process">
            <bbox y="5.0" x="5.0" h="10.0" w="10.0"/>
        </glyph>
        <glyph id="glyph1066" class="simple chemical">
            <label text="C00022"/>
            <clone/>
            <bbox y="1741.0" x="1236.0" h="30.0" w="30.0"/>
        </glyph>
        <glyph id="glyph3208" class="process">
            <bbox y="1751.0" x="1216.5" h="10.0" w="10.0"/>
        </glyph>
        <glyph id="glyph3753" class="process">
            <bbox y="1750.0" x="1354.0" h="10.0" w="10.0"/>
        </glyph>
        <glyph id="glyph1895" class="simple chemical">
            <label text="C00036"/>
            <clone/>
            <bbox y="1740.0" x="1325.0" h="30.0" w="30.0"/>
        </glyph>
        <glyph id="glyph403" class="process">
            <bbox y="5.0" x="5.0" h="10.0" w="10.0"/>
        </glyph>
        <glyph id="glyph493" class="process">
            <bbox y="5.0" x="5.0" h="10.0" w="10.0"/>
        </glyph>
        <glyph id="glyph2799" class="simple chemical">
            <label text="C00149"/>
            <clone/>
            <bbox y="1765.0" x="1279.0" h="30.0" w="30.0"/>
        </glyph>
        <glyph id="glyph278" class="process">
            <bbox y="5.0" x="5.0" h="10.0" w="10.0"/>
        </glyph>
        <glyph id="glyph3177" class="process">
            <bbox y="1712.0" x="1428.0" h="10.0" w="10.0"/>
        </glyph>
        <glyph id="glyph1534" class="simple chemical">
            <label text="C00197"/>
            <clone/>
            <bbox y="1672.0" x="1418.0" h="30.0" w="30.0"/>
        </glyph>
        <glyph id="glyph585" class="process">
            <bbox y="5.0" x="5.0" h="10.0" w="10.0"/>
        </glyph>
        <glyph id="glyph3677" class="process">
            <bbox y="1551.5" x="1724.0" h="10.0" w="10.0"/>
        </glyph>
        <glyph id="glyph1766" class="simple chemical">
            <label text="C00058"/>
            <clone/>
            <bbox y="1522.0" x="1714.0" h="30.0" w="30.0"/>
        </glyph>
        <glyph id="glyph338" class="process">
            <bbox y="5.0" x="5.0" h="10.0" w="10.0"/>
        </glyph>
        <glyph id="glyph455" class="process">
            <bbox y="5.0" x="5.0" h="10.0" w="10.0"/>
        </glyph>
        <glyph id="glyph635" class="process">
            <bbox y="5.0" x="5.0" h="10.0" w="10.0"/>
        </glyph>
        <glyph id="glyph17" class="process">
            <bbox y="1610.0" x="1723.0" h="10.0" w="10.0"/>
        </glyph>
        <glyph id="glyph656" class="process">
            <bbox y="5.0" x="5.0" h="10.0" w="10.0"/>
        </glyph>
        <glyph id="glyph2975" class="process">
            <bbox y="1646.0" x="1724.0" h="10.0" w="10.0"/>
        </glyph>
        <glyph id="glyph2370" class="simple chemical">
            <label text="C00048"/>
            <bbox y="1600.0" x="1714.0" h="30.0" w="30.0"/>
        </glyph>
        <glyph id="glyph2933" class="process">
            <bbox y="1610.0" x="1686.0" h="10.0" w="10.0"/>
        </glyph>
        <glyph id="glyph3688" class="process">
            <bbox y="1628.0" x="1479.0" h="10.0" w="10.0"/>
        </glyph>
        <glyph id="glyph1180" class="simple chemical">
            <label text="C00118"/>
            <clone/>
            <bbox y="1599.0" x="1469.0" h="30.0" w="30.0"/>
        </glyph>
        <glyph id="glyph3065" class="process">
            <bbox y="1609.0" x="1446.5" h="10.0" w="10.0"/>
        </glyph>
        <glyph id="glyph525" class="process">
            <bbox y="5.0" x="5.0" h="10.0" w="10.0"/>
        </glyph>
        <glyph id="glyph1111" class="simple chemical">
            <label text="C00085"/>
            <bbox y="1519.0" x="1469.0" h="30.0" w="30.0"/>
        </glyph>
        <glyph id="glyph3703" class="process">
            <bbox y="1549.5" x="1479.0" h="10.0" w="10.0"/>
        </glyph>
        <glyph id="glyph1241" class="simple chemical">
            <label text="C00117"/>
            <clone/>
            <bbox y="1559.0" x="1352.0" h="30.0" w="30.0"/>
        </glyph>
        <glyph id="glyph3751" class="process">
            <bbox y="1589.0" x="1362.0" h="10.0" w="10.0"/>
        </glyph>
        <glyph id="glyph2252" class="simple chemical">
            <label text="C00199"/>
            <clone/>
            <bbox y="1599.0" x="1352.0" h="30.0" w="30.0"/>
        </glyph>
        <glyph id="glyph3747" class="process">
            <bbox y="1628.0" x="1362.0" h="10.0" w="10.0"/>
        </glyph>
        <glyph id="glyph1276" class="simple chemical">
            <label text="C00231"/>
            <clone/>
            <bbox y="1599.0" x="1404.0" h="30.0" w="30.0"/>
        </glyph>
        <glyph id="glyph3345" class="process">
            <bbox y="1609.0" x="1388.0" h="10.0" w="10.0"/>
        </glyph>
        <glyph id="glyph2286" class="simple chemical">
            <label text="C00067"/>
            <bbox y="1672.0" x="1167.0" h="30.0" w="30.0"/>
        </glyph>
        <glyph id="glyph2931" class="process">
            <bbox y="1682.0" x="1215.0" h="10.0" w="10.0"/>
        </glyph>
        <glyph id="glyph2325" class="simple chemical">
            <label text="C00132"/>
            <bbox y="1672.0" x="1109.0" h="30.0" w="30.0"/>
        </glyph>
        <glyph id="glyph3187" class="process">
            <bbox y="1682.0" x="1148.0" h="10.0" w="10.0"/>
        </glyph>
        <glyph id="glyph1730" class="simple chemical">
            <label text="C00232"/>
            <bbox y="2018.0" x="1556.0" h="30.0" w="30.0"/>
        </glyph>
        <glyph id="glyph162" class="process">
            <bbox y="2028.0" x="2076.5" h="10.0" w="10.0"/>
        </glyph>
        <glyph id="glyph2898" class="process">
            <bbox y="1546.0" x="2174.0" h="10.0" w="10.0"/>
        </glyph>
        <glyph id="glyph1834" class="simple chemical">
            <label text="C00152"/>
            <bbox y="1536.0" x="2125.0" h="30.0" w="30.0"/>
        </glyph>
        <glyph id="glyph400" class="process">
            <bbox y="5.0" x="5.0" h="10.0" w="10.0"/>
        </glyph>
        <glyph id="glyph1196" class="simple chemical">
            <label text="C00258"/>
            <clone/>
            <bbox y="1732.0" x="1418.0" h="30.0" w="30.0"/>
        </glyph>
        <glyph id="glyph678" class="process">
            <bbox y="1742.0" x="1560.0" h="10.0" w="10.0"/>
        </glyph>
        <glyph id="glyph3668" class="process">
            <bbox y="1590.5" x="1724.0" h="10.0" w="10.0"/>
        </glyph>
        <glyph id="glyph1487" class="simple chemical">
            <label text="C00209"/>
            <bbox y="1561.0" x="1714.0" h="30.0" w="30.0"/>
        </glyph>
        <glyph id="glyph567" class="process">
            <bbox y="5.0" x="5.0" h="10.0" w="10.0"/>
        </glyph>
        <glyph id="glyph1836" class="simple chemical">
            <label text="C00234"/>
            <clone/>
            <bbox y="1522.0" x="1586.0" h="30.0" w="30.0"/>
        </glyph>
        <glyph id="glyph768" class="process">
            <bbox y="1532.0" x="1660.0" h="10.0" w="10.0"/>
        </glyph>
        <glyph id="glyph2140" class="simple chemical">
            <label text="C00249"/>
            <bbox y="1360.0" x="1172.0" h="30.0" w="30.0"/>
        </glyph>
        <glyph id="glyph471" class="process">
            <bbox y="5.0" x="5.0" h="10.0" w="10.0"/>
        </glyph>
        <glyph id="glyph2391" class="simple chemical">
            <label text="C00270"/>
            <bbox y="1015.0" x="1647.0" h="30.0" w="30.0"/>
        </glyph>
        <glyph id="glyph3621" class="process">
            <bbox y="1047.0" x="1657.0" h="10.0" w="10.0"/>
        </glyph>
        <glyph id="glyph1808" class="simple chemical">
            <label text="C00279"/>
            <clone/>
            <bbox y="1480.0" x="1439.0" h="30.0" w="30.0"/>
        </glyph>
        <glyph id="glyph3292" class="process">
            <bbox y="1490.0" x="1420.5" h="10.0" w="10.0"/>
        </glyph>
        <glyph id="glyph2110" class="simple chemical">
            <label text="C00207"/>
            <bbox y="1300.0" x="2149.0" h="30.0" w="30.0"/>
        </glyph>
        <glyph id="glyph3349" class="process">
            <bbox y="1336.0" x="2159.0" h="10.0" w="10.0"/>
        </glyph>
        <glyph id="glyph2588" class="simple chemical">
            <label text="C00164"/>
            <bbox y="1352.0" x="2149.0" h="30.0" w="30.0"/>
        </glyph>
        <glyph id="glyph965" class="process">
            <bbox y="1362.0" x="2202.0" h="10.0" w="10.0"/>
        </glyph>
        <glyph id="glyph2281" class="simple chemical">
            <label text="C00154"/>
            <bbox y="1285.0" x="1342.0" h="30.0" w="30.0"/>
        </glyph>
        <glyph id="glyph311" class="process">
            <bbox y="5.0" x="5.0" h="10.0" w="10.0"/>
        </glyph>
        <glyph id="glyph767" class="process">
            <bbox y="794.0" x="1591.5" h="10.0" w="10.0"/>
        </glyph>
        <glyph id="glyph2579" class="simple chemical">
            <label text="C00043"/>
            <bbox y="784.0" x="1647.0" h="30.0" w="30.0"/>
        </glyph>
        <glyph id="glyph3139" class="process">
            <bbox y="825.0" x="1657.0" h="10.0" w="10.0"/>
        </glyph>
        <glyph id="glyph2161" class="simple chemical">
            <label text="C00159"/>
            <bbox y="545.0" x="1383.0" h="30.0" w="30.0"/>
        </glyph>
        <glyph id="glyph3130" class="process">
            <bbox y="555.0" x="1424.5" h="10.0" w="10.0"/>
        </glyph>
        <glyph id="glyph3081" class="process">
            <bbox y="431.0" x="1913.0" h="10.0" w="10.0"/>
        </glyph>
        <glyph id="glyph1652" class="simple chemical">
            <label text="C00181"/>
            <bbox y="389.0" x="1903.0" h="30.0" w="30.0"/>
        </glyph>
        <glyph id="glyph2863" class="process">
            <bbox y="399.0" x="1953.0" h="10.0" w="10.0"/>
        </glyph>
        <glyph id="glyph789" class="process">
            <bbox y="262.0" x="2029.5" h="10.0" w="10.0"/>
        </glyph>
        <glyph id="glyph568" class="process">
            <bbox y="5.0" x="5.0" h="10.0" w="10.0"/>
        </glyph>
        <glyph id="glyph1270" class="simple chemical">
            <label text="C00191"/>
            <bbox y="252.0" x="1961.0" h="30.0" w="30.0"/>
        </glyph>
        <glyph id="glyph571" class="process">
            <bbox y="5.0" x="5.0" h="10.0" w="10.0"/>
        </glyph>
        <glyph id="glyph955" class="process">
            <bbox y="262.0" x="1862.0" h="10.0" w="10.0"/>
        </glyph>
        <glyph id="glyph235" class="process">
            <bbox y="5.0" x="5.0" h="10.0" w="10.0"/>
        </glyph>
        <glyph id="glyph1526" class="simple chemical">
            <label text="C00167"/>
            <bbox y="252.0" x="1809.0" h="30.0" w="30.0"/>
        </glyph>
        <glyph id="glyph261" class="process">
            <bbox y="5.0" x="5.0" h="10.0" w="10.0"/>
        </glyph>
        <glyph id="glyph606" class="process">
            <bbox y="5.0" x="5.0" h="10.0" w="10.0"/>
        </glyph>
        <glyph id="glyph2909" class="process">
            <bbox y="225.0" x="2756.0" h="10.0" w="10.0"/>
        </glyph>
        <glyph id="glyph669" class="process">
            <bbox y="5.0" x="5.0" h="10.0" w="10.0"/>
        </glyph>
        <glyph id="glyph3185" class="process">
            <bbox y="186.0" x="2785.5" h="10.0" w="10.0"/>
        </glyph>
        <glyph id="glyph2846" class="simple chemical">
            <label text="C00130"/>
            <bbox y="176.0" x="2746.0" h="30.0" w="30.0"/>
        </glyph>
        <glyph id="glyph2996" class="process">
            <bbox y="150.5" x="2756.0" h="10.0" w="10.0"/>
        </glyph>
        <glyph id="glyph1187" class="simple chemical">
            <label text="C00213"/>
            <clone/>
            <bbox y="1073.0" x="2466.0" h="30.0" w="30.0"/>
        </glyph>
        <glyph id="glyph947" class="process">
            <bbox y="1083.0" x="2520.0" h="10.0" w="10.0"/>
        </glyph>
        <glyph id="glyph3649" class="process">
            <bbox y="2026.5" x="2835.0" h="10.0" w="10.0"/>
        </glyph>
        <glyph id="glyph2551" class="simple chemical">
            <label text="C00120"/>
            <bbox y="1996.0" x="2825.0" h="30.0" w="30.0"/>
        </glyph>
        <glyph id="glyph3033" class="process">
            <bbox y="2006.0" x="2869.0" h="10.0" w="10.0"/>
        </glyph>
        <glyph id="glyph1833" class="simple chemical">
            <label text="C00170"/>
            <bbox y="1699.0" x="3094.0" h="30.0" w="30.0"/>
        </glyph>
        <glyph id="glyph369" class="process">
            <bbox y="5.0" x="5.0" h="10.0" w="10.0"/>
        </glyph>
        <glyph id="glyph3788" class="process">
            <bbox y="1679.0" x="3086.5" h="10.0" w="10.0"/>
        </glyph>
        <glyph id="glyph2428" class="simple chemical">
            <label text="C00148"/>
            <bbox y="1669.0" x="3059.0" h="30.0" w="30.0"/>
        </glyph>
        <glyph id="glyph3173" class="process">
            <bbox y="1709.0" x="3069.0" h="10.0" w="10.0"/>
        </glyph>
        <glyph id="glyph1441" class="simple chemical">
            <label text="C00097"/>
            <clone/>
            <bbox y="1841.0" x="2501.0" h="30.0" w="30.0"/>
        </glyph>
        <glyph id="glyph451" class="process">
            <bbox y="5.0" x="5.0" h="10.0" w="10.0"/>
        </glyph>
        <glyph id="glyph1864" class="simple chemical">
            <label text="C00014"/>
            <bbox y="1501.0" x="2903.0" h="30.0" w="30.0"/>
        </glyph>
        <glyph id="glyph3157" class="process">
            <bbox y="1511.0" x="2943.5" h="10.0" w="10.0"/>
        </glyph>
        <glyph id="glyph1922" class="simple chemical">
            <label text="C00263"/>
            <bbox y="1414.0" x="2466.0" h="30.0" w="30.0"/>
        </glyph>
        <glyph id="glyph2867" class="process">
            <bbox y="1464.0" x="2476.0" h="10.0" w="10.0"/>
        </glyph>
        <glyph id="glyph826" class="process">
            <bbox y="1640.0" x="2692.5" h="10.0" w="10.0"/>
        </glyph>
        <glyph id="glyph2111" class="simple chemical">
            <label text="C00073"/>
            <bbox y="1630.0" x="2631.0" h="30.0" w="30.0"/>
        </glyph>
        <glyph id="glyph2480" class="simple chemical">
            <label text="C00169"/>
            <bbox y="1501.0" x="2964.0" h="30.0" w="30.0"/>
        </glyph>
        <glyph id="glyph2387" class="simple chemical">
            <label text="C00051"/>
            <bbox y="1964.0" x="2498.0" h="30.0" w="30.0"/>
        </glyph>
        <glyph id="glyph3120" class="process">
            <bbox y="1974.0" x="2477.0" h="10.0" w="10.0"/>
        </glyph>
        <glyph id="glyph2429" class="simple chemical">
            <label text="C00272"/>
            <bbox y="336.0" x="3329.0" h="30.0" w="30.0"/>
        </glyph>
        <glyph id="glyph3616" class="process">
            <bbox y="346.0" x="3360.5" h="10.0" w="10.0"/>
        </glyph>
        <glyph id="glyph754" class="process">
            <bbox y="656.0" x="568.0" h="10.0" w="10.0"/>
        </glyph>
        <glyph id="glyph233" class="process">
            <bbox y="5.0" x="5.0" h="10.0" w="10.0"/>
        </glyph>
        <glyph id="glyph298" class="process">
            <bbox y="5.0" x="5.0" h="10.0" w="10.0"/>
        </glyph>
        <glyph id="glyph196" class="process">
            <bbox y="5.0" x="5.0" h="10.0" w="10.0"/>
        </glyph>
        <glyph id="glyph2529" class="simple chemical">
            <label text="C00219"/>
            <bbox y="577.0" x="558.0" h="30.0" w="30.0"/>
        </glyph>
        <glyph id="glyph479" class="process">
            <bbox y="5.0" x="5.0" h="10.0" w="10.0"/>
        </glyph>
        <glyph id="glyph2027" class="simple chemical">
            <label text="C00246"/>
            <bbox y="1416.0" x="976.0" h="30.0" w="30.0"/>
        </glyph>
        <glyph id="glyph761" class="process">
            <bbox y="1360.5" x="986.0" h="10.0" w="10.0"/>
        </glyph>
        <glyph id="glyph2757" class="simple chemical">
            <label text="C00206"/>
            <bbox y="242.0" x="2560.0" h="30.0" w="30.0"/>
        </glyph>
        <glyph id="glyph3429" class="process">
            <bbox y="276.0" x="2570.0" h="10.0" w="10.0"/>
        </glyph>
        <glyph id="glyph3070" class="process">
            <bbox y="219.0" x="2570.0" h="10.0" w="10.0"/>
        </glyph>
        <glyph id="glyph2344" class="simple chemical">
            <label text="C00008"/>
            <clone/>
            <bbox y="176.0" x="2560.0" h="30.0" w="30.0"/>
        </glyph>
        <glyph id="glyph3128" class="process">
            <bbox y="186.0" x="2601.0" h="10.0" w="10.0"/>
        </glyph>
        <glyph id="glyph1142" class="simple chemical">
            <label text="C00039"/>
            <bbox y="592.0" x="2378.0" h="30.0" w="30.0"/>
        </glyph>
        <glyph id="glyph187" class="process">
            <bbox y="5.0" x="5.0" h="10.0" w="10.0"/>
        </glyph>
        <glyph id="glyph1653" class="simple chemical">
            <label text="C00217"/>
            <bbox y="1841.0" x="2712.0" h="30.0" w="30.0"/>
        </glyph>
        <glyph id="glyph3566" class="process">
            <bbox y="1873.5" x="2722.0" h="10.0" w="10.0"/>
        </glyph>
        <glyph id="glyph1260" class="simple chemical">
            <label text="C00224"/>
            <bbox y="839.0" x="2378.0" h="30.0" w="30.0"/>
        </glyph>
        <glyph id="glyph3527" class="process">
            <bbox y="872.5" x="2388.0" h="10.0" w="10.0"/>
        </glyph>
        <glyph id="glyph665" class="process">
            <bbox y="5.0" x="5.0" h="10.0" w="10.0"/>
        </glyph>
        <glyph id="glyph1697" class="simple chemical">
            <label text="C00084"/>
            <bbox y="1139.0" x="1852.0" h="30.0" w="30.0"/>
        </glyph>
        <glyph id="glyph566" class="process">
            <bbox y="5.0" x="5.0" h="10.0" w="10.0"/>
        </glyph>
        <glyph id="glyph2459" class="simple chemical">
            <label text="C00258"/>
            <clone/>
            <bbox y="995.0" x="1895.0" h="30.0" w="30.0"/>
        </glyph>
        <glyph id="glyph708" class="process">
            <bbox y="1005.0" x="1810.0" h="10.0" w="10.0"/>
        </glyph>
        <glyph id="glyph989" class="process">
            <bbox y="297.0" x="1929.5" h="10.0" w="10.0"/>
        </glyph>
        <glyph id="glyph2440" class="simple chemical">
            <label text="C00198"/>
            <bbox y="287.0" x="1961.0" h="30.0" w="30.0"/>
        </glyph>
        <glyph id="glyph3549" class="process">
            <bbox y="319.5" x="1971.0" h="10.0" w="10.0"/>
        </glyph>
        <glyph id="glyph3082" class="process">
            <bbox y="646.5" x="2138.0" h="10.0" w="10.0"/>
        </glyph>
        <glyph id="glyph2576" class="simple chemical">
            <label text="C00119"/>
            <bbox y="604.0" x="2128.0" h="30.0" w="30.0"/>
        </glyph>
        <glyph id="glyph776" class="process">
            <bbox y="614.0" x="2076.0" h="10.0" w="10.0"/>
        </glyph>
        <glyph id="glyph2739" class="simple chemical">
            <label text="C00117"/>
            <clone/>
            <bbox y="604.0" x="2004.0" h="30.0" w="30.0"/>
        </glyph>
        <glyph id="glyph262" class="process">
            <bbox y="5.0" x="5.0" h="10.0" w="10.0"/>
        </glyph>
        <glyph id="glyph3653" class="process">
            <bbox y="1762.0" x="1428.0" h="10.0" w="10.0"/>
        </glyph>
        <glyph id="glyph256" class="process">
            <bbox y="5.0" x="5.0" h="10.0" w="10.0"/>
        </glyph>
        <glyph id="glyph1947" class="simple chemical">
            <label text="C00168"/>
            <bbox y="1772.0" x="1418.0" h="30.0" w="30.0"/>
        </glyph>
        <glyph id="glyph330" class="process">
            <bbox y="5.0" x="5.0" h="10.0" w="10.0"/>
        </glyph>
        <glyph id="glyph3273" class="process">
            <bbox y="550.0" x="1224.5" h="10.0" w="10.0"/>
        </glyph>
        <glyph id="glyph1451" class="simple chemical">
            <label text="C00093"/>
            <bbox y="540.0" x="1243.0" h="30.0" w="30.0"/>
        </glyph>
        <glyph id="glyph534" class="process">
            <bbox y="5.0" x="5.0" h="10.0" w="10.0"/>
        </glyph>
        <glyph id="glyph2748" class="simple chemical">
            <label text="C00046"/>
            <bbox y="315.0" x="2435.0" h="30.0" w="30.0"/>
        </glyph>
        <glyph id="glyph232" class="process">
            <bbox y="5.0" x="5.0" h="10.0" w="10.0"/>
        </glyph>
        <glyph id="glyph485" class="process">
            <bbox y="5.0" x="5.0" h="10.0" w="10.0"/>
        </glyph>
        <glyph id="glyph1704" class="simple chemical">
            <label text="C00105"/>
            <bbox y="386.0" x="2412.0" h="30.0" w="30.0"/>
        </glyph>
        <glyph id="glyph2918" class="process">
            <bbox y="396.0" x="2461.0" h="10.0" w="10.0"/>
        </glyph>
        <glyph id="glyph773" class="process">
            <bbox y="342.0" x="2694.0" h="10.0" w="10.0"/>
        </glyph>
        <glyph id="glyph3194" class="process">
            <bbox y="342.0" x="2785.5" h="10.0" w="10.0"/>
        </glyph>
        <glyph id="glyph2237" class="simple chemical">
            <label text="C00262"/>
            <bbox y="332.0" x="2746.0" h="30.0" w="30.0"/>
        </glyph>
        <glyph id="glyph550" class="process">
            <bbox y="5.0" x="5.0" h="10.0" w="10.0"/>
        </glyph>
        <glyph id="glyph2665" class="simple chemical">
            <label text="C00381"/>
            <bbox y="84.0" x="653.0" h="30.0" w="30.0"/>
        </glyph>
        <glyph id="glyph3184" class="process">
            <bbox y="94.0" x="693.0" h="10.0" w="10.0"/>
        </glyph>
        <glyph id="glyph199" class="process">
            <bbox y="5.0" x="5.0" h="10.0" w="10.0"/>
        </glyph>
        <glyph id="glyph2654" class="simple chemical">
            <label text="C03862"/>
            <bbox y="364.0" x="766.0" h="30.0" w="30.0"/>
        </glyph>
        <glyph id="glyph2537" class="simple chemical">
            <label text="G00006"/>
            <bbox y="345.0" x="833.0" h="30.0" w="30.0"/>
        </glyph>
        <glyph id="glyph3529" class="process">
            <bbox y="354.0" x="843.0" h="10.0" w="10.0"/>
        </glyph>
        <glyph id="glyph1081" class="simple chemical">
            <label text="G10595"/>
            <bbox y="393.0" x="833.0" h="30.0" w="30.0"/>
        </glyph>
        <glyph id="glyph3614" class="process">
            <bbox y="425.0" x="843.0" h="10.0" w="10.0"/>
        </glyph>
        <glyph id="glyph2273" class="simple chemical">
            <label text="G10596"/>
            <bbox y="437.0" x="833.0" h="30.0" w="30.0"/>
        </glyph>
        <glyph id="glyph299" class="process">
            <bbox y="5.0" x="5.0" h="10.0" w="10.0"/>
        </glyph>
        <glyph id="glyph1687" class="simple chemical">
            <label text="G10597"/>
            <bbox y="393.0" x="868.0" h="30.0" w="30.0"/>
        </glyph>
        <glyph id="glyph716" class="process">
            <bbox y="311.5" x="878.0" h="10.0" w="10.0"/>
        </glyph>
        <glyph id="glyph1419" class="simple chemical">
            <label text="G00007"/>
            <bbox y="210.0" x="868.0" h="30.0" w="30.0"/>
        </glyph>
        <glyph id="glyph545" class="process">
            <bbox y="5.0" x="5.0" h="10.0" w="10.0"/>
        </glyph>
        <glyph id="glyph2626" class="simple chemical">
            <label text="G10598"/>
            <bbox y="166.0" x="898.0" h="30.0" w="30.0"/>
        </glyph>
        <glyph id="glyph3537" class="process">
            <bbox y="198.0" x="908.0" h="10.0" w="10.0"/>
        </glyph>
        <glyph id="glyph2785" class="simple chemical">
            <label text="G10599"/>
            <bbox y="210.0" x="898.0" h="30.0" w="30.0"/>
        </glyph>
        <glyph id="glyph3203" class="process">
            <bbox y="246.5" x="908.0" h="10.0" w="10.0"/>
        </glyph>
        <glyph id="glyph1850" class="simple chemical">
            <label text="G00008"/>
            <bbox y="263.0" x="898.0" h="30.0" w="30.0"/>
        </glyph>
        <glyph id="glyph1130" class="simple chemical">
            <label text="C03021"/>
            <bbox y="367.0" x="898.0" h="30.0" w="30.0"/>
        </glyph>
        <glyph id="glyph544" class="process">
            <bbox y="5.0" x="5.0" h="10.0" w="10.0"/>
        </glyph>
        <glyph id="glyph2088" class="simple chemical">
            <label text="G00009"/>
            <bbox y="210.0" x="938.0" h="30.0" w="30.0"/>
        </glyph>
        <glyph id="glyph639" class="process">
            <bbox y="5.0" x="5.0" h="10.0" w="10.0"/>
        </glyph>
        <glyph id="glyph1287" class="simple chemical">
            <label text="G00171"/>
            <bbox y="5.0" x="968.0" h="30.0" w="30.0"/>
        </glyph>
        <glyph id="glyph3628" class="process">
            <bbox y="36.0" x="978.0" h="10.0" w="10.0"/>
        </glyph>
        <glyph id="glyph1651" class="simple chemical">
            <label text="G00012"/>
            <bbox y="122.0" x="968.0" h="30.0" w="30.0"/>
        </glyph>
        <glyph id="glyph3644" class="process">
            <bbox y="152.5" x="978.0" h="10.0" w="10.0"/>
        </glyph>
        <glyph id="glyph1504" class="simple chemical">
            <label text="G00013"/>
            <bbox y="163.0" x="968.0" h="30.0" w="30.0"/>
        </glyph>
        <glyph id="glyph3795" class="process">
            <bbox y="190.5" x="978.0" h="10.0" w="10.0"/>
        </glyph>
        <glyph id="glyph2770" class="simple chemical">
            <label text="G00014"/>
            <bbox y="198.0" x="968.0" h="30.0" w="30.0"/>
        </glyph>
        <glyph id="glyph987" class="process">
            <bbox y="249.5" x="978.0" h="10.0" w="10.0"/>
        </glyph>
        <glyph id="glyph2911" class="process">
            <bbox y="291.0" x="1017.5" h="10.0" w="10.0"/>
        </glyph>
        <glyph id="glyph524" class="process">
            <bbox y="5.0" x="5.0" h="10.0" w="10.0"/>
        </glyph>
        <glyph id="glyph1454" class="simple chemical">
            <label text="G00015"/>
            <bbox y="281.0" x="968.0" h="30.0" w="30.0"/>
        </glyph>
        <glyph id="glyph3808" class="process">
            <bbox y="306.5" x="978.0" h="10.0" w="10.0"/>
        </glyph>
        <glyph id="glyph1679" class="simple chemical">
            <label text="G00020"/>
            <bbox y="312.0" x="1011.0" h="30.0" w="30.0"/>
        </glyph>
        <glyph id="glyph3814" class="process">
            <bbox y="337.0" x="1021.0" h="10.0" w="10.0"/>
        </glyph>
        <glyph id="glyph1741" class="simple chemical">
            <label text="G00021"/>
            <bbox y="342.0" x="1011.0" h="30.0" w="30.0"/>
        </glyph>
        <glyph id="glyph3391" class="process">
            <bbox y="377.0" x="1021.0" h="10.0" w="10.0"/>
        </glyph>
        <glyph id="glyph2703" class="simple chemical">
            <label text="G00016"/>
            <bbox y="312.0" x="968.0" h="30.0" w="30.0"/>
        </glyph>
        <glyph id="glyph3811" class="process">
            <bbox y="337.0" x="978.0" h="10.0" w="10.0"/>
        </glyph>
        <glyph id="glyph1000" class="simple chemical">
            <label text="G00017"/>
            <bbox y="342.0" x="968.0" h="30.0" w="30.0"/>
        </glyph>
        <glyph id="glyph3376" class="process">
            <bbox y="376.5" x="978.0" h="10.0" w="10.0"/>
        </glyph>
        <glyph id="glyph1181" class="simple chemical">
            <label text="G10694"/>
            <bbox y="89.0" x="1016.0" h="30.0" w="30.0"/>
        </glyph>
        <glyph id="glyph3792" class="process">
            <bbox y="115.5" x="1026.0" h="10.0" w="10.0"/>
        </glyph>
        <glyph id="glyph1908" class="simple chemical">
            <label text="G10611"/>
            <bbox y="89.0" x="1375.0" h="30.0" w="30.0"/>
        </glyph>
        <glyph id="glyph2013" class="simple chemical">
            <label text="C02189"/>
            <bbox y="121.0" x="1340.0" h="30.0" w="30.0"/>
        </glyph>
        <glyph id="glyph890" class="process">
            <bbox y="99.0" x="1290.0" h="10.0" w="10.0"/>
        </glyph>
        <glyph id="glyph481" class="process">
            <bbox y="5.0" x="5.0" h="10.0" w="10.0"/>
        </glyph>
        <glyph id="glyph2017" class="simple chemical">
            <label text="G00023"/>
            <bbox y="89.0" x="1281.0" h="30.0" w="30.0"/>
        </glyph>
        <glyph id="glyph284" class="process">
            <bbox y="5.0" x="5.0" h="10.0" w="10.0"/>
        </glyph>
        <glyph id="glyph2524" class="simple chemical">
            <label text="G00035"/>
            <bbox y="141.0" x="1281.0" h="30.0" w="30.0"/>
        </glyph>
        <glyph id="glyph3360" class="process">
            <bbox y="125.0" x="1291.0" h="10.0" w="10.0"/>
        </glyph>
        <glyph id="glyph2948" class="process">
            <bbox y="99.0" x="1254.0" h="10.0" w="10.0"/>
        </glyph>
        <glyph id="glyph1117" class="simple chemical">
            <label text="G00024"/>
            <bbox y="89.0" x="1207.0" h="30.0" w="30.0"/>
        </glyph>
        <glyph id="glyph3038" class="process">
            <bbox y="65.5" x="1217.0" h="10.0" w="10.0"/>
        </glyph>
        <glyph id="glyph2065" class="simple chemical">
            <label text="G00025"/>
            <bbox y="89.0" x="1133.0" h="30.0" w="30.0"/>
        </glyph>
        <glyph id="glyph2960" class="process">
            <bbox y="99.0" x="1180.0" h="10.0" w="10.0"/>
        </glyph>
        <glyph id="glyph1250" class="simple chemical">
            <label text="G00026"/>
            <bbox y="22.0" x="1207.0" h="30.0" w="30.0"/>
        </glyph>
        <glyph id="glyph2939" class="process">
            <bbox y="32.0" x="1179.0" h="10.0" w="10.0"/>
        </glyph>
        <glyph id="glyph2788" class="simple chemical">
            <label text="G00029"/>
            <bbox y="56.0" x="1427.0" h="30.0" w="30.0"/>
        </glyph>
        <glyph id="glyph2992" class="process">
            <bbox y="66.0" x="1401.0" h="10.0" w="10.0"/>
        </glyph>
        <glyph id="glyph2508" class="simple chemical">
            <label text="G00154"/>
            <bbox y="183.0" x="1340.0" h="30.0" w="30.0"/>
        </glyph>
        <glyph id="glyph3777" class="process">
            <bbox y="209.0" x="1350.0" h="10.0" w="10.0"/>
        </glyph>
        <glyph id="glyph680" class="process">
            <bbox y="356.5" x="461.0" h="10.0" w="10.0"/>
        </glyph>
        <glyph id="glyph2907" class="process">
            <bbox y="188.0" x="461.0" h="10.0" w="10.0"/>
        </glyph>
        <glyph id="glyph722" class="process">
            <bbox y="227.0" x="546.5" h="10.0" w="10.0"/>
        </glyph>
        <glyph id="glyph1290" class="simple chemical">
            <label text="C01290"/>
            <bbox y="217.0" x="451.0" h="30.0" w="30.0"/>
        </glyph>
        <glyph id="glyph577" class="process">
            <bbox y="5.0" x="5.0" h="10.0" w="10.0"/>
        </glyph>
        <glyph id="glyph728" class="process">
            <bbox y="227.0" x="379.0" h="10.0" w="10.0"/>
        </glyph>
        <glyph id="glyph1801" class="simple chemical">
            <label text="G00036"/>
            <bbox y="217.0" x="287.0" h="30.0" w="30.0"/>
        </glyph>
        <glyph id="glyph3094" class="process">
            <bbox y="259.0" x="297.0" h="10.0" w="10.0"/>
        </glyph>
        <glyph id="glyph3087" class="process">
            <bbox y="259.0" x="112.0" h="10.0" w="10.0"/>
        </glyph>
        <glyph id="glyph1913" class="simple chemical">
            <label text="G00037"/>
            <bbox y="217.0" x="102.0" h="30.0" w="30.0"/>
        </glyph>
        <glyph id="glyph3325" class="process">
            <bbox y="200.0" x="112.0" h="10.0" w="10.0"/>
        </glyph>
        <glyph id="glyph2019" class="simple chemical">
            <label text="G00046"/>
            <bbox y="217.0" x="44.0" h="30.0" w="30.0"/>
        </glyph>
        <glyph id="glyph3261" class="process">
            <bbox y="227.0" x="83.0" h="10.0" w="10.0"/>
        </glyph>
        <glyph id="glyph3244" class="process">
            <bbox y="320.0" x="112.0" h="10.0" w="10.0"/>
        </glyph>
        <glyph id="glyph1655" class="simple chemical">
            <label text="G00044"/>
            <bbox y="281.0" x="102.0" h="30.0" w="30.0"/>
        </glyph>
        <glyph id="glyph3264" class="process">
            <bbox y="291.0" x="141.0" h="10.0" w="10.0"/>
        </glyph>
        <glyph id="glyph1493" class="simple chemical">
            <label text="G00047"/>
            <bbox y="163.0" x="102.0" h="30.0" w="30.0"/>
        </glyph>
        <glyph id="glyph3477" class="process">
            <bbox y="148.5" x="112.0" h="10.0" w="10.0"/>
        </glyph>
        <glyph id="glyph3204" class="process">
            <bbox y="291.0" x="83.0" h="10.0" w="10.0"/>
        </glyph>
        <glyph id="glyph2008" class="simple chemical">
            <label text="G00042"/>
            <bbox y="281.0" x="44.0" h="30.0" w="30.0"/>
        </glyph>
        <glyph id="glyph3263" class="process">
            <bbox y="320.0" x="54.0" h="10.0" w="10.0"/>
        </glyph>
        <glyph id="glyph2581" class="simple chemical">
            <label text="G00039"/>
            <bbox y="281.0" x="160.0" h="30.0" w="30.0"/>
        </glyph>
        <glyph id="glyph3240" class="process">
            <bbox y="320.0" x="170.0" h="10.0" w="10.0"/>
        </glyph>
        <glyph id="glyph3257" class="process">
            <bbox y="320.0" x="297.0" h="10.0" w="10.0"/>
        </glyph>
        <glyph id="glyph3431" class="process">
            <bbox y="291.0" x="273.0" h="10.0" w="10.0"/>
        </glyph>
        <glyph id="glyph592" class="process">
            <bbox y="5.0" x="5.0" h="10.0" w="10.0"/>
        </glyph>
        <glyph id="glyph1787" class="simple chemical">
            <label text="G00050"/>
            <bbox y="281.0" x="287.0" h="30.0" w="30.0"/>
        </glyph>
        <glyph id="glyph972" class="process">
            <bbox y="291.0" x="339.5" h="10.0" w="10.0"/>
        </glyph>
        <glyph id="glyph3327" class="process">
            <bbox y="375.5" x="297.0" h="10.0" w="10.0"/>
        </glyph>
        <glyph id="glyph1944" class="simple chemical">
            <label text="G00055"/>
            <bbox y="339.0" x="287.0" h="30.0" w="30.0"/>
        </glyph>
        <glyph id="glyph3600" class="process">
            <bbox y="349.0" x="319.0" h="10.0" w="10.0"/>
        </glyph>
        <glyph id="glyph1411" class="simple chemical">
            <label text="G00067"/>
            <bbox y="339.0" x="372.0" h="30.0" w="30.0"/>
        </glyph>
        <glyph id="glyph3336" class="process">
            <bbox y="375.5" x="382.0" h="10.0" w="10.0"/>
        </glyph>
        <glyph id="glyph2738" class="simple chemical">
            <label text="G00054"/>
            <bbox y="339.0" x="218.0" h="30.0" w="30.0"/>
        </glyph>
        <glyph id="glyph3002" class="process">
            <bbox y="349.0" x="262.5" h="10.0" w="10.0"/>
        </glyph>
        <glyph id="glyph1274" class="simple chemical">
            <label text="G00057"/>
            <bbox y="392.0" x="218.0" h="30.0" w="30.0"/>
        </glyph>
        <glyph id="glyph3383" class="process">
            <bbox y="427.5" x="228.0" h="10.0" w="10.0"/>
        </glyph>
        <glyph id="glyph2562" class="simple chemical">
            <label text="G00058"/>
            <bbox y="443.0" x="218.0" h="30.0" w="30.0"/>
        </glyph>
        <glyph id="glyph3149" class="process">
            <bbox y="484.0" x="228.0" h="10.0" w="10.0"/>
        </glyph>
        <glyph id="glyph1544" class="simple chemical">
            <label text="G00062"/>
            <bbox y="281.0" x="239.0" h="30.0" w="30.0"/>
        </glyph>
        <glyph id="glyph3467" class="process">
            <bbox y="291.0" x="225.0" h="10.0" w="10.0"/>
        </glyph>
        <glyph id="glyph1581" class="simple chemical">
            <label text="G00093"/>
            <bbox y="139.0" x="451.0" h="30.0" w="30.0"/>
        </glyph>
        <glyph id="glyph3320" class="process">
            <bbox y="149.0" x="488.0" h="10.0" w="10.0"/>
        </glyph>
        <glyph id="glyph1148" class="simple chemical">
            <label text="G00097"/>
            <bbox y="139.0" x="560.0" h="30.0" w="30.0"/>
        </glyph>
        <glyph id="glyph3318" class="process">
            <bbox y="149.0" x="597.0" h="10.0" w="10.0"/>
        </glyph>
        <glyph id="glyph2424" class="simple chemical">
            <label text="G00095"/>
            <bbox y="188.0" x="505.0" h="30.0" w="30.0"/>
        </glyph>
        <glyph id="glyph3466" class="process">
            <bbox y="173.5" x="515.0" h="10.0" w="10.0"/>
        </glyph>
        <glyph id="glyph1124" class="simple chemical">
            <label text="G00099"/>
            <bbox y="188.0" x="560.0" h="30.0" w="30.0"/>
        </glyph>
        <glyph id="glyph3506" class="process">
            <bbox y="173.5" x="570.0" h="10.0" w="10.0"/>
        </glyph>
        <glyph id="glyph3505" class="process">
            <bbox y="251.5" x="632.0" h="10.0" w="10.0"/>
        </glyph>
        <glyph id="glyph1931" class="simple chemical">
            <label text="G00108"/>
            <bbox y="217.0" x="622.0" h="30.0" w="30.0"/>
        </glyph>
        <glyph id="glyph2951" class="process">
            <bbox y="227.0" x="669.0" h="10.0" w="10.0"/>
        </glyph>
        <glyph id="glyph1707" class="simple chemical">
            <label text="G00109"/>
            <bbox y="266.0" x="622.0" h="30.0" w="30.0"/>
        </glyph>
        <glyph id="glyph3476" class="process">
            <bbox y="300.5" x="632.0" h="10.0" w="10.0"/>
        </glyph>
        <glyph id="glyph1104" class="simple chemical">
            <label text="G00110"/>
            <bbox y="315.0" x="622.0" h="30.0" w="30.0"/>
        </glyph>
        <glyph id="glyph3454" class="process">
            <bbox y="349.0" x="632.0" h="10.0" w="10.0"/>
        </glyph>
        <glyph id="glyph3426" class="process">
            <bbox y="251.5" x="706.0" h="10.0" w="10.0"/>
        </glyph>
        <glyph id="glyph1012" class="simple chemical">
            <label text="G00113"/>
            <bbox y="217.0" x="696.0" h="30.0" w="30.0"/>
        </glyph>
        <glyph id="glyph3580" class="process">
            <bbox y="227.0" x="727.5" h="10.0" w="10.0"/>
        </glyph>
        <glyph id="glyph1998" class="simple chemical">
            <label text="G00114"/>
            <bbox y="266.0" x="696.0" h="30.0" w="30.0"/>
        </glyph>
        <glyph id="glyph3490" class="process">
            <bbox y="300.5" x="706.0" h="10.0" w="10.0"/>
        </glyph>
        <glyph id="glyph1799" class="simple chemical">
            <label text="G00115"/>
            <bbox y="315.0" x="696.0" h="30.0" w="30.0"/>
        </glyph>
        <glyph id="glyph3516" class="process">
            <bbox y="349.0" x="706.0" h="10.0" w="10.0"/>
        </glyph>
        <glyph id="glyph1556" class="simple chemical">
            <label text="G00118"/>
            <bbox y="217.0" x="739.0" h="30.0" w="30.0"/>
        </glyph>
        <glyph id="glyph3511" class="process">
            <bbox y="251.5" x="749.0" h="10.0" w="10.0"/>
        </glyph>
        <glyph id="glyph2068" class="simple chemical">
            <label text="G00119"/>
            <bbox y="266.0" x="739.0" h="30.0" w="30.0"/>
        </glyph>
        <glyph id="glyph3456" class="process">
            <bbox y="300.5" x="749.0" h="10.0" w="10.0"/>
        </glyph>
        <glyph id="glyph2514" class="simple chemical">
            <label text="G00123"/>
            <bbox y="266.0" x="547.0" h="30.0" w="30.0"/>
        </glyph>
        <glyph id="glyph3440" class="process">
            <bbox y="300.5" x="557.0" h="10.0" w="10.0"/>
        </glyph>
        <glyph id="glyph1292" class="simple chemical">
            <label text="G00124"/>
            <bbox y="315.0" x="547.0" h="30.0" w="30.0"/>
        </glyph>
        <glyph id="glyph3442" class="process">
            <bbox y="349.0" x="557.0" h="10.0" w="10.0"/>
        </glyph>
        <glyph id="glyph2834" class="simple chemical">
            <label text="G00127"/>
            <bbox y="363.0" x="503.0" h="30.0" w="30.0"/>
        </glyph>
        <glyph id="glyph3592" class="process">
            <bbox y="373.0" x="535.0" h="10.0" w="10.0"/>
        </glyph>
        <glyph id="glyph1228" class="simple chemical">
            <label text="G00001"/>
            <bbox y="84.0" x="833.0" h="30.0" w="30.0"/>
        </glyph>
        <glyph id="glyph3602" class="process">
            <bbox y="115.5" x="843.0" h="10.0" w="10.0"/>
        </glyph>
        <glyph id="glyph1723" class="simple chemical">
            <label text="G00002"/>
            <bbox y="127.0" x="833.0" h="30.0" w="30.0"/>
        </glyph>
        <glyph id="glyph3686" class="process">
            <bbox y="137.0" x="843.0" h="10.0" w="10.0"/>
        </glyph>
        <glyph id="glyph2583" class="simple chemical">
            <label text="G00003"/>
            <bbox y="166.0" x="833.0" h="30.0" w="30.0"/>
        </glyph>
        <glyph id="glyph3582" class="process">
            <bbox y="198.0" x="843.0" h="10.0" w="10.0"/>
        </glyph>
        <glyph id="glyph1540" class="simple chemical">
            <label text="G00004"/>
            <bbox y="210.0" x="833.0" h="30.0" w="30.0"/>
        </glyph>
        <glyph id="glyph3617" class="process">
            <bbox y="242.0" x="843.0" h="10.0" w="10.0"/>
        </glyph>
        <glyph id="glyph2651" class="simple chemical">
            <label text="G00005"/>
            <bbox y="254.0" x="833.0" h="30.0" w="30.0"/>
        </glyph>
        <glyph id="glyph3551" class="process">
            <bbox y="287.0" x="843.0" h="10.0" w="10.0"/>
        </glyph>
        <glyph id="glyph3245" class="process">
            <bbox y="84.0" x="1699.0" h="10.0" w="10.0"/>
        </glyph>
        <glyph id="glyph3389" class="process">
            <bbox y="109.0" x="1728.0" h="10.0" w="10.0"/>
        </glyph>
        <glyph id="glyph1676" class="simple chemical">
            <label text="C04652"/>
            <bbox y="74.0" x="1718.0" h="30.0" w="30.0"/>
        </glyph>
        <glyph id="glyph1591" class="simple chemical">
            <label text="C04824"/>
            <bbox y="124.0" x="1718.0" h="30.0" w="30.0"/>
        </glyph>
        <glyph id="glyph3206" class="process">
            <bbox y="84.0" x="1727.0" h="10.0" w="10.0"/>
        </glyph>
        <glyph id="glyph1093" class="simple chemical">
            <label text="C04932"/>
            <bbox y="74.0" x="1776.0" h="30.0" w="30.0"/>
        </glyph>
        <glyph id="glyph3248" class="process">
            <bbox y="84.0" x="1814.5" h="10.0" w="10.0"/>
        </glyph>
        <glyph id="glyph3042" class="process">
            <bbox y="84.0" x="2180.5" h="10.0" w="10.0"/>
        </glyph>
        <glyph id="glyph2153" class="simple chemical">
            <label text="C06397"/>
            <bbox y="74.0" x="2204.0" h="30.0" w="30.0"/>
        </glyph>
        <glyph id="glyph3498" class="process">
            <bbox y="84.0" x="2238.5" h="10.0" w="10.0"/>
        </glyph>
        <glyph id="glyph2531" class="simple chemical">
            <label text="C07838"/>
            <bbox y="74.0" x="2253.0" h="30.0" w="30.0"/>
        </glyph>
        <glyph id="glyph3268" class="process">
            <bbox y="84.0" x="2292.0" h="10.0" w="10.0"/>
        </glyph>
        <glyph id="glyph1520" class="simple chemical">
            <label text="C11472"/>
            <bbox y="74.0" x="2311.0" h="30.0" w="30.0"/>
        </glyph>
        <glyph id="glyph3229" class="process">
            <bbox y="84.0" x="2350.0" h="10.0" w="10.0"/>
        </glyph>
        <glyph id="glyph1656" class="simple chemical">
            <label text="C07836"/>
            <bbox y="74.0" x="2369.0" h="30.0" w="30.0"/>
        </glyph>
        <glyph id="glyph3252" class="process">
            <bbox y="84.0" x="2408.5" h="10.0" w="10.0"/>
        </glyph>
        <glyph id="glyph876" class="process">
            <bbox y="630.0" x="1515.0" h="10.0" w="10.0"/>
        </glyph>
        <glyph id="glyph2712" class="simple chemical">
            <label text="C01212"/>
            <bbox y="620.0" x="1458.0" h="30.0" w="30.0"/>
        </glyph>
        <glyph id="glyph1467" class="simple chemical">
            <label text="C05892"/>
            <bbox y="784.0" x="1458.0" h="30.0" w="30.0"/>
        </glyph>
        <glyph id="glyph765" class="process">
            <bbox y="859.0" x="1468.0" h="10.0" w="10.0"/>
        </glyph>
        <glyph id="glyph2392" class="simple chemical">
            <label text="C04702"/>
            <bbox y="914.0" x="1458.0" h="30.0" w="30.0"/>
        </glyph>
        <glyph id="glyph3297" class="process">
            <bbox y="951.0" x="1468.0" h="10.0" w="10.0"/>
        </glyph>
        <glyph id="glyph1594" class="simple chemical">
            <label text="C04851"/>
            <bbox y="968.0" x="1458.0" h="30.0" w="30.0"/>
        </glyph>
        <glyph id="glyph3613" class="process">
            <bbox y="999.0" x="1468.0" h="10.0" w="10.0"/>
        </glyph>
        <glyph id="glyph2425" class="simple chemical">
            <label text="C05894"/>
            <bbox y="1054.0" x="1458.0" h="30.0" w="30.0"/>
        </glyph>
        <glyph id="glyph3598" class="process">
            <bbox y="1085.5" x="1468.0" h="10.0" w="10.0"/>
        </glyph>
        <glyph id="glyph1683" class="simple chemical">
            <label text="C17541"/>
            <bbox y="1097.0" x="1458.0" h="30.0" w="30.0"/>
        </glyph>
        <glyph id="glyph3640" class="process">
            <bbox y="1127.5" x="1468.0" h="10.0" w="10.0"/>
        </glyph>
        <glyph id="glyph838" class="process">
            <bbox y="470.5" x="955.0" h="10.0" w="10.0"/>
        </glyph>
        <glyph id="glyph1277" class="simple chemical">
            <label text="C06427"/>
            <bbox y="410.0" x="945.0" h="30.0" w="30.0"/>
        </glyph>
        <glyph id="glyph3468" class="process">
            <bbox y="420.0" x="979.5" h="10.0" w="10.0"/>
        </glyph>
        <glyph id="glyph1172" class="simple chemical">
            <label text="C02737"/>
            <bbox y="646.0" x="1043.0" h="30.0" w="30.0"/>
        </glyph>
        <glyph id="glyph847" class="process">
            <bbox y="656.0" x="1102.0" h="10.0" w="10.0"/>
        </glyph>
        <glyph id="glyph848" class="process">
            <bbox y="656.0" x="1004.0" h="10.0" w="10.0"/>
        </glyph>
        <glyph id="glyph554" class="process">
            <bbox y="5.0" x="5.0" h="10.0" w="10.0"/>
        </glyph>
        <glyph id="glyph1869" class="simple chemical">
            <label text="C00350"/>
            <bbox y="646.0" x="945.0" h="30.0" w="30.0"/>
        </glyph>
        <glyph id="glyph189" class="process">
            <bbox y="5.0" x="5.0" h="10.0" w="10.0"/>
        </glyph>
        <glyph id="glyph1326" class="simple chemical">
            <label text="C00570"/>
            <bbox y="612.0" x="901.0" h="30.0" w="30.0"/>
        </glyph>
        <glyph id="glyph3213" class="process">
            <bbox y="622.0" x="881.5" h="10.0" w="10.0"/>
        </glyph>
        <glyph id="glyph2683" class="simple chemical">
            <label text="C00346"/>
            <bbox y="612.0" x="842.0" h="30.0" w="30.0"/>
        </glyph>
        <glyph id="glyph358" class="process">
            <bbox y="5.0" x="5.0" h="10.0" w="10.0"/>
        </glyph>
        <glyph id="glyph1378" class="simple chemical">
            <label text="C00307"/>
            <bbox y="543.0" x="901.0" h="30.0" w="30.0"/>
        </glyph>
        <glyph id="glyph3228" class="process">
            <bbox y="553.0" x="881.5" h="10.0" w="10.0"/>
        </glyph>
        <glyph id="glyph1846" class="simple chemical">
            <label text="C00588"/>
            <bbox y="543.0" x="842.0" h="30.0" w="30.0"/>
        </glyph>
        <glyph id="glyph3369" class="process">
            <bbox y="553.0" x="827.0" h="10.0" w="10.0"/>
        </glyph>
        <glyph id="glyph2184" class="simple chemical">
            <label text="C04308"/>
            <bbox y="544.0" x="979.0" h="30.0" w="30.0"/>
        </glyph>
        <glyph id="glyph3077" class="process">
            <bbox y="587.5" x="989.0" h="10.0" w="10.0"/>
        </glyph>
        <glyph id="glyph3019" class="process">
            <bbox y="621.5" x="1151.0" h="10.0" w="10.0"/>
        </glyph>
        <glyph id="glyph2479" class="simple chemical">
            <label text="C00416"/>
            <bbox y="577.0" x="1141.0" h="30.0" w="30.0"/>
        </glyph>
        <glyph id="glyph309" class="process">
            <bbox y="5.0" x="5.0" h="10.0" w="10.0"/>
        </glyph>
        <glyph id="glyph1985" class="simple chemical">
            <label text="C06040"/>
            <bbox y="723.0" x="968.0" h="30.0" w="30.0"/>
        </glyph>
        <glyph id="glyph3363" class="process">
            <bbox y="733.0" x="1003.0" h="10.0" w="10.0"/>
        </glyph>
        <glyph id="glyph2023" class="simple chemical">
            <label text="C01264"/>
            <bbox y="815.0" x="1186.0" h="30.0" w="30.0"/>
        </glyph>
        <glyph id="glyph3428" class="process">
            <bbox y="849.5" x="1196.0" h="10.0" w="10.0"/>
        </glyph>
        <glyph id="glyph2189" class="simple chemical">
            <label text="C03820"/>
            <bbox y="864.0" x="1186.0" h="30.0" w="30.0"/>
        </glyph>
        <glyph id="glyph3436" class="process">
            <bbox y="898.5" x="1196.0" h="10.0" w="10.0"/>
        </glyph>
        <glyph id="glyph2312" class="simple chemical">
            <label text="C04598"/>
            <bbox y="913.0" x="1186.0" h="30.0" w="30.0"/>
        </glyph>
        <glyph id="glyph3652" class="process">
            <bbox y="923.0" x="1216.5" h="10.0" w="10.0"/>
        </glyph>
        <glyph id="glyph1870" class="simple chemical">
            <label text="C05977"/>
            <bbox y="797.0" x="1063.0" h="30.0" w="30.0"/>
        </glyph>
        <glyph id="glyph3727" class="process">
            <bbox y="826.5" x="1073.0" h="10.0" w="10.0"/>
        </glyph>
        <glyph id="glyph1469" class="simple chemical">
            <label text="C03201"/>
            <bbox y="836.0" x="1063.0" h="30.0" w="30.0"/>
        </glyph>
        <glyph id="glyph3695" class="process">
            <bbox y="865.5" x="1073.0" h="10.0" w="10.0"/>
        </glyph>
        <glyph id="glyph3685" class="process">
            <bbox y="904.5" x="1073.0" h="10.0" w="10.0"/>
        </glyph>
        <glyph id="glyph1880" class="simple chemical">
            <label text="C04756"/>
            <bbox y="914.0" x="1063.0" h="30.0" w="30.0"/>
        </glyph>
        <glyph id="glyph3484" class="process">
            <bbox y="924.0" x="1097.5" h="10.0" w="10.0"/>
        </glyph>
        <glyph id="glyph2603" class="simple chemical">
            <label text="C04635"/>
            <bbox y="914.0" x="1015.0" h="30.0" w="30.0"/>
        </glyph>
        <glyph id="glyph3509" class="process">
            <bbox y="924.0" x="1049.0" h="10.0" w="10.0"/>
        </glyph>
        <glyph id="glyph1725" class="simple chemical">
            <label text="C03454"/>
            <bbox y="914.0" x="1112.0" h="30.0" w="30.0"/>
        </glyph>
        <glyph id="glyph3480" class="process">
            <bbox y="924.0" x="1146.5" h="10.0" w="10.0"/>
        </glyph>
        <glyph id="glyph2485" class="simple chemical">
            <label text="C02686"/>
            <bbox y="850.0" x="913.0" h="30.0" w="30.0"/>
        </glyph>
        <glyph id="glyph3102" class="process">
            <bbox y="860.0" x="955.0" h="10.0" w="10.0"/>
        </glyph>
        <glyph id="glyph1366" class="simple chemical">
            <label text="C02934"/>
            <bbox y="850.0" x="656.0" h="30.0" w="30.0"/>
        </glyph>
        <glyph id="glyph3101" class="process">
            <bbox y="860.0" x="698.0" h="10.0" w="10.0"/>
        </glyph>
        <glyph id="glyph1329" class="simple chemical">
            <label text="C14768"/>
            <bbox y="612.0" x="614.0" h="30.0" w="30.0"/>
        </glyph>
        <glyph id="glyph3148" class="process">
            <bbox y="622.0" x="655.5" h="10.0" w="10.0"/>
        </glyph>
        <glyph id="glyph1265" class="simple chemical">
            <label text="C14769"/>
            <bbox y="649.0" x="614.0" h="30.0" w="30.0"/>
        </glyph>
        <glyph id="glyph3147" class="process">
            <bbox y="659.0" x="655.5" h="10.0" w="10.0"/>
        </glyph>
        <glyph id="glyph2608" class="simple chemical">
            <label text="C14770"/>
            <bbox y="685.0" x="614.0" h="30.0" w="30.0"/>
        </glyph>
        <glyph id="glyph3150" class="process">
            <bbox y="695.0" x="655.5" h="10.0" w="10.0"/>
        </glyph>
        <glyph id="glyph2228" class="simple chemical">
            <label text="C14748"/>
            <bbox y="472.0" x="487.0" h="30.0" w="30.0"/>
        </glyph>
        <glyph id="glyph549" class="process">
            <bbox y="5.0" x="5.0" h="10.0" w="10.0"/>
        </glyph>
        <glyph id="glyph2169" class="simple chemical">
            <label text="C14749"/>
            <bbox y="506.0" x="487.0" h="30.0" w="30.0"/>
        </glyph>
        <glyph id="glyph393" class="process">
            <bbox y="5.0" x="5.0" h="10.0" w="10.0"/>
        </glyph>
        <glyph id="glyph1912" class="simple chemical">
            <label text="C05956"/>
            <bbox y="577.0" x="396.0" h="30.0" w="30.0"/>
        </glyph>
        <glyph id="glyph731" class="process">
            <bbox y="587.0" x="487.0" h="10.0" w="10.0"/>
        </glyph>
        <glyph id="glyph2519" class="simple chemical">
            <label text="C05356"/>
            <bbox y="541.0" x="487.0" h="30.0" w="30.0"/>
        </glyph>
        <glyph id="glyph405" class="process">
            <bbox y="5.0" x="5.0" h="10.0" w="10.0"/>
        </glyph>
        <glyph id="glyph3802" class="process">
            <bbox y="534.5" x="406.0" h="10.0" w="10.0"/>
        </glyph>
        <glyph id="glyph2321" class="simple chemical">
            <label text="C02166"/>
            <bbox y="508.0" x="396.0" h="30.0" w="30.0"/>
        </glyph>
        <glyph id="glyph3801" class="process">
            <bbox y="500.5" x="406.0" h="10.0" w="10.0"/>
        </glyph>
        <glyph id="glyph616" class="process">
            <bbox y="5.0" x="5.0" h="10.0" w="10.0"/>
        </glyph>
        <glyph id="glyph1041" class="simple chemical">
            <label text="C05966"/>
            <bbox y="612.0" x="428.0" h="30.0" w="30.0"/>
        </glyph>
        <glyph id="glyph3771" class="process">
            <bbox y="640.0" x="438.0" h="10.0" w="10.0"/>
        </glyph>
        <glyph id="glyph1312" class="simple chemical">
            <label text="C14781"/>
            <bbox y="648.0" x="428.0" h="30.0" w="30.0"/>
        </glyph>
        <glyph id="glyph3789" class="process">
            <bbox y="676.0" x="438.0" h="10.0" w="10.0"/>
        </glyph>
        <glyph id="glyph630" class="process">
            <bbox y="5.0" x="5.0" h="10.0" w="10.0"/>
        </glyph>
        <glyph id="glyph1875" class="simple chemical">
            <label text="C14813"/>
            <bbox y="647.0" x="338.0" h="30.0" w="30.0"/>
        </glyph>
        <glyph id="glyph3786" class="process">
            <bbox y="675.0" x="348.0" h="10.0" w="10.0"/>
        </glyph>
        <glyph id="glyph812" class="process">
            <bbox y="587.0" x="351.5" h="10.0" w="10.0"/>
        </glyph>
        <glyph id="glyph2183" class="simple chemical">
            <label text="C00427"/>
            <bbox y="577.0" x="287.0" h="30.0" w="30.0"/>
        </glyph>
        <glyph id="glyph3779" class="process">
            <bbox y="604.5" x="297.0" h="10.0" w="10.0"/>
        </glyph>
        <glyph id="glyph2130" class="simple chemical">
            <label text="C02198"/>
            <bbox y="512.0" x="287.0" h="30.0" w="30.0"/>
        </glyph>
        <glyph id="glyph3079" class="process">
            <bbox y="554.5" x="297.0" h="10.0" w="10.0"/>
        </glyph>
        <glyph id="glyph626" class="process">
            <bbox y="5.0" x="5.0" h="10.0" w="10.0"/>
        </glyph>
        <glyph id="glyph1740" class="simple chemical">
            <label text="C00639"/>
            <bbox y="535.0" x="190.0" h="30.0" w="30.0"/>
        </glyph>
        <glyph id="glyph3599" class="process">
            <bbox y="566.0" x="200.0" h="10.0" w="10.0"/>
        </glyph>
        <glyph id="glyph1123" class="simple chemical">
            <label text="C00584"/>
            <bbox y="577.0" x="190.0" h="30.0" w="30.0"/>
        </glyph>
        <glyph id="glyph853" class="process">
            <bbox y="587.0" x="248.5" h="10.0" w="10.0"/>
        </glyph>
        <glyph id="glyph2174" class="simple chemical">
            <label text="C00696"/>
            <bbox y="612.0" x="208.0" h="30.0" w="30.0"/>
        </glyph>
        <glyph id="glyph413" class="process">
            <bbox y="5.0" x="5.0" h="10.0" w="10.0"/>
        </glyph>
        <glyph id="glyph2375" class="simple chemical">
            <label text="C06426"/>
            <bbox y="678.0" x="508.0" h="30.0" w="30.0"/>
        </glyph>
        <glyph id="glyph3375" class="process">
            <bbox y="713.0" x="518.0" h="10.0" w="10.0"/>
        </glyph>
        <glyph id="glyph2768" class="simple chemical">
            <label text="C14826"/>
            <bbox y="728.0" x="352.0" h="30.0" w="30.0"/>
        </glyph>
        <glyph id="glyph736" class="process">
            <bbox y="738.0" x="440.0" h="10.0" w="10.0"/>
        </glyph>
        <glyph id="glyph2383" class="simple chemical">
            <label text="C04785"/>
            <bbox y="410.0" x="994.0" h="30.0" w="30.0"/>
        </glyph>
        <glyph id="glyph3458" class="process">
            <bbox y="420.0" x="1028.5" h="10.0" w="10.0"/>
        </glyph>
        <glyph id="glyph2597" class="simple chemical">
            <label text="C04672"/>
            <bbox y="410.0" x="1043.0" h="30.0" w="30.0"/>
        </glyph>
        <glyph id="glyph3457" class="process">
            <bbox y="420.0" x="1078.0" h="10.0" w="10.0"/>
        </glyph>
        <glyph id="glyph2081" class="simple chemical">
            <label text="C01226"/>
            <bbox y="410.0" x="1093.0" h="30.0" w="30.0"/>
        </glyph>
        <glyph id="glyph3422" class="process">
            <bbox y="420.0" x="1128.0" h="10.0" w="10.0"/>
        </glyph>
        <glyph id="glyph2503" class="simple chemical">
            <label text="C05272"/>
            <bbox y="1193.0" x="1342.0" h="30.0" w="30.0"/>
        </glyph>
        <glyph id="glyph877" class="process">
            <bbox y="1249.0" x="1352.0" h="10.0" w="10.0"/>
        </glyph>
        <glyph id="glyph1158" class="simple chemical">
            <label text="C05258"/>
            <bbox y="1100.0" x="1342.0" h="30.0" w="30.0"/>
        </glyph>
        <glyph id="glyph891" class="process">
            <bbox y="1156.5" x="1352.0" h="10.0" w="10.0"/>
        </glyph>
        <glyph id="glyph2805" class="simple chemical">
            <label text="C05273"/>
            <bbox y="1193.0" x="1281.0" h="30.0" w="30.0"/>
        </glyph>
        <glyph id="glyph903" class="process">
            <bbox y="1249.0" x="1291.0" h="10.0" w="10.0"/>
        </glyph>
        <glyph id="glyph2310" class="simple chemical">
            <label text="C05260"/>
            <bbox y="1100.0" x="1281.0" h="30.0" w="30.0"/>
        </glyph>
        <glyph id="glyph918" class="process">
            <bbox y="1156.5" x="1291.0" h="10.0" w="10.0"/>
        </glyph>
        <glyph id="glyph2417" class="simple chemical">
            <label text="C03221"/>
            <bbox y="1193.0" x="1220.0" h="30.0" w="30.0"/>
        </glyph>
        <glyph id="glyph893" class="process">
            <bbox y="1249.0" x="1230.0" h="10.0" w="10.0"/>
        </glyph>
        <glyph id="glyph1352" class="simple chemical">
            <label text="C05262"/>
            <bbox y="1100.0" x="1220.0" h="30.0" w="30.0"/>
        </glyph>
        <glyph id="glyph897" class="process">
            <bbox y="1156.5" x="1230.0" h="10.0" w="10.0"/>
        </glyph>
        <glyph id="glyph1670" class="simple chemical">
            <label text="C05275"/>
            <bbox y="1193.0" x="1159.0" h="30.0" w="30.0"/>
        </glyph>
        <glyph id="glyph882" class="process">
            <bbox y="1249.0" x="1169.0" h="10.0" w="10.0"/>
        </glyph>
        <glyph id="glyph1115" class="simple chemical">
            <label text="C05264"/>
            <bbox y="1100.0" x="1159.0" h="30.0" w="30.0"/>
        </glyph>
        <glyph id="glyph907" class="process">
            <bbox y="1156.5" x="1169.0" h="10.0" w="10.0"/>
        </glyph>
        <glyph id="glyph2645" class="simple chemical">
            <label text="C01944"/>
            <bbox y="1285.0" x="1098.0" h="30.0" w="30.0"/>
        </glyph>
        <glyph id="glyph2157" class="simple chemical">
            <label text="C05276"/>
            <bbox y="1193.0" x="1098.0" h="30.0" w="30.0"/>
        </glyph>
        <glyph id="glyph881" class="process">
            <bbox y="1249.0" x="1108.0" h="10.0" w="10.0"/>
        </glyph>
        <glyph id="glyph1831" class="simple chemical">
            <label text="C05266"/>
            <bbox y="1100.0" x="1098.0" h="30.0" w="30.0"/>
        </glyph>
        <glyph id="glyph905" class="process">
            <bbox y="1156.5" x="1108.0" h="10.0" w="10.0"/>
        </glyph>
        <glyph id="glyph2069" class="simple chemical">
            <label text="C05270"/>
            <bbox y="1285.0" x="1037.0" h="30.0" w="30.0"/>
        </glyph>
        <glyph id="glyph2776" class="simple chemical">
            <label text="C05271"/>
            <bbox y="1193.0" x="1037.0" h="30.0" w="30.0"/>
        </glyph>
        <glyph id="glyph912" class="process">
            <bbox y="1249.0" x="1047.0" h="10.0" w="10.0"/>
        </glyph>
        <glyph id="glyph2357" class="simple chemical">
            <label text="C05268"/>
            <bbox y="1100.0" x="1037.0" h="30.0" w="30.0"/>
        </glyph>
        <glyph id="glyph914" class="process">
            <bbox y="1156.5" x="1047.0" h="10.0" w="10.0"/>
        </glyph>
        <glyph id="glyph1275" class="simple chemical">
            <label text="C01144"/>
            <bbox y="1100.0" x="976.0" h="30.0" w="30.0"/>
        </glyph>
        <glyph id="glyph917" class="process">
            <bbox y="1156.5" x="986.0" h="10.0" w="10.0"/>
        </glyph>
        <glyph id="glyph463" class="process">
            <bbox y="5.0" x="5.0" h="10.0" w="10.0"/>
        </glyph>
        <glyph id="glyph1295" class="simple chemical">
            <label text="C05764"/>
            <bbox y="1334.0" x="878.0" h="30.0" w="30.0"/>
        </glyph>
        <glyph id="glyph250" class="process">
            <bbox y="5.0" x="5.0" h="10.0" w="10.0"/>
        </glyph>
        <glyph id="glyph2172" class="simple chemical">
            <label text="C05763"/>
            <bbox y="1242.0" x="878.0" h="30.0" w="30.0"/>
        </glyph>
        <glyph id="glyph887" class="process">
            <bbox y="1298.0" x="888.0" h="10.0" w="10.0"/>
        </glyph>
        <glyph id="glyph904" class="process">
            <bbox y="1205.0" x="888.0" h="10.0" w="10.0"/>
        </glyph>
        <glyph id="glyph2403" class="simple chemical">
            <label text="C04633"/>
            <bbox y="1148.0" x="878.0" h="30.0" w="30.0"/>
        </glyph>
        <glyph id="glyph902" class="process">
            <bbox y="1111.0" x="888.0" h="10.0" w="10.0"/>
        </glyph>
        <glyph id="glyph970" class="process">
            <bbox y="1386.5" x="827.0" h="10.0" w="10.0"/>
        </glyph>
        <glyph id="glyph2339" class="simple chemical">
            <label text="C05761"/>
            <bbox y="1334.0" x="817.0" h="30.0" w="30.0"/>
        </glyph>
        <glyph id="glyph2535" class="simple chemical">
            <label text="C05760"/>
            <bbox y="1242.0" x="817.0" h="30.0" w="30.0"/>
        </glyph>
        <glyph id="glyph886" class="process">
            <bbox y="1298.0" x="827.0" h="10.0" w="10.0"/>
        </glyph>
        <glyph id="glyph1325" class="simple chemical">
            <label text="C04688"/>
            <bbox y="1148.0" x="817.0" h="30.0" w="30.0"/>
        </glyph>
        <glyph id="glyph901" class="process">
            <bbox y="1205.0" x="827.0" h="10.0" w="10.0"/>
        </glyph>
        <glyph id="glyph2647" class="simple chemical">
            <label text="C05759"/>
            <bbox y="1054.0" x="817.0" h="30.0" w="30.0"/>
        </glyph>
        <glyph id="glyph888" class="process">
            <bbox y="1111.0" x="827.0" h="10.0" w="10.0"/>
        </glyph>
        <glyph id="glyph975" class="process">
            <bbox y="1386.5" x="766.0" h="10.0" w="10.0"/>
        </glyph>
        <glyph id="glyph2557" class="simple chemical">
            <label text="C05223"/>
            <bbox y="1334.0" x="756.0" h="30.0" w="30.0"/>
        </glyph>
        <glyph id="glyph1029" class="simple chemical">
            <label text="C05758"/>
            <bbox y="1242.0" x="756.0" h="30.0" w="30.0"/>
        </glyph>
        <glyph id="glyph880" class="process">
            <bbox y="1298.0" x="766.0" h="10.0" w="10.0"/>
        </glyph>
        <glyph id="glyph1052" class="simple chemical">
            <label text="C05757"/>
            <bbox y="1148.0" x="756.0" h="30.0" w="30.0"/>
        </glyph>
        <glyph id="glyph908" class="process">
            <bbox y="1205.0" x="766.0" h="10.0" w="10.0"/>
        </glyph>
        <glyph id="glyph1350" class="simple chemical">
            <label text="C05756"/>
            <bbox y="1054.0" x="756.0" h="30.0" w="30.0"/>
        </glyph>
        <glyph id="glyph915" class="process">
            <bbox y="1111.0" x="766.0" h="10.0" w="10.0"/>
        </glyph>
        <glyph id="glyph973" class="process">
            <bbox y="1386.5" x="705.0" h="10.0" w="10.0"/>
        </glyph>
        <glyph id="glyph2405" class="simple chemical">
            <label text="C05755"/>
            <bbox y="1334.0" x="695.0" h="30.0" w="30.0"/>
        </glyph>
        <glyph id="glyph2124" class="simple chemical">
            <label text="C05754"/>
            <bbox y="1242.0" x="695.0" h="30.0" w="30.0"/>
        </glyph>
        <glyph id="glyph906" class="process">
            <bbox y="1298.0" x="705.0" h="10.0" w="10.0"/>
        </glyph>
        <glyph id="glyph892" class="process">
            <bbox y="1205.0" x="705.0" h="10.0" w="10.0"/>
        </glyph>
        <glyph id="glyph1238" class="simple chemical">
            <label text="C04619"/>
            <bbox y="1148.0" x="695.0" h="30.0" w="30.0"/>
        </glyph>
        <glyph id="glyph899" class="process">
            <bbox y="1111.0" x="705.0" h="10.0" w="10.0"/>
        </glyph>
        <glyph id="glyph974" class="process">
            <bbox y="1386.5" x="644.0" h="10.0" w="10.0"/>
        </glyph>
        <glyph id="glyph2296" class="simple chemical">
            <label text="C05752"/>
            <bbox y="1334.0" x="634.0" h="30.0" w="30.0"/>
        </glyph>
        <glyph id="glyph2450" class="simple chemical">
            <label text="C05751"/>
            <bbox y="1242.0" x="634.0" h="30.0" w="30.0"/>
        </glyph>
        <glyph id="glyph900" class="process">
            <bbox y="1298.0" x="644.0" h="10.0" w="10.0"/>
        </glyph>
        <glyph id="glyph883" class="process">
            <bbox y="1205.0" x="644.0" h="10.0" w="10.0"/>
        </glyph>
        <glyph id="glyph1384" class="simple chemical">
            <label text="C04620"/>
            <bbox y="1148.0" x="634.0" h="30.0" w="30.0"/>
        </glyph>
        <glyph id="glyph898" class="process">
            <bbox y="1111.0" x="644.0" h="10.0" w="10.0"/>
        </glyph>
        <glyph id="glyph1619" class="simple chemical">
            <label text="C05749"/>
            <bbox y="1334.0" x="573.0" h="30.0" w="30.0"/>
        </glyph>
        <glyph id="glyph1244" class="simple chemical">
            <label text="C05748"/>
            <bbox y="1242.0" x="573.0" h="30.0" w="30.0"/>
        </glyph>
        <glyph id="glyph889" class="process">
            <bbox y="1298.0" x="583.0" h="10.0" w="10.0"/>
        </glyph>
        <glyph id="glyph1703" class="simple chemical">
            <label text="C05747"/>
            <bbox y="1148.0" x="573.0" h="30.0" w="30.0"/>
        </glyph>
        <glyph id="glyph909" class="process">
            <bbox y="1205.0" x="583.0" h="10.0" w="10.0"/>
        </glyph>
        <glyph id="glyph1215" class="simple chemical">
            <label text="C05746"/>
            <bbox y="1054.0" x="573.0" h="30.0" w="30.0"/>
        </glyph>
        <glyph id="glyph916" class="process">
            <bbox y="1111.0" x="583.0" h="10.0" w="10.0"/>
        </glyph>
        <glyph id="glyph1797" class="simple chemical">
            <label text="C05745"/>
            <bbox y="1334.0" x="512.0" h="30.0" w="30.0"/>
        </glyph>
        <glyph id="glyph2337" class="simple chemical">
            <label text="C04246"/>
            <bbox y="1242.0" x="512.0" h="30.0" w="30.0"/>
        </glyph>
        <glyph id="glyph878" class="process">
            <bbox y="1298.0" x="522.0" h="10.0" w="10.0"/>
        </glyph>
        <glyph id="glyph910" class="process">
            <bbox y="1205.0" x="522.0" h="10.0" w="10.0"/>
        </glyph>
        <glyph id="glyph1991" class="simple chemical">
            <label text="C04618"/>
            <bbox y="1148.0" x="512.0" h="30.0" w="30.0"/>
        </glyph>
        <glyph id="glyph894" class="process">
            <bbox y="1111.0" x="522.0" h="10.0" w="10.0"/>
        </glyph>
        <glyph id="glyph603" class="process">
            <bbox y="5.0" x="5.0" h="10.0" w="10.0"/>
        </glyph>
        <glyph id="glyph3764" class="process">
            <bbox y="982.5" x="617.0" h="10.0" w="10.0"/>
        </glyph>
        <glyph id="glyph510" class="process">
            <bbox y="5.0" x="5.0" h="10.0" w="10.0"/>
        </glyph>
        <glyph id="glyph424" class="process">
            <bbox y="5.0" x="5.0" h="10.0" w="10.0"/>
        </glyph>
        <glyph id="glyph190" class="process">
            <bbox y="5.0" x="5.0" h="10.0" w="10.0"/>
        </glyph>
        <glyph id="glyph351" class="process">
            <bbox y="5.0" x="5.0" h="10.0" w="10.0"/>
        </glyph>
        <glyph id="glyph649" class="process">
            <bbox y="5.0" x="5.0" h="10.0" w="10.0"/>
        </glyph>
        <glyph id="glyph548" class="process">
            <bbox y="5.0" x="5.0" h="10.0" w="10.0"/>
        </glyph>
        <glyph id="glyph2468" class="simple chemical">
            <label text="C01209"/>
            <clone/>
            <bbox y="991.0" x="607.0" h="30.0" w="30.0"/>
        </glyph>
        <glyph id="glyph604" class="process">
            <bbox y="5.0" x="5.0" h="10.0" w="10.0"/>
        </glyph>
        <glyph id="glyph2607" class="simple chemical">
            <label text="C03939"/>
            <bbox y="932.0" x="512.0" h="30.0" w="30.0"/>
        </glyph>
        <glyph id="glyph777" class="process">
            <bbox y="941.0" x="522.0" h="10.0" w="10.0"/>
        </glyph>
        <glyph id="glyph2380" class="simple chemical">
            <label text="C11434"/>
            <bbox y="1389.0" x="1270.0" h="30.0" w="30.0"/>
        </glyph>
        <glyph id="glyph637" class="process">
            <bbox y="5.0" x="5.0" h="10.0" w="10.0"/>
        </glyph>
        <glyph id="glyph1961" class="simple chemical">
            <label text="C11435"/>
            <bbox y="1389.0" x="1127.0" h="30.0" w="30.0"/>
        </glyph>
        <glyph id="glyph747" class="process">
            <bbox y="1399.0" x="1208.5" h="10.0" w="10.0"/>
        </glyph>
        <glyph id="glyph1873" class="simple chemical">
            <label text="C11436"/>
            <bbox y="1389.0" x="997.0" h="30.0" w="30.0"/>
        </glyph>
        <glyph id="glyph764" class="process">
            <bbox y="1399.0" x="1072.0" h="10.0" w="10.0"/>
        </glyph>
        <glyph id="glyph735" class="process">
            <bbox y="1399.0" x="927.0" h="10.0" w="10.0"/>
        </glyph>
        <glyph id="glyph1856" class="simple chemical">
            <label text="C11453"/>
            <bbox y="1389.0" x="837.0" h="30.0" w="30.0"/>
        </glyph>
        <glyph id="glyph734" class="process">
            <bbox y="1399.0" x="767.0" h="10.0" w="10.0"/>
        </glyph>
        <glyph id="glyph1842" class="simple chemical">
            <label text="C11811"/>
            <bbox y="1389.0" x="677.0" h="30.0" w="30.0"/>
        </glyph>
        <glyph id="glyph419" class="process">
            <bbox y="5.0" x="5.0" h="10.0" w="10.0"/>
        </glyph>
        <glyph id="glyph441" class="process">
            <bbox y="5.0" x="5.0" h="10.0" w="10.0"/>
        </glyph>
        <glyph id="glyph2462" class="simple chemical">
            <label text="C01143"/>
            <bbox y="1437.0" x="658.0" h="30.0" w="30.0"/>
        </glyph>
        <glyph id="glyph990" class="process">
            <bbox y="1447.0" x="710.0" h="10.0" w="10.0"/>
        </glyph>
        <glyph id="glyph2684" class="simple chemical">
            <label text="C01107"/>
            <bbox y="1437.0" x="742.0" h="30.0" w="30.0"/>
        </glyph>
        <glyph id="glyph861" class="process">
            <bbox y="1447.0" x="799.5" h="10.0" w="10.0"/>
        </glyph>
        <glyph id="glyph414" class="process">
            <bbox y="5.0" x="5.0" h="10.0" w="10.0"/>
        </glyph>
        <glyph id="glyph1716" class="simple chemical">
            <label text="C16239"/>
            <bbox y="1369.0" x="677.0" h="30.0" w="30.0"/>
        </glyph>
        <glyph id="glyph3319" class="process">
            <bbox y="1379.0" x="714.5" h="10.0" w="10.0"/>
        </glyph>
        <glyph id="glyph1069" class="simple chemical">
            <label text="C16236"/>
            <bbox y="1409.0" x="677.0" h="30.0" w="30.0"/>
        </glyph>
        <glyph id="glyph363" class="process">
            <bbox y="5.0" x="5.0" h="10.0" w="10.0"/>
        </glyph>
        <glyph id="glyph1135" class="simple chemical">
            <label text="C16237"/>
            <bbox y="1369.0" x="732.0" h="30.0" w="30.0"/>
        </glyph>
        <glyph id="glyph643" class="process">
            <bbox y="5.0" x="5.0" h="10.0" w="10.0"/>
        </glyph>
        <glyph id="glyph1574" class="simple chemical">
            <label text="C16238"/>
            <bbox y="1369.0" x="793.0" h="30.0" w="30.0"/>
        </glyph>
        <glyph id="glyph3145" class="process">
            <bbox y="1379.0" x="772.5" h="10.0" w="10.0"/>
        </glyph>
        <glyph id="glyph1393" class="simple chemical">
            <label text="C00725"/>
            <bbox y="1369.0" x="854.0" h="30.0" w="30.0"/>
        </glyph>
        <glyph id="glyph3159" class="process">
            <bbox y="1379.0" x="833.5" h="10.0" w="10.0"/>
        </glyph>
        <glyph id="glyph292" class="process">
            <bbox y="5.0" x="5.0" h="10.0" w="10.0"/>
        </glyph>
        <glyph id="glyph1530" class="simple chemical">
            <label text="C01561"/>
            <bbox y="1619.0" x="784.0" h="30.0" w="30.0"/>
        </glyph>
        <glyph id="glyph3396" class="process">
            <bbox y="1629.0" x="818.5" h="10.0" w="10.0"/>
        </glyph>
        <glyph id="glyph1495" class="simple chemical">
            <label text="C01673"/>
            <bbox y="1619.0" x="833.0" h="30.0" w="30.0"/>
        </glyph>
        <glyph id="glyph3806" class="process">
            <bbox y="1629.0" x="858.5" h="10.0" w="10.0"/>
        </glyph>
        <glyph id="glyph1616" class="simple chemical">
            <label text="C01921"/>
            <bbox y="1994.0" x="386.0" h="30.0" w="30.0"/>
        </glyph>
        <glyph id="glyph628" class="process">
            <bbox y="5.0" x="5.0" h="10.0" w="10.0"/>
        </glyph>
        <glyph id="glyph1582" class="simple chemical">
            <label text="C00751"/>
            <bbox y="1491.0" x="368.0" h="30.0" w="30.0"/>
        </glyph>
        <glyph id="glyph3199" class="process">
            <bbox y="1501.0" x="407.0" h="10.0" w="10.0"/>
        </glyph>
        <glyph id="glyph3246" class="process">
            <bbox y="1501.0" x="465.5" h="10.0" w="10.0"/>
        </glyph>
        <glyph id="glyph2001" class="simple chemical">
            <label text="C01054"/>
            <bbox y="1491.0" x="426.0" h="30.0" w="30.0"/>
        </glyph>
        <glyph id="glyph3434" class="process">
            <bbox y="1525.0" x="436.0" h="10.0" w="10.0"/>
        </glyph>
        <glyph id="glyph2728" class="simple chemical">
            <label text="C01724"/>
            <bbox y="1491.0" x="485.0" h="30.0" w="30.0"/>
        </glyph>
        <glyph id="glyph3230" class="process">
            <bbox y="1501.0" x="524.0" h="10.0" w="10.0"/>
        </glyph>
        <glyph id="glyph2374" class="simple chemical">
            <label text="C11455"/>
            <bbox y="1491.0" x="543.0" h="30.0" w="30.0"/>
        </glyph>
        <glyph id="glyph3210" class="process">
            <bbox y="1501.0" x="583.0" h="10.0" w="10.0"/>
        </glyph>
        <glyph id="glyph1739" class="simple chemical">
            <label text="C05108"/>
            <bbox y="1491.0" x="603.0" h="30.0" w="30.0"/>
        </glyph>
        <glyph id="glyph3256" class="process">
            <bbox y="1501.0" x="643.5" h="10.0" w="10.0"/>
        </glyph>
        <glyph id="glyph1488" class="simple chemical">
            <label text="C15808"/>
            <bbox y="1491.0" x="664.0" h="30.0" w="30.0"/>
        </glyph>
        <glyph id="glyph3237" class="process">
            <bbox y="1501.0" x="703.5" h="10.0" w="10.0"/>
        </glyph>
        <glyph id="glyph1919" class="simple chemical">
            <label text="C15816"/>
            <bbox y="1491.0" x="723.0" h="30.0" w="30.0"/>
        </glyph>
        <glyph id="glyph3165" class="process">
            <bbox y="1501.0" x="763.5" h="10.0" w="10.0"/>
        </glyph>
        <glyph id="glyph3262" class="process">
            <bbox y="1549.0" x="765.0" h="10.0" w="10.0"/>
        </glyph>
        <glyph id="glyph1641" class="simple chemical">
            <label text="C05437"/>
            <bbox y="1539.0" x="784.0" h="30.0" w="30.0"/>
        </glyph>
        <glyph id="glyph3338" class="process">
            <bbox y="1549.0" x="820.5" h="10.0" w="10.0"/>
        </glyph>
        <glyph id="glyph1320" class="simple chemical">
            <label text="C15882"/>
            <bbox y="1647.0" x="294.0" h="30.0" w="30.0"/>
        </glyph>
        <glyph id="glyph3258" class="process">
            <bbox y="1686.0" x="304.0" h="10.0" w="10.0"/>
        </glyph>
        <glyph id="glyph2848" class="simple chemical">
            <label text="C15883"/>
            <bbox y="1705.0" x="294.0" h="30.0" w="30.0"/>
        </glyph>
        <glyph id="glyph3158" class="process">
            <bbox y="1744.5" x="304.0" h="10.0" w="10.0"/>
        </glyph>
        <glyph id="glyph1737" class="simple chemical">
            <label text="C02483"/>
            <bbox y="1764.0" x="294.0" h="30.0" w="30.0"/>
        </glyph>
        <glyph id="glyph3552" class="process">
            <bbox y="1796.5" x="304.0" h="10.0" w="10.0"/>
        </glyph>
        <glyph id="glyph3212" class="process">
            <bbox y="1744.5" x="275.0" h="10.0" w="10.0"/>
        </glyph>
        <glyph id="glyph2648" class="simple chemical">
            <label text="C14151"/>
            <bbox y="1705.0" x="265.0" h="30.0" w="30.0"/>
        </glyph>
        <glyph id="glyph404" class="process">
            <bbox y="5.0" x="5.0" h="10.0" w="10.0"/>
        </glyph>
        <glyph id="glyph3488" class="process">
            <bbox y="1573.0" x="794.0" h="10.0" w="10.0"/>
        </glyph>
        <glyph id="glyph1649" class="simple chemical">
            <label text="C03845"/>
            <bbox y="1587.0" x="784.0" h="30.0" w="30.0"/>
        </glyph>
        <glyph id="glyph3220" class="process">
            <bbox y="1597.0" x="765.0" h="10.0" w="10.0"/>
        </glyph>
        <glyph id="glyph3472" class="process">
            <bbox y="1573.0" x="736.0" h="10.0" w="10.0"/>
        </glyph>
        <glyph id="glyph2695" class="simple chemical">
            <label text="C01189"/>
            <bbox y="1587.0" x="726.0" h="30.0" w="30.0"/>
        </glyph>
        <glyph id="glyph3137" class="process">
            <bbox y="1597.0" x="705.0" h="10.0" w="10.0"/>
        </glyph>
        <glyph id="glyph2142" class="simple chemical">
            <label text="C01164"/>
            <bbox y="1587.0" x="664.0" h="30.0" w="30.0"/>
        </glyph>
        <glyph id="glyph3076" class="process">
            <bbox y="1597.0" x="641.5" h="10.0" w="10.0"/>
        </glyph>
        <glyph id="glyph1486" class="simple chemical">
            <label text="C01802"/>
            <bbox y="1539.0" x="599.0" h="30.0" w="30.0"/>
        </glyph>
        <glyph id="glyph3444" class="process">
            <bbox y="1573.0" x="609.0" h="10.0" w="10.0"/>
        </glyph>
        <glyph id="glyph1943" class="simple chemical">
            <label text="C05107"/>
            <bbox y="1539.0" x="664.0" h="30.0" w="30.0"/>
        </glyph>
        <glyph id="glyph3487" class="process">
            <bbox y="1573.0" x="674.0" h="10.0" w="10.0"/>
        </glyph>
        <glyph id="glyph1904" class="simple chemical">
            <label text="C05443"/>
            <bbox y="1619.0" x="726.0" h="30.0" w="30.0"/>
        </glyph>
        <glyph id="glyph3259" class="process">
            <bbox y="1629.0" x="765.0" h="10.0" w="10.0"/>
        </glyph>
        <glyph id="glyph1321" class="simple chemical">
            <label text="C03594"/>
            <bbox y="1587.0" x="544.0" h="30.0" w="30.0"/>
        </glyph>
        <glyph id="glyph3290" class="process">
            <bbox y="1597.0" x="526.0" h="10.0" w="10.0"/>
        </glyph>
        <glyph id="glyph3126" class="process">
            <bbox y="1597.0" x="467.0" h="10.0" w="10.0"/>
        </glyph>
        <glyph id="glyph2667" class="simple chemical">
            <label text="C17339"/>
            <bbox y="1587.0" x="426.0" h="30.0" w="30.0"/>
        </glyph>
        <glyph id="glyph3676" class="process">
            <bbox y="1616.0" x="436.0" h="10.0" w="10.0"/>
        </glyph>
        <glyph id="glyph2624" class="simple chemical">
            <label text="C05453"/>
            <bbox y="1625.0" x="426.0" h="30.0" w="30.0"/>
        </glyph>
        <glyph id="glyph3744" class="process">
            <bbox y="1654.0" x="436.0" h="10.0" w="10.0"/>
        </glyph>
        <glyph id="glyph1447" class="simple chemical">
            <label text="C05454"/>
            <bbox y="1663.0" x="426.0" h="30.0" w="30.0"/>
        </glyph>
        <glyph id="glyph3698" class="process">
            <bbox y="1692.0" x="436.0" h="10.0" w="10.0"/>
        </glyph>
        <glyph id="glyph2646" class="simple chemical">
            <label text="C05446"/>
            <bbox y="1701.0" x="426.0" h="30.0" w="30.0"/>
        </glyph>
        <glyph id="glyph3706" class="process">
            <bbox y="1730.0" x="436.0" h="10.0" w="10.0"/>
        </glyph>
        <glyph id="glyph1585" class="simple chemical">
            <label text="C01301"/>
            <bbox y="1739.0" x="426.0" h="30.0" w="30.0"/>
        </glyph>
        <glyph id="glyph3718" class="process">
            <bbox y="1768.5" x="436.0" h="10.0" w="10.0"/>
        </glyph>
        <glyph id="glyph1773" class="simple chemical">
            <label text="C04722"/>
            <bbox y="1778.0" x="426.0" h="30.0" w="30.0"/>
        </glyph>
        <glyph id="glyph3714" class="process">
            <bbox y="1807.5" x="436.0" h="10.0" w="10.0"/>
        </glyph>
        <glyph id="glyph1339" class="simple chemical">
            <label text="C15613"/>
            <bbox y="1817.0" x="426.0" h="30.0" w="30.0"/>
        </glyph>
        <glyph id="glyph3697" class="process">
            <bbox y="1845.5" x="436.0" h="10.0" w="10.0"/>
        </glyph>
        <glyph id="glyph1729" class="simple chemical">
            <label text="C17343"/>
            <bbox y="1854.0" x="426.0" h="30.0" w="30.0"/>
        </glyph>
        <glyph id="glyph3701" class="process">
            <bbox y="1883.0" x="436.0" h="10.0" w="10.0"/>
        </glyph>
        <glyph id="glyph1709" class="simple chemical">
            <label text="C05467"/>
            <bbox y="1968.0" x="426.0" h="30.0" w="30.0"/>
        </glyph>
        <glyph id="glyph3295" class="process">
            <bbox y="2005.5" x="436.0" h="10.0" w="10.0"/>
        </glyph>
        <glyph id="glyph223" class="process">
            <bbox y="5.0" x="5.0" h="10.0" w="10.0"/>
        </glyph>
        <glyph id="glyph2010" class="simple chemical">
            <label text="C01794"/>
            <bbox y="2023.0" x="426.0" h="30.0" w="30.0"/>
        </glyph>
        <glyph id="glyph618" class="process">
            <bbox y="5.0" x="5.0" h="10.0" w="10.0"/>
        </glyph>
        <glyph id="glyph1043" class="simple chemical">
            <label text="C00695"/>
            <bbox y="2023.0" x="347.0" h="30.0" w="30.0"/>
        </glyph>
        <glyph id="glyph2877" class="process">
            <bbox y="2033.0" x="396.5" h="10.0" w="10.0"/>
        </glyph>
        <glyph id="glyph3741" class="process">
            <bbox y="1616.0" x="498.0" h="10.0" w="10.0"/>
        </glyph>
        <glyph id="glyph1924" class="simple chemical">
            <label text="C05451"/>
            <bbox y="1625.0" x="488.0" h="30.0" w="30.0"/>
        </glyph>
        <glyph id="glyph3710" class="process">
            <bbox y="1654.0" x="498.0" h="10.0" w="10.0"/>
        </glyph>
        <glyph id="glyph1280" class="simple chemical">
            <label text="C05452"/>
            <bbox y="1663.0" x="488.0" h="30.0" w="30.0"/>
        </glyph>
        <glyph id="glyph3719" class="process">
            <bbox y="1692.0" x="498.0" h="10.0" w="10.0"/>
        </glyph>
        <glyph id="glyph2734" class="simple chemical">
            <label text="C05444"/>
            <bbox y="1701.0" x="488.0" h="30.0" w="30.0"/>
        </glyph>
        <glyph id="glyph3740" class="process">
            <bbox y="1730.5" x="498.0" h="10.0" w="10.0"/>
        </glyph>
        <glyph id="glyph1626" class="simple chemical">
            <label text="C05445"/>
            <bbox y="1740.0" x="488.0" h="30.0" w="30.0"/>
        </glyph>
        <glyph id="glyph3724" class="process">
            <bbox y="1769.5" x="498.0" h="10.0" w="10.0"/>
        </glyph>
        <glyph id="glyph1398" class="simple chemical">
            <label text="C04554"/>
            <bbox y="1779.0" x="488.0" h="30.0" w="30.0"/>
        </glyph>
        <glyph id="glyph3693" class="process">
            <bbox y="1807.5" x="498.0" h="10.0" w="10.0"/>
        </glyph>
        <glyph id="glyph2614" class="simple chemical">
            <label text="C17345"/>
            <bbox y="1816.0" x="488.0" h="30.0" w="30.0"/>
        </glyph>
        <glyph id="glyph3702" class="process">
            <bbox y="1845.0" x="498.0" h="10.0" w="10.0"/>
        </glyph>
        <glyph id="glyph2317" class="simple chemical">
            <label text="C17346"/>
            <bbox y="1854.0" x="488.0" h="30.0" w="30.0"/>
        </glyph>
        <glyph id="glyph3729" class="process">
            <bbox y="1883.0" x="498.0" h="10.0" w="10.0"/>
        </glyph>
        <glyph id="glyph2722" class="simple chemical">
            <label text="C05447"/>
            <bbox y="1892.0" x="488.0" h="30.0" w="30.0"/>
        </glyph>
        <glyph id="glyph3733" class="process">
            <bbox y="1921.5" x="498.0" h="10.0" w="10.0"/>
        </glyph>
        <glyph id="glyph1080" class="simple chemical">
            <label text="C05122"/>
            <clone/>
            <bbox y="2052.0" x="386.0" h="30.0" w="30.0"/>
        </glyph>
        <glyph id="glyph587" class="process">
            <bbox y="5.0" x="5.0" h="10.0" w="10.0"/>
        </glyph>
        <glyph id="glyph2609" class="simple chemical">
            <label text="C05500"/>
            <bbox y="1630.0" x="543.0" h="30.0" w="30.0"/>
        </glyph>
        <glyph id="glyph402" class="process">
            <bbox y="5.0" x="5.0" h="10.0" w="10.0"/>
        </glyph>
        <glyph id="glyph2483" class="simple chemical">
            <label text="C05502"/>
            <bbox y="1630.0" x="656.0" h="30.0" w="30.0"/>
        </glyph>
        <glyph id="glyph354" class="process">
            <bbox y="5.0" x="5.0" h="10.0" w="10.0"/>
        </glyph>
        <glyph id="glyph1640" class="simple chemical">
            <label text="C05501"/>
            <bbox y="1675.0" x="599.0" h="30.0" w="30.0"/>
        </glyph>
        <glyph id="glyph3661" class="process">
            <bbox y="1705.0" x="609.0" h="10.0" w="10.0"/>
        </glyph>
        <glyph id="glyph3123" class="process">
            <bbox y="1764.0" x="578.0" h="10.0" w="10.0"/>
        </glyph>
        <glyph id="glyph1805" class="simple chemical">
            <label text="C01176"/>
            <bbox y="1754.0" x="537.0" h="30.0" w="30.0"/>
        </glyph>
        <glyph id="glyph3712" class="process">
            <bbox y="1783.0" x="547.0" h="10.0" w="10.0"/>
        </glyph>
        <glyph id="glyph1515" class="simple chemical">
            <label text="C05488"/>
            <bbox y="1792.0" x="537.0" h="30.0" w="30.0"/>
        </glyph>
        <glyph id="glyph3742" class="process">
            <bbox y="1821.0" x="547.0" h="10.0" w="10.0"/>
        </glyph>
        <glyph id="glyph2341" class="simple chemical">
            <label text="C00735"/>
            <bbox y="1830.0" x="537.0" h="30.0" w="30.0"/>
        </glyph>
        <glyph id="glyph3784" class="process">
            <bbox y="1857.0" x="547.0" h="10.0" w="10.0"/>
        </glyph>
        <glyph id="glyph1590" class="simple chemical">
            <label text="C03205"/>
            <bbox y="1792.0" x="599.0" h="30.0" w="30.0"/>
        </glyph>
        <glyph id="glyph3709" class="process">
            <bbox y="1821.0" x="609.0" h="10.0" w="10.0"/>
        </glyph>
        <glyph id="glyph1404" class="simple chemical">
            <label text="C02140"/>
            <bbox y="1830.0" x="599.0" h="30.0" w="30.0"/>
        </glyph>
        <glyph id="glyph3787" class="process">
            <bbox y="1856.5" x="609.0" h="10.0" w="10.0"/>
        </glyph>
        <glyph id="glyph1918" class="simple chemical">
            <label text="C05294"/>
            <bbox y="1646.0" x="833.0" h="30.0" w="30.0"/>
        </glyph>
        <glyph id="glyph3439" class="process">
            <bbox y="1656.0" x="819.0" h="10.0" w="10.0"/>
        </glyph>
        <glyph id="glyph1017" class="simple chemical">
            <label text="C05295"/>
            <bbox y="1646.0" x="882.0" h="30.0" w="30.0"/>
        </glyph>
        <glyph id="glyph3473" class="process">
            <bbox y="1656.0" x="867.5" h="10.0" w="10.0"/>
        </glyph>
        <glyph id="glyph3276" class="process">
            <bbox y="1549.0" x="407.5" h="10.0" w="10.0"/>
        </glyph>
        <glyph id="glyph1508" class="simple chemical">
            <label text="C08830"/>
            <bbox y="1539.0" x="369.0" h="30.0" w="30.0"/>
        </glyph>
        <glyph id="glyph3746" class="process">
            <bbox y="1568.0" x="379.0" h="10.0" w="10.0"/>
        </glyph>
        <glyph id="glyph1015" class="simple chemical">
            <label text="C02141"/>
            <bbox y="1577.0" x="369.0" h="30.0" w="30.0"/>
        </glyph>
        <glyph id="glyph3700" class="process">
            <bbox y="1606.0" x="379.0" h="10.0" w="10.0"/>
        </glyph>
        <glyph id="glyph2718" class="simple chemical">
            <label text="C01943"/>
            <bbox y="1615.0" x="369.0" h="30.0" w="30.0"/>
        </glyph>
        <glyph id="glyph3717" class="process">
            <bbox y="1644.0" x="379.0" h="10.0" w="10.0"/>
        </glyph>
        <glyph id="glyph2727" class="simple chemical">
            <label text="C11508"/>
            <bbox y="1653.0" x="369.0" h="30.0" w="30.0"/>
        </glyph>
        <glyph id="glyph3699" class="process">
            <bbox y="1682.5" x="379.0" h="10.0" w="10.0"/>
        </glyph>
        <glyph id="glyph2012" class="simple chemical">
            <label text="C15776"/>
            <bbox y="1692.0" x="369.0" h="30.0" w="30.0"/>
        </glyph>
        <glyph id="glyph3743" class="process">
            <bbox y="1721.5" x="379.0" h="10.0" w="10.0"/>
        </glyph>
        <glyph id="glyph2618" class="simple chemical">
            <label text="C11522"/>
            <bbox y="1731.0" x="369.0" h="30.0" w="30.0"/>
        </glyph>
        <glyph id="glyph3748" class="process">
            <bbox y="1760.5" x="379.0" h="10.0" w="10.0"/>
        </glyph>
        <glyph id="glyph1648" class="simple chemical">
            <label text="C15777"/>
            <clone/>
            <bbox y="1770.0" x="369.0" h="30.0" w="30.0"/>
        </glyph>
        <glyph id="glyph3682" class="process">
            <bbox y="1799.5" x="379.0" h="10.0" w="10.0"/>
        </glyph>
        <glyph id="glyph2085" class="simple chemical">
            <label text="C15780"/>
            <bbox y="1809.0" x="369.0" h="30.0" w="30.0"/>
        </glyph>
        <glyph id="glyph3681" class="process">
            <bbox y="1838.5" x="379.0" h="10.0" w="10.0"/>
        </glyph>
        <glyph id="glyph2741" class="simple chemical">
            <label text="C01595"/>
            <bbox y="728.0" x="508.0" h="30.0" w="30.0"/>
        </glyph>
        <glyph id="glyph346" class="process">
            <bbox y="5.0" x="5.0" h="10.0" w="10.0"/>
        </glyph>
        <glyph id="glyph1613" class="simple chemical">
            <label text="C04717"/>
            <bbox y="788.0" x="464.0" h="30.0" w="30.0"/>
        </glyph>
        <glyph id="glyph475" class="process">
            <bbox y="5.0" x="5.0" h="10.0" w="10.0"/>
        </glyph>
        <glyph id="glyph1668" class="simple chemical">
            <label text="C14825"/>
            <bbox y="788.0" x="409.0" h="30.0" w="30.0"/>
        </glyph>
        <glyph id="glyph453" class="process">
            <bbox y="5.0" x="5.0" h="10.0" w="10.0"/>
        </glyph>
        <glyph id="glyph1448" class="simple chemical">
            <label text="C14771"/>
            <bbox y="715.0" x="558.0" h="30.0" w="30.0"/>
        </glyph>
        <glyph id="glyph3459" class="process">
            <bbox y="749.0" x="568.0" h="10.0" w="10.0"/>
        </glyph>
        <glyph id="glyph2653" class="simple chemical">
            <label text="C06124"/>
            <bbox y="705.0" x="842.0" h="30.0" w="30.0"/>
        </glyph>
        <glyph id="glyph896" class="process">
            <bbox y="668.5" x="852.0" h="10.0" w="10.0"/>
        </glyph>
        <glyph id="glyph1099" class="simple chemical">
            <label text="C00319"/>
            <bbox y="793.0" x="842.0" h="30.0" w="30.0"/>
        </glyph>
        <glyph id="glyph956" class="process">
            <bbox y="759.0" x="852.0" h="10.0" w="10.0"/>
        </glyph>
        <glyph id="glyph389" class="process">
            <bbox y="5.0" x="5.0" h="10.0" w="10.0"/>
        </glyph>
        <glyph id="glyph2616" class="simple chemical">
            <label text="C03692"/>
            <bbox y="789.0" x="878.0" h="30.0" w="30.0"/>
        </glyph>
        <glyph id="glyph3563" class="process">
            <bbox y="821.0" x="888.0" h="10.0" w="10.0"/>
        </glyph>
        <glyph id="glyph2233" class="simple chemical">
            <label text="C00344"/>
            <bbox y="762.0" x="1141.0" h="30.0" w="30.0"/>
        </glyph>
        <glyph id="glyph2146" class="simple chemical">
            <label text="C00540"/>
            <bbox y="749.0" x="2158.0" h="30.0" w="30.0"/>
        </glyph>
        <glyph id="glyph2978" class="process">
            <bbox y="759.0" x="2204.0" h="10.0" w="10.0"/>
        </glyph>
        <glyph id="glyph1970" class="simple chemical">
            <label text="C00903"/>
            <bbox y="749.0" x="2086.0" h="30.0" w="30.0"/>
        </glyph>
        <glyph id="glyph2967" class="process">
            <bbox y="759.0" x="2132.0" h="10.0" w="10.0"/>
        </glyph>
        <glyph id="glyph2629" class="simple chemical">
            <label text="C00521"/>
            <bbox y="1330.0" x="238.0" h="30.0" w="30.0"/>
        </glyph>
        <glyph id="glyph217" class="process">
            <bbox y="5.0" x="5.0" h="10.0" w="10.0"/>
        </glyph>
        <glyph id="glyph1825" class="simple chemical">
            <label text="C06099"/>
            <bbox y="1330.0" x="267.0" h="30.0" w="30.0"/>
        </glyph>
        <glyph id="glyph428" class="process">
            <bbox y="5.0" x="5.0" h="10.0" w="10.0"/>
        </glyph>
        <glyph id="glyph2520" class="simple chemical">
            <label text="C03190"/>
            <bbox y="1300.0" x="321.0" h="30.0" w="30.0"/>
        </glyph>
        <glyph id="glyph430" class="process">
            <bbox y="5.0" x="5.0" h="10.0" w="10.0"/>
        </glyph>
        <glyph id="glyph2584" class="simple chemical">
            <label text="C02462"/>
            <bbox y="1360.0" x="321.0" h="30.0" w="30.0"/>
        </glyph>
        <glyph id="glyph490" class="process">
            <bbox y="5.0" x="5.0" h="10.0" w="10.0"/>
        </glyph>
        <glyph id="glyph3083" class="process">
            <bbox y="1296.0" x="198.5" h="10.0" w="10.0"/>
        </glyph>
        <glyph id="glyph1604" class="simple chemical">
            <label text="C05421"/>
            <bbox y="1286.0" x="221.0" h="30.0" w="30.0"/>
        </glyph>
        <glyph id="glyph2870" class="process">
            <bbox y="1256.0" x="231.0" h="10.0" w="10.0"/>
        </glyph>
        <glyph id="glyph815" class="process">
            <bbox y="1162.0" x="231.0" h="10.0" w="10.0"/>
        </glyph>
        <glyph id="glyph2274" class="simple chemical">
            <label text="C05430"/>
            <bbox y="1098.0" x="221.0" h="30.0" w="30.0"/>
        </glyph>
        <glyph id="glyph3277" class="process">
            <bbox y="1080.0" x="231.0" h="10.0" w="10.0"/>
        </glyph>
        <glyph id="glyph3299" class="process">
            <bbox y="1052.0" x="258.5" h="10.0" w="10.0"/>
        </glyph>
        <glyph id="glyph1380" class="simple chemical">
            <label text="C05431"/>
            <bbox y="1042.0" x="221.0" h="30.0" w="30.0"/>
        </glyph>
        <glyph id="glyph3017" class="process">
            <bbox y="1019.0" x="231.0" h="10.0" w="10.0"/>
        </glyph>
        <glyph id="glyph750" class="process">
            <bbox y="986.0" x="161.5" h="10.0" w="10.0"/>
        </glyph>
        <glyph id="glyph596" class="process">
            <bbox y="5.0" x="5.0" h="10.0" w="10.0"/>
        </glyph>
        <glyph id="glyph3280" class="process">
            <bbox y="958.5" x="231.0" h="10.0" w="10.0"/>
        </glyph>
        <glyph id="glyph1400" class="simple chemical">
            <label text="C05432"/>
            <bbox y="976.0" x="221.0" h="30.0" w="30.0"/>
        </glyph>
        <glyph id="glyph924" class="process">
            <bbox y="986.0" x="276.5" h="10.0" w="10.0"/>
        </glyph>
        <glyph id="glyph1457" class="simple chemical">
            <label text="C05435"/>
            <bbox y="921.0" x="221.0" h="30.0" w="30.0"/>
        </glyph>
        <glyph id="glyph3334" class="process">
            <bbox y="905.0" x="231.0" h="10.0" w="10.0"/>
        </glyph>
        <glyph id="glyph2456" class="simple chemical">
            <label text="C08586"/>
            <bbox y="976.0" x="312.0" h="30.0" w="30.0"/>
        </glyph>
        <glyph id="glyph852" class="process">
            <bbox y="986.0" x="370.0" h="10.0" w="10.0"/>
        </glyph>
        <glyph id="glyph1153" class="simple chemical">
            <label text="C05433"/>
            <bbox y="1077.0" x="312.0" h="30.0" w="30.0"/>
        </glyph>
        <glyph id="glyph827" class="process">
            <bbox y="1036.5" x="322.0" h="10.0" w="10.0"/>
        </glyph>
        <glyph id="glyph1168" class="simple chemical">
            <label text="C08590"/>
            <bbox y="1077.0" x="389.0" h="30.0" w="30.0"/>
        </glyph>
        <glyph id="glyph3503" class="process">
            <bbox y="1087.0" x="423.5" h="10.0" w="10.0"/>
        </glyph>
        <glyph id="glyph2587" class="simple chemical">
            <label text="C11899"/>
            <bbox y="1691.0" x="199.0" h="30.0" w="30.0"/>
        </glyph>
        <glyph id="glyph3800" class="process">
            <bbox y="1718.0" x="209.0" h="10.0" w="10.0"/>
        </glyph>
        <glyph id="glyph1202" class="simple chemical">
            <label text="C02035"/>
            <bbox y="1759.0" x="158.0" h="30.0" w="30.0"/>
        </glyph>
        <glyph id="glyph3799" class="process">
            <bbox y="1786.5" x="168.0" h="10.0" w="10.0"/>
        </glyph>
        <glyph id="glyph1603" class="simple chemical">
            <label text="C11895"/>
            <bbox y="1623.0" x="199.0" h="30.0" w="30.0"/>
        </glyph>
        <glyph id="glyph3791" class="process">
            <bbox y="1650.0" x="209.0" h="10.0" w="10.0"/>
        </glyph>
        <glyph id="glyph2602" class="simple chemical">
            <label text="C11700"/>
            <bbox y="1725.0" x="199.0" h="30.0" w="30.0"/>
        </glyph>
        <glyph id="glyph3797" class="process">
            <bbox y="1752.0" x="209.0" h="10.0" w="10.0"/>
        </glyph>
        <glyph id="glyph1360" class="simple chemical">
            <label text="C16476"/>
            <bbox y="1843.0" x="961.0" h="30.0" w="30.0"/>
        </glyph>
        <glyph id="glyph410" class="process">
            <bbox y="5.0" x="5.0" h="10.0" w="10.0"/>
        </glyph>
        <glyph id="glyph1513" class="simple chemical">
            <label text="C16474"/>
            <bbox y="1843.0" x="669.0" h="30.0" w="30.0"/>
        </glyph>
        <glyph id="glyph670" class="process">
            <bbox y="1853.0" x="825.0" h="10.0" w="10.0"/>
        </glyph>
        <glyph id="glyph318" class="process">
            <bbox y="5.0" x="5.0" h="10.0" w="10.0"/>
        </glyph>
        <glyph id="glyph1553" class="simple chemical">
            <label text="C02814"/>
            <bbox y="2077.0" x="919.0" h="30.0" w="30.0"/>
        </glyph>
        <glyph id="glyph3069" class="process">
            <bbox y="2087.0" x="961.5" h="10.0" w="10.0"/>
        </glyph>
        <glyph id="glyph1490" class="simple chemical">
            <label text="C01163"/>
            <bbox y="1877.0" x="861.0" h="30.0" w="30.0"/>
        </glyph>
        <glyph id="glyph600" class="process">
            <bbox y="5.0" x="5.0" h="10.0" w="10.0"/>
        </glyph>
        <glyph id="glyph2398" class="simple chemical">
            <label text="C00846"/>
            <bbox y="1730.0" x="982.0" h="30.0" w="30.0"/>
        </glyph>
        <glyph id="glyph291" class="process">
            <bbox y="5.0" x="5.0" h="10.0" w="10.0"/>
        </glyph>
        <glyph id="glyph555" class="process">
            <bbox y="5.0" x="5.0" h="10.0" w="10.0"/>
        </glyph>
        <glyph id="glyph254" class="process">
            <bbox y="5.0" x="5.0" h="10.0" w="10.0"/>
        </glyph>
        <glyph id="glyph2675" class="simple chemical">
            <label text="C00512"/>
            <bbox y="1981.0" x="578.0" h="30.0" w="30.0"/>
        </glyph>
        <glyph id="glyph3664" class="process">
            <bbox y="2010.5" x="588.0" h="10.0" w="10.0"/>
        </glyph>
        <glyph id="glyph1623" class="simple chemical">
            <label text="C06758"/>
            <bbox y="2048.0" x="1029.0" h="30.0" w="30.0"/>
        </glyph>
        <glyph id="glyph3183" class="process">
            <bbox y="2058.0" x="1068.0" h="10.0" w="10.0"/>
        </glyph>
        <glyph id="glyph999" class="simple chemical">
            <label text="C06588"/>
            <bbox y="1809.0" x="1118.0" h="30.0" w="30.0"/>
        </glyph>
        <glyph id="glyph3236" class="process">
            <bbox y="1819.0" x="1157.5" h="10.0" w="10.0"/>
        </glyph>
        <glyph id="glyph2171" class="simple chemical">
            <label text="C07213"/>
            <bbox y="1843.0" x="1087.0" h="30.0" w="30.0"/>
        </glyph>
        <glyph id="glyph3588" class="process">
            <bbox y="1853.0" x="1119.5" h="10.0" w="10.0"/>
        </glyph>
        <glyph id="glyph2414" class="simple chemical">
            <label text="C07216"/>
            <bbox y="1877.0" x="1043.0" h="30.0" w="30.0"/>
        </glyph>
        <glyph id="glyph3569" class="process">
            <bbox y="1887.0" x="1075.0" h="10.0" w="10.0"/>
        </glyph>
        <glyph id="glyph2144" class="simple chemical">
            <label text="C07209"/>
            <bbox y="1877.0" x="1087.0" h="30.0" w="30.0"/>
        </glyph>
        <glyph id="glyph3584" class="process">
            <bbox y="1887.0" x="1119.5" h="10.0" w="10.0"/>
        </glyph>
        <glyph id="glyph1625" class="simple chemical">
            <label text="C00633"/>
            <bbox y="2006.0" x="940.0" h="30.0" w="30.0"/>
        </glyph>
        <glyph id="glyph3018" class="process">
            <bbox y="2016.0" x="983.5" h="10.0" w="10.0"/>
        </glyph>
        <glyph id="glyph1550" class="simple chemical">
            <label text="C06757"/>
            <bbox y="2048.0" x="984.0" h="30.0" w="30.0"/>
        </glyph>
        <glyph id="glyph3572" class="process">
            <bbox y="2058.0" x="1016.5" h="10.0" w="10.0"/>
        </glyph>
        <glyph id="glyph1065" class="simple chemical">
            <label text="C06671"/>
            <bbox y="2006.0" x="731.0" h="30.0" w="30.0"/>
        </glyph>
        <glyph id="glyph3408" class="process">
            <bbox y="2016.0" x="766.0" h="10.0" w="10.0"/>
        </glyph>
        <glyph id="glyph2812" class="simple chemical">
            <label text="C06387"/>
            <bbox y="2006.0" x="781.0" h="30.0" w="30.0"/>
        </glyph>
        <glyph id="glyph3386" class="process">
            <bbox y="2016.0" x="816.0" h="10.0" w="10.0"/>
        </glyph>
        <glyph id="glyph1635" class="simple chemical">
            <label text="C02949"/>
            <bbox y="2006.0" x="831.0" h="30.0" w="30.0"/>
        </glyph>
        <glyph id="glyph3393" class="process">
            <bbox y="2016.0" x="865.5" h="10.0" w="10.0"/>
        </glyph>
        <glyph id="glyph2055" class="simple chemical">
            <label text="C02370"/>
            <bbox y="2058.0" x="781.0" h="30.0" w="30.0"/>
        </glyph>
        <glyph id="glyph3356" class="process">
            <bbox y="2042.0" x="791.0" h="10.0" w="10.0"/>
        </glyph>
        <glyph id="glyph2853" class="simple chemical">
            <label text="C06329"/>
            <bbox y="1761.0" x="1022.0" h="30.0" w="30.0"/>
        </glyph>
        <glyph id="glyph3780" class="process">
            <bbox y="1789.0" x="1032.0" h="10.0" w="10.0"/>
        </glyph>
        <glyph id="glyph1191" class="simple chemical">
            <label text="C04706"/>
            <bbox y="1726.0" x="1022.0" h="30.0" w="30.0"/>
        </glyph>
        <glyph id="glyph3782" class="process">
            <bbox y="1753.5" x="1032.0" h="10.0" w="10.0"/>
        </glyph>
        <glyph id="glyph1164" class="simple chemical">
            <label text="C04729"/>
            <bbox y="1687.0" x="1022.0" h="30.0" w="30.0"/>
        </glyph>
        <glyph id="glyph3752" class="process">
            <bbox y="1716.5" x="1032.0" h="10.0" w="10.0"/>
        </glyph>
        <glyph id="glyph1358" class="simple chemical">
            <label text="C07095"/>
            <bbox y="1640.0" x="1022.0" h="30.0" w="30.0"/>
        </glyph>
        <glyph id="glyph3507" class="process">
            <bbox y="1673.5" x="1032.0" h="10.0" w="10.0"/>
        </glyph>
        <glyph id="glyph2092" class="simple chemical">
            <label text="C02575"/>
            <bbox y="1630.0" x="1136.0" h="30.0" w="30.0"/>
        </glyph>
        <glyph id="glyph3221" class="process">
            <bbox y="1668.5" x="1146.0" h="10.0" w="10.0"/>
        </glyph>
        <glyph id="glyph705" class="process">
            <bbox y="1942.0" x="1228.5" h="10.0" w="10.0"/>
        </glyph>
        <glyph id="glyph2075" class="simple chemical">
            <label text="C06321"/>
            <bbox y="1932.0" x="1118.0" h="30.0" w="30.0"/>
        </glyph>
        <glyph id="glyph717" class="process">
            <bbox y="1942.0" x="1037.5" h="10.0" w="10.0"/>
        </glyph>
        <glyph id="glyph2497" class="simple chemical">
            <label text="C00805"/>
            <bbox y="1932.0" x="827.0" h="30.0" w="30.0"/>
        </glyph>
        <glyph id="glyph807" class="process">
            <bbox y="1942.0" x="892.0" h="10.0" w="10.0"/>
        </glyph>
        <glyph id="glyph1363" class="simple chemical">
            <label text="C16203"/>
            <bbox y="1816.0" x="827.0" h="30.0" w="30.0"/>
        </glyph>
        <glyph id="glyph3692" class="process">
            <bbox y="1845.5" x="837.0" h="10.0" w="10.0"/>
        </glyph>
        <glyph id="glyph1877" class="simple chemical">
            <label text="C14315"/>
            <bbox y="1778.0" x="827.0" h="30.0" w="30.0"/>
        </glyph>
        <glyph id="glyph3696" class="process">
            <bbox y="1807.0" x="837.0" h="10.0" w="10.0"/>
        </glyph>
        <glyph id="glyph3612" class="process">
            <bbox y="1942.0" x="815.5" h="10.0" w="10.0"/>
        </glyph>
        <glyph id="glyph2290" class="simple chemical">
            <label text="C06202"/>
            <bbox y="1932.0" x="784.0" h="30.0" w="30.0"/>
        </glyph>
        <glyph id="glyph3749" class="process">
            <bbox y="1923.0" x="794.0" h="10.0" w="10.0"/>
        </glyph>
        <glyph id="glyph1955" class="simple chemical">
            <label text="C06203"/>
            <bbox y="1894.0" x="784.0" h="30.0" w="30.0"/>
        </glyph>
        <glyph id="glyph3735" class="process">
            <bbox y="1884.5" x="794.0" h="10.0" w="10.0"/>
        </glyph>
        <glyph id="glyph3687" class="process">
            <bbox y="1845.5" x="794.0" h="10.0" w="10.0"/>
        </glyph>
        <glyph id="glyph1226" class="simple chemical">
            <label text="C03012"/>
            <bbox y="1816.0" x="784.0" h="30.0" w="30.0"/>
        </glyph>
        <glyph id="glyph204" class="process">
            <bbox y="5.0" x="5.0" h="10.0" w="10.0"/>
        </glyph>
        <glyph id="glyph2803" class="simple chemical">
            <label text="C04314"/>
            <bbox y="1778.0" x="784.0" h="30.0" w="30.0"/>
        </glyph>
        <glyph id="glyph3732" class="process">
            <bbox y="1807.0" x="794.0" h="10.0" w="10.0"/>
        </glyph>
        <glyph id="glyph1297" class="simple chemical">
            <label text="C00829"/>
            <bbox y="1738.0" x="784.0" h="30.0" w="30.0"/>
        </glyph>
        <glyph id="glyph3683" class="process">
            <bbox y="1768.0" x="794.0" h="10.0" w="10.0"/>
        </glyph>
        <glyph id="glyph1761" class="simple chemical">
            <label text="C04468"/>
            <bbox y="1815.0" x="700.0" h="30.0" w="30.0"/>
        </glyph>
        <glyph id="glyph3734" class="process">
            <bbox y="1845.0" x="710.0" h="10.0" w="10.0"/>
        </glyph>
        <glyph id="glyph1783" class="simple chemical">
            <label text="C07731"/>
            <bbox y="1957.0" x="784.0" h="30.0" w="30.0"/>
        </glyph>
        <glyph id="glyph222" class="process">
            <bbox y="5.0" x="5.0" h="10.0" w="10.0"/>
        </glyph>
        <glyph id="glyph1421" class="simple chemical">
            <label text="C07734"/>
            <bbox y="1877.0" x="937.0" h="30.0" w="30.0"/>
        </glyph>
        <glyph id="glyph3302" class="process">
            <bbox y="1886.0" x="947.0" h="10.0" w="10.0"/>
        </glyph>
        <glyph id="glyph1468" class="simple chemical">
            <label text="C07715"/>
            <bbox y="2077.0" x="386.0" h="30.0" w="30.0"/>
        </glyph>
        <glyph id="glyph3410" class="process">
            <bbox y="2087.0" x="420.5" h="10.0" w="10.0"/>
        </glyph>
        <glyph id="glyph1491" class="simple chemical">
            <label text="C01606"/>
            <bbox y="2077.0" x="696.0" h="30.0" w="30.0"/>
        </glyph>
        <glyph id="glyph3494" class="process">
            <bbox y="2087.0" x="731.0" h="10.0" w="10.0"/>
        </glyph>
        <glyph id="glyph1027" class="simple chemical">
            <label text="C04783"/>
            <bbox y="2077.0" x="746.0" h="30.0" w="30.0"/>
        </glyph>
        <glyph id="glyph3227" class="process">
            <bbox y="2087.0" x="785.5" h="10.0" w="10.0"/>
        </glyph>
        <glyph id="glyph1793" class="simple chemical">
            <label text="C03233"/>
            <bbox y="2077.0" x="805.0" h="30.0" w="30.0"/>
        </glyph>
        <glyph id="glyph2940" class="process">
            <bbox y="2087.0" x="852.5" h="10.0" w="10.0"/>
        </glyph>
        <glyph id="glyph1539" class="simple chemical">
            <label text="C06322"/>
            <bbox y="2020.0" x="578.0" h="30.0" w="30.0"/>
        </glyph>
        <glyph id="glyph3767" class="process">
            <bbox y="2049.0" x="588.0" h="10.0" w="10.0"/>
        </glyph>
        <glyph id="glyph1950" class="simple chemical">
            <label text="C06749"/>
            <bbox y="2058.0" x="578.0" h="30.0" w="30.0"/>
        </glyph>
        <glyph id="glyph3574" class="process">
            <bbox y="2090.0" x="588.0" h="10.0" w="10.0"/>
        </glyph>
        <glyph id="glyph1304" class="simple chemical">
            <label text="C09821"/>
            <bbox y="2102.0" x="578.0" h="30.0" w="30.0"/>
        </glyph>
        <glyph id="glyph3757" class="process">
            <bbox y="2131.0" x="588.0" h="10.0" w="10.0"/>
        </glyph>
        <glyph id="glyph339" class="process">
            <bbox y="5.0" x="5.0" h="10.0" w="10.0"/>
        </glyph>
        <glyph id="glyph1007" class="simple chemical">
            <label text="C01455"/>
            <bbox y="2119.0" x="1007.0" h="30.0" w="30.0"/>
        </glyph>
        <glyph id="glyph179" class="process">
            <bbox y="2129.0" x="837.5" h="10.0" w="10.0"/>
        </glyph>
        <glyph id="glyph1185" class="simple chemical">
            <label text="C09817"/>
            <bbox y="2119.0" x="461.0" h="30.0" w="30.0"/>
        </glyph>
        <glyph id="glyph714" class="process">
            <bbox y="2129.0" x="564.5" h="10.0" w="10.0"/>
        </glyph>
        <glyph id="glyph1157" class="simple chemical">
            <label text="C09818"/>
            <bbox y="2041.0" x="461.0" h="30.0" w="30.0"/>
        </glyph>
        <glyph id="glyph2906" class="process">
            <bbox y="2090.0" x="471.0" h="10.0" w="10.0"/>
        </glyph>
        <glyph id="glyph1355" class="simple chemical">
            <label text="C09819"/>
            <bbox y="1981.0" x="461.0" h="30.0" w="30.0"/>
        </glyph>
        <glyph id="glyph3253" class="process">
            <bbox y="1991.0" x="500.0" h="10.0" w="10.0"/>
        </glyph>
        <glyph id="glyph2701" class="simple chemical">
            <label text="C14610"/>
            <bbox y="1822.0" x="902.0" h="30.0" w="30.0"/>
        </glyph>
        <glyph id="glyph3298" class="process">
            <bbox y="1859.5" x="912.0" h="10.0" w="10.0"/>
        </glyph>
        <glyph id="glyph2230" class="simple chemical">
            <label text="C02232"/>
            <bbox y="1662.0" x="982.0" h="30.0" w="30.0"/>
        </glyph>
        <glyph id="glyph3039" class="process">
            <bbox y="1706.0" x="992.0" h="10.0" w="10.0"/>
        </glyph>
        <glyph id="glyph2923" class="process">
            <bbox y="1847.5" x="871.0" h="10.0" w="10.0"/>
        </glyph>
        <glyph id="glyph1349" class="simple chemical">
            <label text="C01278"/>
            <bbox y="1798.0" x="861.0" h="30.0" w="30.0"/>
        </glyph>
        <glyph id="glyph652" class="process">
            <bbox y="5.0" x="5.0" h="10.0" w="10.0"/>
        </glyph>
        <glyph id="glyph2248" class="simple chemical">
            <label text="C06102"/>
            <bbox y="1565.0" x="887.0" h="30.0" w="30.0"/>
        </glyph>
        <glyph id="glyph3492" class="process">
            <bbox y="1599.5" x="897.0" h="10.0" w="10.0"/>
        </glyph>
        <glyph id="glyph1802" class="simple chemical">
            <label text="C14144"/>
            <bbox y="1564.0" x="982.0" h="30.0" w="30.0"/>
        </glyph>
        <glyph id="glyph1233" class="simple chemical">
            <label text="C14145"/>
            <bbox y="1612.0" x="982.0" h="30.0" w="30.0"/>
        </glyph>
        <glyph id="glyph3411" class="process">
            <bbox y="1647.0" x="992.0" h="10.0" w="10.0"/>
        </glyph>
        <glyph id="glyph2643" class="simple chemical">
            <label text="C16473"/>
            <bbox y="1843.0" x="624.0" h="30.0" w="30.0"/>
        </glyph>
        <glyph id="glyph3591" class="process">
            <bbox y="1853.0" x="656.5" h="10.0" w="10.0"/>
        </glyph>
        <glyph id="glyph1800" class="simple chemical">
            <label text="C16479"/>
            <bbox y="1843.0" x="573.0" h="30.0" w="30.0"/>
        </glyph>
        <glyph id="glyph3364" class="process">
            <bbox y="1853.0" x="608.5" h="10.0" w="10.0"/>
        </glyph>
        <glyph id="glyph2347" class="simple chemical">
            <label text="C02364"/>
            <bbox y="1843.0" x="517.0" h="30.0" w="30.0"/>
        </glyph>
        <glyph id="glyph3286" class="process">
            <bbox y="1853.0" x="555.0" h="10.0" w="10.0"/>
        </glyph>
        <glyph id="glyph2563" class="simple chemical">
            <label text="C16480"/>
            <bbox y="1809.0" x="624.0" h="30.0" w="30.0"/>
        </glyph>
        <glyph id="glyph3781" class="process">
            <bbox y="1836.0" x="634.0" h="10.0" w="10.0"/>
        </glyph>
        <glyph id="glyph1485" class="simple chemical">
            <label text="C02371"/>
            <bbox y="1771.0" x="624.0" h="30.0" w="30.0"/>
        </glyph>
        <glyph id="glyph3721" class="process">
            <bbox y="1800.0" x="634.0" h="10.0" w="10.0"/>
        </glyph>
        <glyph id="glyph1614" class="simple chemical">
            <label text="C02359"/>
            <bbox y="1919.0" x="617.0" h="30.0" w="30.0"/>
        </glyph>
        <glyph id="glyph3362" class="process">
            <bbox y="1929.0" x="653.0" h="10.0" w="10.0"/>
        </glyph>
        <glyph id="glyph1936" class="simple chemical">
            <label text="C01124"/>
            <bbox y="1863.0" x="599.0" h="30.0" w="30.0"/>
        </glyph>
        <glyph id="glyph1926" class="simple chemical">
            <label text="C06548"/>
            <bbox y="1455.0" x="1476.0" h="30.0" w="30.0"/>
        </glyph>
        <glyph id="glyph2884" class="process">
            <bbox y="1465.0" x="1525.5" h="10.0" w="10.0"/>
        </glyph>
        <glyph id="glyph2376" class="simple chemical">
            <label text="C05668"/>
            <bbox y="1409.0" x="1883.0" h="30.0" w="30.0"/>
        </glyph>
        <glyph id="glyph2925" class="process">
            <bbox y="1419.0" x="1931.5" h="10.0" w="10.0"/>
        </glyph>
        <glyph id="glyph1510" class="simple chemical">
            <label text="C16737"/>
            <bbox y="875.0" x="1552.0" h="30.0" w="30.0"/>
        </glyph>
        <glyph id="glyph3326" class="process">
            <bbox y="886.0" x="1592.0" h="10.0" w="10.0"/>
        </glyph>
        <glyph id="glyph732" class="process">
            <bbox y="712.0" x="1657.0" h="10.0" w="10.0"/>
        </glyph>
        <glyph id="glyph2304" class="simple chemical">
            <label text="C04631"/>
            <bbox y="620.0" x="1647.0" h="30.0" w="30.0"/>
        </glyph>
        <glyph id="glyph863" class="process">
            <bbox y="630.0" x="1609.5" h="10.0" w="10.0"/>
        </glyph>
        <glyph id="glyph1937" class="simple chemical">
            <label text="C04257"/>
            <bbox y="897.0" x="1647.0" h="30.0" w="30.0"/>
        </glyph>
        <glyph id="glyph1327" class="simple chemical">
            <label text="C06241"/>
            <bbox y="973.0" x="1647.0" h="30.0" w="30.0"/>
        </glyph>
        <glyph id="glyph3611" class="process">
            <bbox y="1004.0" x="1657.0" h="10.0" w="10.0"/>
        </glyph>
        <glyph id="glyph1506" class="simple chemical">
            <label text="C00691"/>
            <bbox y="875.0" x="1438.0" h="30.0" w="30.0"/>
        </glyph>
        <glyph id="glyph3180" class="process">
            <bbox y="885.0" x="1476.0" h="10.0" w="10.0"/>
        </glyph>
        <glyph id="glyph1087" class="simple chemical">
            <label text="C04287"/>
            <bbox y="875.0" x="1494.0" h="30.0" w="30.0"/>
        </glyph>
        <glyph id="glyph3189" class="process">
            <bbox y="885.0" x="1533.0" h="10.0" w="10.0"/>
        </glyph>
        <glyph id="glyph2275" class="simple chemical">
            <label text="C00309"/>
            <bbox y="511.0" x="2083.0" h="30.0" w="30.0"/>
        </glyph>
        <glyph id="glyph942" class="process">
            <bbox y="521.0" x="2137.0" h="10.0" w="10.0"/>
        </glyph>
        <glyph id="glyph2241" class="simple chemical">
            <label text="C00325"/>
            <bbox y="679.0" x="1332.0" h="30.0" w="30.0"/>
        </glyph>
        <glyph id="glyph3358" class="process">
            <bbox y="715.5" x="1342.0" h="10.0" w="10.0"/>
        </glyph>
        <glyph id="glyph2709" class="simple chemical">
            <label text="C00312"/>
            <bbox y="389.0" x="2078.0" h="30.0" w="30.0"/>
        </glyph>
        <glyph id="glyph983" class="process">
            <bbox y="399.0" x="2129.5" h="10.0" w="10.0"/>
        </glyph>
        <glyph id="glyph2197" class="simple chemical">
            <label text="C03722"/>
            <bbox y="1714.0" x="3508.0" h="30.0" w="30.0"/>
        </glyph>
        <glyph id="glyph3048" class="process">
            <bbox y="1757.5" x="3518.0" h="10.0" w="10.0"/>
        </glyph>
        <glyph id="glyph2338" class="simple chemical">
            <label text="C00857"/>
            <bbox y="1781.0" x="3557.0" h="30.0" w="30.0"/>
        </glyph>
        <glyph id="glyph3073" class="process">
            <bbox y="1824.0" x="3567.0" h="10.0" w="10.0"/>
        </glyph>
        <glyph id="glyph2896" class="process">
            <bbox y="1968.0" x="3326.0" h="10.0" w="10.0"/>
        </glyph>
        <glyph id="glyph1785" class="simple chemical">
            <label text="C02918"/>
            <bbox y="1919.0" x="3316.0" h="30.0" w="30.0"/>
        </glyph>
        <glyph id="glyph357" class="process">
            <bbox y="5.0" x="5.0" h="10.0" w="10.0"/>
        </glyph>
        <glyph id="glyph2162" class="simple chemical">
            <label text="C02723"/>
            <bbox y="1602.0" x="3263.0" h="30.0" w="30.0"/>
        </glyph>
        <glyph id="glyph994" class="process">
            <bbox y="1653.0" x="3273.0" h="10.0" w="10.0"/>
        </glyph>
        <glyph id="glyph1966" class="simple chemical">
            <label text="C00783"/>
            <bbox y="1781.0" x="3263.0" h="30.0" w="30.0"/>
        </glyph>
        <glyph id="glyph3452" class="process">
            <bbox y="1815.5" x="3273.0" h="10.0" w="10.0"/>
        </glyph>
        <glyph id="glyph1685" class="simple chemical">
            <label text="C02046"/>
            <bbox y="1934.0" x="3263.0" h="30.0" w="30.0"/>
        </glyph>
        <glyph id="glyph3138" class="process">
            <bbox y="1975.0" x="3273.0" h="10.0" w="10.0"/>
        </glyph>
        <glyph id="glyph2234" class="simple chemical">
            <label text="C03325"/>
            <bbox y="1996.0" x="3263.0" h="30.0" w="30.0"/>
        </glyph>
        <glyph id="glyph3666" class="process">
            <bbox y="2024.0" x="3273.0" h="10.0" w="10.0"/>
        </glyph>
        <glyph id="glyph2322" class="simple chemical">
            <label text="C01672"/>
            <bbox y="1873.0" x="2882.0" h="30.0" w="30.0"/>
        </glyph>
        <glyph id="glyph3224" class="process">
            <bbox y="1883.0" x="2922.0" h="10.0" w="10.0"/>
        </glyph>
        <glyph id="glyph2143" class="simple chemical">
            <label text="C00581"/>
            <bbox y="1400.0" x="3383.0" h="30.0" w="30.0"/>
        </glyph>
        <glyph id="glyph818" class="process">
            <bbox y="1410.0" x="3445.0" h="10.0" w="10.0"/>
        </glyph>
        <glyph id="glyph3324" class="process">
            <bbox y="1410.0" x="3523.5" h="10.0" w="10.0"/>
        </glyph>
        <glyph id="glyph1353" class="simple chemical">
            <label text="C00300"/>
            <bbox y="1400.0" x="3487.0" h="30.0" w="30.0"/>
        </glyph>
        <glyph id="glyph3215" class="process">
            <bbox y="1439.5" x="3497.0" h="10.0" w="10.0"/>
        </glyph>
        <glyph id="glyph2547" class="simple chemical">
            <label text="C00791"/>
            <bbox y="1518.0" x="3487.0" h="30.0" w="30.0"/>
        </glyph>
        <glyph id="glyph3332" class="process">
            <bbox y="1528.0" x="3523.5" h="10.0" w="10.0"/>
        </glyph>
        <glyph id="glyph3793" class="process">
            <bbox y="1539.5" x="3249.0" h="10.0" w="10.0"/>
        </glyph>
        <glyph id="glyph1254" class="simple chemical">
            <label text="C00515"/>
            <bbox y="1513.0" x="3239.0" h="30.0" w="30.0"/>
        </glyph>
        <glyph id="glyph802" class="process">
            <bbox y="1523.0" x="3303.5" h="10.0" w="10.0"/>
        </glyph>
        <glyph id="glyph2599" class="simple chemical">
            <label text="C00792"/>
            <bbox y="1513.0" x="3348.0" h="30.0" w="30.0"/>
        </glyph>
        <glyph id="glyph484" class="process">
            <bbox y="5.0" x="5.0" h="10.0" w="10.0"/>
        </glyph>
        <glyph id="glyph2753" class="simple chemical">
            <label text="C00697"/>
            <bbox y="1440.0" x="2903.0" h="30.0" w="30.0"/>
        </glyph>
        <glyph id="glyph3176" class="process">
            <bbox y="1480.5" x="2913.0" h="10.0" w="10.0"/>
        </glyph>
        <glyph id="glyph286" class="process">
            <bbox y="5.0" x="5.0" h="10.0" w="10.0"/>
        </glyph>
        <glyph id="glyph264" class="process">
            <bbox y="5.0" x="5.0" h="10.0" w="10.0"/>
        </glyph>
        <glyph id="glyph1611" class="simple chemical">
            <label text="C01118"/>
            <bbox y="1376.0" x="2546.0" h="30.0" w="30.0"/>
        </glyph>
        <glyph id="glyph589" class="process">
            <bbox y="5.0" x="5.0" h="10.0" w="10.0"/>
        </glyph>
        <glyph id="glyph253" class="process">
            <bbox y="5.0" x="5.0" h="10.0" w="10.0"/>
        </glyph>
        <glyph id="glyph1832" class="simple chemical">
            <label text="C00671"/>
            <bbox y="1427.0" x="2704.0" h="30.0" w="30.0"/>
        </glyph>
        <glyph id="glyph960" class="process">
            <bbox y="1480.0" x="2714.0" h="10.0" w="10.0"/>
        </glyph>
        <glyph id="glyph2546" class="simple chemical">
            <label text="C06157"/>
            <bbox y="1344.0" x="1883.0" h="30.0" w="30.0"/>
        </glyph>
        <glyph id="glyph647" class="process">
            <bbox y="5.0" x="5.0" h="10.0" w="10.0"/>
        </glyph>
        <glyph id="glyph1375" class="simple chemical">
            <label text="C02512"/>
            <bbox y="1536.0" x="2203.0" h="30.0" w="30.0"/>
        </glyph>
        <glyph id="glyph226" class="process">
            <bbox y="5.0" x="5.0" h="10.0" w="10.0"/>
        </glyph>
        <glyph id="glyph1171" class="simple chemical">
            <label text="C03069"/>
            <bbox y="1353.0" x="2416.0" h="30.0" w="30.0"/>
        </glyph>
        <glyph id="glyph864" class="process">
            <bbox y="1363.0" x="2378.5" h="10.0" w="10.0"/>
        </glyph>
        <glyph id="glyph3346" class="process">
            <bbox y="1059.0" x="1888.5" h="10.0" w="10.0"/>
        </glyph>
        <glyph id="glyph2500" class="simple chemical">
            <label text="C03557"/>
            <bbox y="1049.0" x="1905.0" h="30.0" w="30.0"/>
        </glyph>
        <glyph id="glyph3354" class="process">
            <bbox y="1059.0" x="1941.0" h="10.0" w="10.0"/>
        </glyph>
        <glyph id="glyph1736" class="simple chemical">
            <label text="C05673"/>
            <bbox y="1049.0" x="1957.0" h="30.0" w="30.0"/>
        </glyph>
        <glyph id="glyph3020" class="process">
            <bbox y="1059.0" x="2000.0" h="10.0" w="10.0"/>
        </glyph>
        <glyph id="glyph1459" class="simple chemical">
            <label text="C06614"/>
            <bbox y="1139.0" x="2023.0" h="30.0" w="30.0"/>
        </glyph>
        <glyph id="glyph828" class="process">
            <bbox y="1149.0" x="2083.5" h="10.0" w="10.0"/>
        </glyph>
        <glyph id="glyph2845" class="simple chemical">
            <label text="C06613"/>
            <bbox y="1139.0" x="2124.0" h="30.0" w="30.0"/>
        </glyph>
        <glyph id="glyph3585" class="process">
            <bbox y="1149.0" x="2156.0" h="10.0" w="10.0"/>
        </glyph>
        <glyph id="glyph1584" class="simple chemical">
            <label text="C06611"/>
            <bbox y="1139.0" x="2168.0" h="30.0" w="30.0"/>
        </glyph>
        <glyph id="glyph3615" class="process">
            <bbox y="1149.0" x="2200.5" h="10.0" w="10.0"/>
        </glyph>
        <glyph id="glyph1592" class="simple chemical">
            <label text="C06615"/>
            <bbox y="1074.0" x="2023.0" h="30.0" w="30.0"/>
        </glyph>
        <glyph id="glyph832" class="process">
            <bbox y="1084.0" x="2083.5" h="10.0" w="10.0"/>
        </glyph>
        <glyph id="glyph1660" class="simple chemical">
            <label text="C16348"/>
            <bbox y="1074.0" x="2124.0" h="30.0" w="30.0"/>
        </glyph>
        <glyph id="glyph3625" class="process">
            <bbox y="1084.0" x="2156.0" h="10.0" w="10.0"/>
        </glyph>
        <glyph id="glyph1636" class="simple chemical">
            <label text="C06612"/>
            <bbox y="1074.0" x="2168.0" h="30.0" w="30.0"/>
        </glyph>
        <glyph id="glyph3624" class="process">
            <bbox y="1084.0" x="2200.5" h="10.0" w="10.0"/>
        </glyph>
        <glyph id="glyph1262" class="simple chemical">
            <label text="C03680"/>
            <bbox y="1053.0" x="2577.0" h="30.0" w="30.0"/>
        </glyph>
        <glyph id="glyph3618" class="process">
            <bbox y="1084.5" x="2587.0" h="10.0" w="10.0"/>
        </glyph>
        <glyph id="glyph813" class="process">
            <bbox y="866.5" x="2556.0" h="10.0" w="10.0"/>
        </glyph>
        <glyph id="glyph1200" class="simple chemical">
            <label text="C00606"/>
            <bbox y="803.0" x="2546.0" h="30.0" w="30.0"/>
        </glyph>
        <glyph id="glyph3211" class="process">
            <bbox y="813.0" x="2585.0" h="10.0" w="10.0"/>
        </glyph>
        <glyph id="glyph2590" class="simple chemical">
            <label text="C00785"/>
            <bbox y="1053.0" x="2516.0" h="30.0" w="30.0"/>
        </glyph>
        <glyph id="glyph3106" class="process">
            <bbox y="1063.0" x="2556.5" h="10.0" w="10.0"/>
        </glyph>
        <glyph id="glyph1424" class="simple chemical">
            <label text="C01100"/>
            <bbox y="1053.0" x="2128.0" h="30.0" w="30.0"/>
        </glyph>
        <glyph id="glyph978" class="process">
            <bbox y="1063.0" x="2180.5" h="10.0" w="10.0"/>
        </glyph>
        <glyph id="glyph2876" class="process">
            <bbox y="964.5" x="2138.0" h="10.0" w="10.0"/>
        </glyph>
        <glyph id="glyph2072" class="simple chemical">
            <label text="C01267"/>
            <bbox y="994.0" x="2128.0" h="30.0" w="30.0"/>
        </glyph>
        <glyph id="glyph3191" class="process">
            <bbox y="1033.5" x="2138.0" h="10.0" w="10.0"/>
        </glyph>
        <glyph id="glyph1150" class="simple chemical">
            <label text="C04896"/>
            <bbox y="793.0" x="2128.0" h="30.0" w="30.0"/>
        </glyph>
        <glyph id="glyph3171" class="process">
            <bbox y="832.5" x="2138.0" h="10.0" w="10.0"/>
        </glyph>
        <glyph id="glyph1630" class="simple chemical">
            <label text="C00944"/>
            <bbox y="1095.0" x="2168.0" h="30.0" w="30.0"/>
        </glyph>
        <glyph id="glyph679" class="process">
            <bbox y="1105.0" x="2310.0" h="10.0" w="10.0"/>
        </glyph>
        <glyph id="glyph1461" class="simple chemical">
            <label text="C03175"/>
            <bbox y="1023.0" x="2577.0" h="30.0" w="30.0"/>
        </glyph>
        <glyph id="glyph743" class="process">
            <bbox y="1033.0" x="2514.5" h="10.0" w="10.0"/>
        </glyph>
        <glyph id="glyph1822" class="simple chemical">
            <label text="C04409"/>
            <bbox y="1119.0" x="2516.0" h="30.0" w="30.0"/>
        </glyph>
        <glyph id="glyph336" class="process">
            <bbox y="5.0" x="5.0" h="10.0" w="10.0"/>
        </glyph>
        <glyph id="glyph2127" class="simple chemical">
            <label text="C00423"/>
            <bbox y="749.0" x="2230.0" h="30.0" w="30.0"/>
        </glyph>
        <glyph id="glyph701" class="process">
            <bbox y="759.0" x="2344.5" h="10.0" w="10.0"/>
        </glyph>
        <glyph id="glyph2287" class="simple chemical">
            <label text="C00519"/>
            <bbox y="803.0" x="2604.0" h="30.0" w="30.0"/>
        </glyph>
        <glyph id="glyph3415" class="process">
            <bbox y="813.0" x="2638.5" h="10.0" w="10.0"/>
        </glyph>
        <glyph id="glyph1545" class="simple chemical">
            <label text="C01678"/>
            <bbox y="749.0" x="2604.0" h="30.0" w="30.0"/>
        </glyph>
        <glyph id="glyph3301" class="process">
            <bbox y="786.0" x="2614.0" h="10.0" w="10.0"/>
        </glyph>
        <glyph id="glyph2394" class="simple chemical">
            <label text="C00593"/>
            <bbox y="944.0" x="2653.0" h="30.0" w="30.0"/>
        </glyph>
        <glyph id="glyph2158" class="simple chemical">
            <label text="C02514"/>
            <bbox y="691.0" x="2830.0" h="30.0" w="30.0"/>
        </glyph>
        <glyph id="glyph202" class="process">
            <bbox y="5.0" x="5.0" h="10.0" w="10.0"/>
        </glyph>
        <glyph id="glyph1988" class="simple chemical">
            <label text="C05580"/>
            <bbox y="633.0" x="3020.0" h="30.0" w="30.0"/>
        </glyph>
        <glyph id="glyph2871" class="process">
            <bbox y="643.0" x="3073.0" h="10.0" w="10.0"/>
        </glyph>
        <glyph id="glyph1492" class="simple chemical">
            <label text="C05576"/>
            <bbox y="681.0" x="3020.0" h="30.0" w="30.0"/>
        </glyph>
        <glyph id="glyph980" class="process">
            <bbox y="691.0" x="3073.0" h="10.0" w="10.0"/>
        </glyph>
        <glyph id="glyph2731" class="simple chemical">
            <label text="C02642"/>
            <bbox y="425.0" x="2725.0" h="30.0" w="30.0"/>
        </glyph>
        <glyph id="glyph3140" class="process">
            <bbox y="466.5" x="2735.0" h="10.0" w="10.0"/>
        </glyph>
        <glyph id="glyph1586" class="simple chemical">
            <label text="C00544"/>
            <bbox y="691.0" x="2635.0" h="30.0" w="30.0"/>
        </glyph>
        <glyph id="glyph666" class="process">
            <bbox y="5.0" x="5.0" h="10.0" w="10.0"/>
        </glyph>
        <glyph id="glyph1061" class="simple chemical">
            <label text="C01036"/>
            <bbox y="749.0" x="2700.0" h="30.0" w="30.0"/>
        </glyph>
        <glyph id="glyph821" class="process">
            <bbox y="759.0" x="2762.5" h="10.0" w="10.0"/>
        </glyph>
        <glyph id="glyph1973" class="simple chemical">
            <label text="C04302"/>
            <bbox y="850.0" x="2763.0" h="30.0" w="30.0"/>
        </glyph>
        <glyph id="glyph2916" class="process">
            <bbox y="860.0" x="2812.0" h="10.0" w="10.0"/>
        </glyph>
        <glyph id="glyph1301" class="simple chemical">
            <label text="C01302"/>
            <bbox y="850.0" x="2841.0" h="30.0" w="30.0"/>
        </glyph>
        <glyph id="glyph3161" class="process">
            <bbox y="882.0" x="2851.0" h="10.0" w="10.0"/>
        </glyph>
        <glyph id="glyph1514" class="simple chemical">
            <label text="C00637"/>
            <bbox y="1080.0" x="2841.0" h="30.0" w="30.0"/>
        </glyph>
        <glyph id="glyph3322" class="process">
            <bbox y="1117.0" x="2851.0" h="10.0" w="10.0"/>
        </glyph>
        <glyph id="glyph1948" class="simple chemical">
            <label text="C00398"/>
            <bbox y="973.0" x="2891.0" h="30.0" w="30.0"/>
        </glyph>
        <glyph id="glyph2231" class="simple chemical">
            <label text="C00643"/>
            <bbox y="1013.0" x="2772.0" h="30.0" w="30.0"/>
        </glyph>
        <glyph id="glyph200" class="process">
            <bbox y="5.0" x="5.0" h="10.0" w="10.0"/>
        </glyph>
        <glyph id="glyph3785" class="process">
            <bbox y="1023.0" x="2764.0" h="10.0" w="10.0"/>
        </glyph>
        <glyph id="glyph1932" class="simple chemical">
            <label text="C00780"/>
            <bbox y="1013.0" x="2736.0" h="30.0" w="30.0"/>
        </glyph>
        <glyph id="glyph3783" class="process">
            <bbox y="1040.0" x="2746.0" h="10.0" w="10.0"/>
        </glyph>
        <glyph id="glyph1525" class="simple chemical">
            <label text="C00978"/>
            <bbox y="1047.0" x="2736.0" h="30.0" w="30.0"/>
        </glyph>
        <glyph id="glyph3761" class="process">
            <bbox y="1076.0" x="2746.0" h="10.0" w="10.0"/>
        </glyph>
        <glyph id="glyph2064" class="simple chemical">
            <label text="C05202"/>
            <bbox y="773.0" x="2766.0" h="30.0" w="30.0"/>
        </glyph>
        <glyph id="glyph383" class="process">
            <bbox y="5.0" x="5.0" h="10.0" w="10.0"/>
        </glyph>
        <glyph id="glyph1430" class="simple chemical">
            <label text="C06167"/>
            <bbox y="799.0" x="2890.0" h="30.0" w="30.0"/>
        </glyph>
        <glyph id="glyph3463" class="process">
            <bbox y="809.0" x="2924.5" h="10.0" w="10.0"/>
        </glyph>
        <glyph id="glyph1746" class="simple chemical">
            <label text="C05178"/>
            <bbox y="799.0" x="2939.0" h="30.0" w="30.0"/>
        </glyph>
        <glyph id="glyph3495" class="process">
            <bbox y="809.0" x="2973.5" h="10.0" w="10.0"/>
        </glyph>
        <glyph id="glyph1724" class="simple chemical">
            <label text="C05179"/>
            <bbox y="799.0" x="2988.0" h="30.0" w="30.0"/>
        </glyph>
        <glyph id="glyph3465" class="process">
            <bbox y="809.0" x="3022.5" h="10.0" w="10.0"/>
        </glyph>
        <glyph id="glyph1413" class="simple chemical">
            <label text="C05220"/>
            <bbox y="799.0" x="3037.0" h="30.0" w="30.0"/>
        </glyph>
        <glyph id="glyph3378" class="process">
            <bbox y="809.0" x="3071.5" h="10.0" w="10.0"/>
        </glyph>
        <glyph id="glyph3538" class="process">
            <bbox y="878.0" x="3255.0" h="10.0" w="10.0"/>
        </glyph>
        <glyph id="glyph1548" class="simple chemical">
            <label text="C06174"/>
            <bbox y="846.0" x="3245.0" h="30.0" w="30.0"/>
        </glyph>
        <glyph id="glyph3523" class="process">
            <bbox y="832.5" x="3255.0" h="10.0" w="10.0"/>
        </glyph>
        <glyph id="glyph1343" class="simple chemical">
            <label text="C05189"/>
            <bbox y="769.0" x="2939.0" h="30.0" w="30.0"/>
        </glyph>
        <glyph id="glyph1561" class="simple chemical">
            <label text="C05193"/>
            <bbox y="731.0" x="3037.0" h="30.0" w="30.0"/>
        </glyph>
        <glyph id="glyph2760" class="simple chemical">
            <label text="C06165"/>
            <bbox y="747.0" x="3086.0" h="30.0" w="30.0"/>
        </glyph>
        <glyph id="glyph1042" class="simple chemical">
            <label text="C02106"/>
            <bbox y="769.0" x="2841.0" h="30.0" w="30.0"/>
        </glyph>
        <glyph id="glyph3807" class="process">
            <bbox y="794.0" x="2851.0" h="10.0" w="10.0"/>
        </glyph>
        <glyph id="glyph2004" class="simple chemical">
            <label text="C05174"/>
            <bbox y="731.0" x="2841.0" h="30.0" w="30.0"/>
        </glyph>
        <glyph id="glyph3691" class="process">
            <bbox y="760.0" x="2851.0" h="10.0" w="10.0"/>
        </glyph>
        <glyph id="glyph625" class="process">
            <bbox y="5.0" x="5.0" h="10.0" w="10.0"/>
        </glyph>
        <glyph id="glyph2099" class="simple chemical">
            <label text="C05175"/>
            <bbox y="709.0" x="2890.0" h="30.0" w="30.0"/>
        </glyph>
        <glyph id="glyph3689" class="process">
            <bbox y="738.0" x="2900.0" h="10.0" w="10.0"/>
        </glyph>
        <glyph id="glyph1684" class="simple chemical">
            <label text="C06163"/>
            <bbox y="747.0" x="2890.0" h="30.0" w="30.0"/>
        </glyph>
        <glyph id="glyph633" class="process">
            <bbox y="5.0" x="5.0" h="10.0" w="10.0"/>
        </glyph>
        <glyph id="glyph1460" class="simple chemical">
            <label text="C05190"/>
            <bbox y="731.0" x="2939.0" h="30.0" w="30.0"/>
        </glyph>
        <glyph id="glyph3725" class="process">
            <bbox y="760.0" x="2949.0" h="10.0" w="10.0"/>
        </glyph>
        <glyph id="glyph1356" class="simple chemical">
            <label text="C05191"/>
            <bbox y="709.0" x="2988.0" h="30.0" w="30.0"/>
        </glyph>
        <glyph id="glyph3705" class="process">
            <bbox y="738.0" x="2998.0" h="10.0" w="10.0"/>
        </glyph>
        <glyph id="glyph1569" class="simple chemical">
            <label text="C05247"/>
            <bbox y="747.0" x="2988.0" h="30.0" w="30.0"/>
        </glyph>
        <glyph id="glyph273" class="process">
            <bbox y="5.0" x="5.0" h="10.0" w="10.0"/>
        </glyph>
        <glyph id="glyph1184" class="simple chemical">
            <label text="C05194"/>
            <bbox y="769.0" x="3037.0" h="30.0" w="30.0"/>
        </glyph>
        <glyph id="glyph3708" class="process">
            <bbox y="760.0" x="3047.0" h="10.0" w="10.0"/>
        </glyph>
        <glyph id="glyph429" class="process">
            <bbox y="5.0" x="5.0" h="10.0" w="10.0"/>
        </glyph>
        <glyph id="glyph2746" class="simple chemical">
            <label text="C05316"/>
            <bbox y="709.0" x="3086.0" h="30.0" w="30.0"/>
        </glyph>
        <glyph id="glyph3680" class="process">
            <bbox y="738.0" x="3096.0" h="10.0" w="10.0"/>
        </glyph>
        <glyph id="glyph3541" class="process">
            <bbox y="969.0" x="3000.0" h="10.0" w="10.0"/>
        </glyph>
        <glyph id="glyph1734" class="simple chemical">
            <label text="C01852"/>
            <clone/>
            <bbox y="960.0" x="2990.0" h="30.0" w="30.0"/>
        </glyph>
        <glyph id="glyph2919" class="process">
            <bbox y="970.0" x="3038.5" h="10.0" w="10.0"/>
        </glyph>
        <glyph id="glyph1255" class="simple chemical">
            <label text="C03470"/>
            <bbox y="1014.0" x="2990.0" h="30.0" w="30.0"/>
        </glyph>
        <glyph id="glyph3255" class="process">
            <bbox y="1053.0" x="3000.0" h="10.0" w="10.0"/>
        </glyph>
        <glyph id="glyph2000" class="simple chemical">
            <label text="C05775"/>
            <bbox y="1230.0" x="3475.0" h="30.0" w="30.0"/>
        </glyph>
        <glyph id="glyph2881" class="process">
            <bbox y="1278.5" x="3485.0" h="10.0" w="10.0"/>
        </glyph>
        <glyph id="glyph1214" class="simple chemical">
            <label text="C00966"/>
            <bbox y="1247.0" x="2890.0" h="30.0" w="30.0"/>
        </glyph>
        <glyph id="glyph3479" class="process">
            <bbox y="1257.0" x="2924.0" h="10.0" w="10.0"/>
        </glyph>
        <glyph id="glyph297" class="process">
            <bbox y="5.0" x="5.0" h="10.0" w="10.0"/>
        </glyph>
        <glyph id="glyph2828" class="simple chemical">
            <label text="C00522"/>
            <bbox y="1247.0" x="2938.0" h="30.0" w="30.0"/>
        </glyph>
        <glyph id="glyph535" class="process">
            <bbox y="5.0" x="5.0" h="10.0" w="10.0"/>
        </glyph>
        <glyph id="glyph1221" class="simple chemical">
            <label text="C00864"/>
            <bbox y="1247.0" x="3008.0" h="30.0" w="30.0"/>
        </glyph>
        <glyph id="glyph3260" class="process">
            <bbox y="1257.0" x="3047.0" h="10.0" w="10.0"/>
        </glyph>
        <glyph id="glyph2685" class="simple chemical">
            <label text="C03492"/>
            <bbox y="1247.0" x="3066.0" h="30.0" w="30.0"/>
        </glyph>
        <glyph id="glyph3218" class="process">
            <bbox y="1257.0" x="3106.0" h="10.0" w="10.0"/>
        </glyph>
        <glyph id="glyph2258" class="simple chemical">
            <label text="C04352"/>
            <bbox y="1247.0" x="3126.0" h="30.0" w="30.0"/>
        </glyph>
        <glyph id="glyph3074" class="process">
            <bbox y="1257.0" x="3167.5" h="10.0" w="10.0"/>
        </glyph>
        <glyph id="glyph1470" class="simple chemical">
            <label text="C01134"/>
            <bbox y="1247.0" x="3189.0" h="30.0" w="30.0"/>
        </glyph>
        <glyph id="glyph3231" class="process">
            <bbox y="1257.0" x="3228.0" h="10.0" w="10.0"/>
        </glyph>
        <glyph id="glyph1563" class="simple chemical">
            <label text="C00882"/>
            <bbox y="1247.0" x="3247.0" h="30.0" w="30.0"/>
        </glyph>
        <glyph id="glyph3247" class="process">
            <bbox y="1257.0" x="3286.5" h="10.0" w="10.0"/>
        </glyph>
        <glyph id="glyph367" class="process">
            <bbox y="5.0" x="5.0" h="10.0" w="10.0"/>
        </glyph>
        <glyph id="glyph2794" class="simple chemical">
            <label text="C00430"/>
            <bbox y="923.0" x="3127.0" h="30.0" w="30.0"/>
        </glyph>
        <glyph id="glyph740" class="process">
            <bbox y="1008.5" x="3137.0" h="10.0" w="10.0"/>
        </glyph>
        <glyph id="glyph3455" class="process">
            <bbox y="836.0" x="3414.0" h="10.0" w="10.0"/>
        </glyph>
        <glyph id="glyph3416" class="process">
            <bbox y="860.5" x="3390.0" h="10.0" w="10.0"/>
        </glyph>
        <glyph id="glyph1216" class="simple chemical">
            <label text="C03263"/>
            <bbox y="826.0" x="3428.0" h="30.0" w="30.0"/>
        </glyph>
        <glyph id="glyph3533" class="process">
            <bbox y="836.0" x="3461.5" h="10.0" w="10.0"/>
        </glyph>
        <glyph id="glyph1194" class="simple chemical">
            <label text="C01079"/>
            <bbox y="826.0" x="3475.0" h="30.0" w="30.0"/>
        </glyph>
        <glyph id="glyph3275" class="process">
            <bbox y="836.0" x="3513.5" h="10.0" w="10.0"/>
        </glyph>
        <glyph id="glyph3534" class="process">
            <bbox y="836.0" x="3565.5" h="10.0" w="10.0"/>
        </glyph>
        <glyph id="glyph2474" class="simple chemical">
            <label text="C02191"/>
            <bbox y="826.0" x="3532.0" h="30.0" w="30.0"/>
        </glyph>
        <glyph id="glyph3427" class="process">
            <bbox y="860.5" x="3542.0" h="10.0" w="10.0"/>
        </glyph>
        <glyph id="glyph1213" class="simple chemical">
            <label text="C03516"/>
            <bbox y="875.0" x="3532.0" h="30.0" w="30.0"/>
        </glyph>
        <glyph id="glyph3450" class="process">
            <bbox y="909.0" x="3542.0" h="10.0" w="10.0"/>
        </glyph>
        <glyph id="glyph2769" class="simple chemical">
            <label text="C11831"/>
            <bbox y="972.0" x="3532.0" h="30.0" w="30.0"/>
        </glyph>
        <glyph id="glyph3392" class="process">
            <bbox y="1007.0" x="3542.0" h="10.0" w="10.0"/>
        </glyph>
        <glyph id="glyph1438" class="simple chemical">
            <label text="C02880"/>
            <bbox y="1022.0" x="3532.0" h="30.0" w="30.0"/>
        </glyph>
        <glyph id="glyph3508" class="process">
            <bbox y="1055.5" x="3542.0" h="10.0" w="10.0"/>
        </glyph>
        <glyph id="glyph3514" class="process">
            <bbox y="979.5" x="3485.0" h="10.0" w="10.0"/>
        </glyph>
        <glyph id="glyph3553" class="process">
            <bbox y="1024.5" x="3485.0" h="10.0" w="10.0"/>
        </glyph>
        <glyph id="glyph1976" class="simple chemical">
            <label text="C06507"/>
            <bbox y="992.0" x="3475.0" h="30.0" w="30.0"/>
        </glyph>
        <glyph id="glyph362" class="process">
            <bbox y="5.0" x="5.0" h="10.0" w="10.0"/>
        </glyph>
        <glyph id="glyph2109" class="simple chemical">
            <label text="C06508"/>
            <bbox y="1037.0" x="3475.0" h="30.0" w="30.0"/>
        </glyph>
        <glyph id="glyph3539" class="process">
            <bbox y="1069.5" x="3485.0" h="10.0" w="10.0"/>
        </glyph>
        <glyph id="glyph2316" class="simple chemical">
            <label text="C06509"/>
            <bbox y="1082.0" x="3475.0" h="30.0" w="30.0"/>
        </glyph>
        <glyph id="glyph3093" class="process">
            <bbox y="1124.0" x="3485.0" h="10.0" w="10.0"/>
        </glyph>
        <glyph id="glyph2053" class="simple chemical">
            <label text="C06510"/>
            <bbox y="1146.0" x="3475.0" h="30.0" w="30.0"/>
        </glyph>
        <glyph id="glyph461" class="process">
            <bbox y="5.0" x="5.0" h="10.0" w="10.0"/>
        </glyph>
        <glyph id="glyph1855" class="simple chemical">
            <label text="C02987"/>
            <bbox y="1225.0" x="3066.0" h="30.0" w="30.0"/>
        </glyph>
        <glyph id="glyph584" class="process">
            <bbox y="5.0" x="5.0" h="10.0" w="10.0"/>
        </glyph>
        <glyph id="glyph1572" class="simple chemical">
            <label text="C00885"/>
            <bbox y="858.0" x="2933.0" h="30.0" w="30.0"/>
        </glyph>
        <glyph id="glyph3645" class="process">
            <bbox y="887.5" x="2943.0" h="10.0" w="10.0"/>
        </glyph>
        <glyph id="glyph2022" class="simple chemical">
            <label text="C16519"/>
            <bbox y="897.0" x="2933.0" h="30.0" w="30.0"/>
        </glyph>
        <glyph id="glyph3388" class="process">
            <bbox y="932.5" x="2943.0" h="10.0" w="10.0"/>
        </glyph>
        <glyph id="glyph3414" class="process">
            <bbox y="982.5" x="2943.0" h="10.0" w="10.0"/>
        </glyph>
        <glyph id="glyph1088" class="simple chemical">
            <label text="C02730"/>
            <bbox y="997.0" x="2933.0" h="30.0" w="30.0"/>
        </glyph>
        <glyph id="glyph3766" class="process">
            <bbox y="1025.0" x="2943.0" h="10.0" w="10.0"/>
        </glyph>
        <glyph id="glyph1722" class="simple chemical">
            <label text="C03160"/>
            <bbox y="1033.0" x="2933.0" h="30.0" w="30.0"/>
        </glyph>
        <glyph id="glyph3736" class="process">
            <bbox y="1062.5" x="2943.0" h="10.0" w="10.0"/>
        </glyph>
        <glyph id="glyph1239" class="simple chemical">
            <label text="C15547"/>
            <bbox y="1072.0" x="2933.0" h="30.0" w="30.0"/>
        </glyph>
        <glyph id="glyph3778" class="process">
            <bbox y="1099.0" x="2943.0" h="10.0" w="10.0"/>
        </glyph>
        <glyph id="glyph1440" class="simple chemical">
            <label text="C03657"/>
            <bbox y="1106.0" x="2933.0" h="30.0" w="30.0"/>
        </glyph>
        <glyph id="glyph3760" class="process">
            <bbox y="1134.5" x="2943.0" h="10.0" w="10.0"/>
        </glyph>
        <glyph id="glyph2419" class="simple chemical">
            <label text="C13309"/>
            <bbox y="1143.0" x="2891.0" h="30.0" w="30.0"/>
        </glyph>
        <glyph id="glyph3707" class="process">
            <bbox y="1172.0" x="2901.0" h="10.0" w="10.0"/>
        </glyph>
        <glyph id="glyph1769" class="simple chemical">
            <label text="C05818"/>
            <bbox y="1143.0" x="2933.0" h="30.0" w="30.0"/>
        </glyph>
        <glyph id="glyph3678" class="process">
            <bbox y="1172.0" x="2943.0" h="10.0" w="10.0"/>
        </glyph>
        <glyph id="glyph2087" class="simple chemical">
            <label text="C03406"/>
            <bbox y="1264.0" x="3147.0" h="30.0" w="30.0"/>
        </glyph>
        <glyph id="glyph546" class="process">
            <bbox y="5.0" x="5.0" h="10.0" w="10.0"/>
        </glyph>
        <glyph id="glyph420" class="process">
            <bbox y="5.0" x="5.0" h="10.0" w="10.0"/>
        </glyph>
        <glyph id="glyph1094" class="simple chemical">
            <label text="C05634"/>
            <bbox y="1047.0" x="2700.0" h="30.0" w="30.0"/>
        </glyph>
        <glyph id="glyph3758" class="process">
            <bbox y="1076.0" x="2710.0" h="10.0" w="10.0"/>
        </glyph>
        <glyph id="glyph1047" class="simple chemical">
            <label text="C05176"/>
            <bbox y="725.0" x="2766.0" h="30.0" w="30.0"/>
        </glyph>
        <glyph id="glyph3478" class="process">
            <bbox y="759.0" x="2776.0" h="10.0" w="10.0"/>
        </glyph>
        <glyph id="glyph2014" class="simple chemical">
            <label text="C00286"/>
            <bbox y="242.0" x="3030.0" h="30.0" w="30.0"/>
        </glyph>
        <glyph id="glyph376" class="process">
            <bbox y="5.0" x="5.0" h="10.0" w="10.0"/>
        </glyph>
        <glyph id="glyph2117" class="simple chemical">
            <label text="C16353"/>
            <bbox y="219.0" x="2916.0" h="30.0" w="30.0"/>
        </glyph>
        <glyph id="glyph379" class="process">
            <bbox y="5.0" x="5.0" h="10.0" w="10.0"/>
        </glyph>
        <glyph id="glyph1700" class="simple chemical">
            <label text="C07480"/>
            <bbox y="273.0" x="2975.0" h="30.0" w="30.0"/>
        </glyph>
        <glyph id="glyph2927" class="process">
            <bbox y="321.5" x="2985.0" h="10.0" w="10.0"/>
        </glyph>
        <glyph id="glyph1727" class="simple chemical">
            <label text="C07481"/>
            <bbox y="350.0" x="2975.0" h="30.0" w="30.0"/>
        </glyph>
        <glyph id="glyph923" class="process">
            <bbox y="360.0" x="3031.0" h="10.0" w="10.0"/>
        </glyph>
        <glyph id="glyph1119" class="simple chemical">
            <label text="C16357"/>
            <bbox y="376.0" x="2847.0" h="30.0" w="30.0"/>
        </glyph>
        <glyph id="glyph3022" class="process">
            <bbox y="386.0" x="2891.5" h="10.0" w="10.0"/>
        </glyph>
        <glyph id="glyph412" class="process">
            <bbox y="5.0" x="5.0" h="10.0" w="10.0"/>
        </glyph>
        <glyph id="glyph2678" class="simple chemical">
            <label text="C16358"/>
            <bbox y="401.0" x="2879.0" h="30.0" w="30.0"/>
        </glyph>
        <glyph id="glyph201" class="process">
            <bbox y="5.0" x="5.0" h="10.0" w="10.0"/>
        </glyph>
        <glyph id="glyph3469" class="process">
            <bbox y="360.0" x="3101.5" h="10.0" w="10.0"/>
        </glyph>
        <glyph id="glyph2040" class="simple chemical">
            <label text="C13747"/>
            <bbox y="350.0" x="3067.0" h="30.0" w="30.0"/>
        </glyph>
        <glyph id="glyph3384" class="process">
            <bbox y="335.0" x="3077.0" h="10.0" w="10.0"/>
        </glyph>
        <glyph id="glyph2193" class="simple chemical">
            <label text="C00921"/>
            <bbox y="590.0" x="3198.0" h="30.0" w="30.0"/>
        </glyph>
        <glyph id="glyph3489" class="process">
            <bbox y="624.5" x="3208.0" h="10.0" w="10.0"/>
        </glyph>
        <glyph id="glyph2516" class="simple chemical">
            <label text="C05922"/>
            <bbox y="176.0" x="3198.0" h="30.0" w="30.0"/>
        </glyph>
        <glyph id="glyph3638" class="process">
            <bbox y="207.0" x="3208.0" h="10.0" w="10.0"/>
        </glyph>
        <glyph id="glyph3250" class="process">
            <bbox y="255.5" x="3152.0" h="10.0" w="10.0"/>
        </glyph>
        <glyph id="glyph1074" class="simple chemical">
            <label text="C01268"/>
            <bbox y="275.0" x="3142.0" h="30.0" w="30.0"/>
        </glyph>
        <glyph id="glyph3226" class="process">
            <bbox y="314.5" x="3152.0" h="10.0" w="10.0"/>
        </glyph>
        <glyph id="glyph2308" class="simple chemical">
            <label text="C04732"/>
            <bbox y="394.0" x="3142.0" h="30.0" w="30.0"/>
        </glyph>
        <glyph id="glyph1039" class="simple chemical">
            <label text="C04332"/>
            <bbox y="515.0" x="3142.0" h="30.0" w="30.0"/>
        </glyph>
        <glyph id="glyph3462" class="process">
            <bbox y="549.5" x="3152.0" h="10.0" w="10.0"/>
        </glyph>
        <glyph id="glyph1667" class="simple chemical">
            <label text="C00314"/>
            <bbox y="428.0" x="3403.0" h="30.0" w="30.0"/>
        </glyph>
        <glyph id="glyph3118" class="process">
            <bbox y="438.0" x="3444.5" h="10.0" w="10.0"/>
        </glyph>
        <glyph id="glyph2185" class="simple chemical">
            <label text="C00627"/>
            <bbox y="428.0" x="3466.0" h="30.0" w="30.0"/>
        </glyph>
        <glyph id="glyph3132" class="process">
            <bbox y="407.0" x="3476.0" h="10.0" w="10.0"/>
        </glyph>
        <glyph id="glyph2754" class="simple chemical">
            <label text="C00647"/>
            <bbox y="304.0" x="3466.0" h="30.0" w="30.0"/>
        </glyph>
        <glyph id="glyph3112" class="process">
            <bbox y="314.0" x="3444.5" h="10.0" w="10.0"/>
        </glyph>
        <glyph id="glyph1201" class="simple chemical">
            <label text="C05923"/>
            <bbox y="218.0" x="3198.0" h="30.0" w="30.0"/>
        </glyph>
        <glyph id="glyph3251" class="process">
            <bbox y="257.5" x="3208.0" h="10.0" w="10.0"/>
        </glyph>
        <glyph id="glyph1566" class="simple chemical">
            <label text="C06148"/>
            <bbox y="277.0" x="3198.0" h="30.0" w="30.0"/>
        </glyph>
        <glyph id="glyph3254" class="process">
            <bbox y="316.5" x="3208.0" h="10.0" w="10.0"/>
        </glyph>
        <glyph id="glyph2028" class="simple chemical">
            <label text="C04874"/>
            <bbox y="381.0" x="3198.0" h="30.0" w="30.0"/>
        </glyph>
        <glyph id="glyph3110" class="process">
            <bbox y="423.0" x="3208.0" h="10.0" w="10.0"/>
        </glyph>
        <glyph id="glyph3052" class="process">
            <bbox y="488.5" x="3208.0" h="10.0" w="10.0"/>
        </glyph>
        <glyph id="glyph1005" class="simple chemical">
            <label text="C01300"/>
            <bbox y="445.0" x="3198.0" h="30.0" w="30.0"/>
        </glyph>
        <glyph id="glyph1780" class="simple chemical">
            <label text="C04807"/>
            <bbox y="512.0" x="3198.0" h="30.0" w="30.0"/>
        </glyph>
        <glyph id="glyph1818" class="simple chemical">
            <label text="C00415"/>
            <bbox y="639.0" x="3198.0" h="30.0" w="30.0"/>
        </glyph>
        <glyph id="glyph3407" class="process">
            <bbox y="673.5" x="3208.0" h="10.0" w="10.0"/>
        </glyph>
        <glyph id="glyph1721" class="simple chemical">
            <label text="C00504"/>
            <bbox y="688.0" x="3198.0" h="30.0" w="30.0"/>
        </glyph>
        <glyph id="glyph251" class="process">
            <bbox y="5.0" x="5.0" h="10.0" w="10.0"/>
        </glyph>
        <glyph id="glyph2170" class="simple chemical">
            <label text="C03479"/>
            <bbox y="674.0" x="3350.0" h="30.0" w="30.0"/>
        </glyph>
        <glyph id="glyph371" class="process">
            <bbox y="5.0" x="5.0" h="10.0" w="10.0"/>
        </glyph>
        <glyph id="glyph470" class="process">
            <bbox y="5.0" x="5.0" h="10.0" w="10.0"/>
        </glyph>
        <glyph id="glyph2178" class="simple chemical">
            <label text="C01762"/>
            <bbox y="254.0" x="2805.0" h="30.0" w="30.0"/>
        </glyph>
        <glyph id="glyph2901" class="process">
            <bbox y="303.0" x="2815.0" h="10.0" w="10.0"/>
        </glyph>
        <glyph id="glyph1433" class="simple chemical">
            <label text="C16352"/>
            <bbox y="219.0" x="2847.0" h="30.0" w="30.0"/>
        </glyph>
        <glyph id="glyph3027" class="process">
            <bbox y="229.0" x="2891.5" h="10.0" w="10.0"/>
        </glyph>
        <glyph id="glyph1892" class="simple chemical">
            <label text="C01103"/>
            <bbox y="347.0" x="2299.0" h="30.0" w="30.0"/>
        </glyph>
        <glyph id="glyph246" class="process">
            <bbox y="5.0" x="5.0" h="10.0" w="10.0"/>
        </glyph>
        <glyph id="glyph2049" class="simple chemical">
            <label text="C00294"/>
            <bbox y="254.0" x="2746.0" h="30.0" w="30.0"/>
        </glyph>
        <glyph id="glyph2915" class="process">
            <bbox y="303.0" x="2756.0" h="10.0" w="10.0"/>
        </glyph>
        <glyph id="glyph1281" class="simple chemical">
            <label text="C02350"/>
            <bbox y="691.0" x="2910.0" h="30.0" w="30.0"/>
        </glyph>
        <glyph id="glyph180" class="process">
            <bbox y="879.0" x="2920.0" h="10.0" w="10.0"/>
        </glyph>
        <glyph id="glyph2543" class="simple chemical">
            <label text="C12248"/>
            <bbox y="530.0" x="2910.0" h="30.0" w="30.0"/>
        </glyph>
        <glyph id="glyph733" class="process">
            <bbox y="620.5" x="2920.0" h="10.0" w="10.0"/>
        </glyph>
        <glyph id="glyph854" class="process">
            <bbox y="492.0" x="2815.0" h="10.0" w="10.0"/>
        </glyph>
        <glyph id="glyph1552" class="simple chemical">
            <label text="C11821"/>
            <bbox y="530.0" x="2805.0" h="30.0" w="30.0"/>
        </glyph>
        <glyph id="glyph817" class="process">
            <bbox y="540.0" x="2867.5" h="10.0" w="10.0"/>
        </glyph>
        <glyph id="glyph943" class="process">
            <bbox y="440.0" x="2500.0" h="10.0" w="10.0"/>
        </glyph>
        <glyph id="glyph2568" class="simple chemical">
            <label text="C00475"/>
            <bbox y="474.0" x="2490.0" h="30.0" w="30.0"/>
        </glyph>
        <glyph id="glyph2971" class="process">
            <bbox y="484.0" x="2536.0" h="10.0" w="10.0"/>
        </glyph>
        <glyph id="glyph1820" class="simple chemical">
            <label text="C00299"/>
            <bbox y="386.0" x="2490.0" h="30.0" w="30.0"/>
        </glyph>
        <glyph id="glyph2963" class="process">
            <bbox y="396.0" x="2536.0" h="10.0" w="10.0"/>
        </glyph>
        <glyph id="glyph230" class="process">
            <bbox y="5.0" x="5.0" h="10.0" w="10.0"/>
        </glyph>
        <glyph id="glyph345" class="process">
            <bbox y="5.0" x="5.0" h="10.0" w="10.0"/>
        </glyph>
        <glyph id="glyph2930" class="process">
            <bbox y="612.0" x="2265.0" h="10.0" w="10.0"/>
        </glyph>
        <glyph id="glyph1606" class="simple chemical">
            <label text="C00458"/>
            <bbox y="564.0" x="2255.0" h="30.0" w="30.0"/>
        </glyph>
        <glyph id="glyph2883" class="process">
            <bbox y="574.0" x="2304.5" h="10.0" w="10.0"/>
        </glyph>
        <glyph id="glyph1767" class="simple chemical">
            <label text="C00438"/>
            <bbox y="826.0" x="2192.0" h="30.0" w="30.0"/>
        </glyph>
        <glyph id="glyph659" class="process">
            <bbox y="5.0" x="5.0" h="10.0" w="10.0"/>
        </glyph>
        <glyph id="glyph2253" class="simple chemical">
            <label text="C00337"/>
            <bbox y="733.0" x="2192.0" h="30.0" w="30.0"/>
        </glyph>
        <glyph id="glyph868" class="process">
            <bbox y="789.5" x="2202.0" h="10.0" w="10.0"/>
        </glyph>
        <glyph id="glyph879" class="process">
            <bbox y="696.5" x="2202.0" h="10.0" w="10.0"/>
        </glyph>
        <glyph id="glyph2809" class="simple chemical">
            <label text="C00295"/>
            <bbox y="640.0" x="2192.0" h="30.0" w="30.0"/>
        </glyph>
        <glyph id="glyph483" class="process">
            <bbox y="5.0" x="5.0" h="10.0" w="10.0"/>
        </glyph>
        <glyph id="glyph1764" class="simple chemical">
            <label text="C00364"/>
            <bbox y="716.0" x="2413.0" h="30.0" w="30.0"/>
        </glyph>
        <glyph id="glyph3641" class="process">
            <bbox y="684.5" x="2388.0" h="10.0" w="10.0"/>
        </glyph>
        <glyph id="glyph845" class="process">
            <bbox y="726.0" x="2216.5" h="10.0" w="10.0"/>
        </glyph>
        <glyph id="glyph1610" class="simple chemical">
            <label text="C21028"/>
            <bbox y="716.0" x="2158.0" h="30.0" w="30.0"/>
        </glyph>
        <glyph id="glyph2983" class="process">
            <bbox y="726.0" x="2132.0" h="10.0" w="10.0"/>
        </glyph>
        <glyph id="glyph1809" class="simple chemical">
            <label text="C00499"/>
            <bbox y="1047.0" x="2910.0" h="30.0" w="30.0"/>
        </glyph>
        <glyph id="glyph385" class="process">
            <bbox y="5.0" x="5.0" h="10.0" w="10.0"/>
        </glyph>
        <glyph id="glyph1578" class="simple chemical">
            <label text="C00387"/>
            <bbox y="254.0" x="2887.0" h="30.0" w="30.0"/>
        </glyph>
        <glyph id="glyph2913" class="process">
            <bbox y="303.0" x="2897.0" h="10.0" w="10.0"/>
        </glyph>
        <glyph id="glyph2917" class="process">
            <bbox y="225.0" x="2815.0" h="10.0" w="10.0"/>
        </glyph>
        <glyph id="glyph2244" class="simple chemical">
            <label text="C00655"/>
            <bbox y="176.0" x="2805.0" h="30.0" w="30.0"/>
        </glyph>
        <glyph id="glyph2860" class="process">
            <bbox y="186.0" x="2856.0" h="10.0" w="10.0"/>
        </glyph>
        <glyph id="glyph2137" class="simple chemical">
            <label text="C05267"/>
            <bbox y="1005.0" x="1098.0" h="30.0" w="30.0"/>
        </glyph>
        <glyph id="glyph870" class="process">
            <bbox y="1062.5" x="1108.0" h="10.0" w="10.0"/>
        </glyph>
        <glyph id="glyph2198" class="simple chemical">
            <label text="C05269"/>
            <bbox y="1005.0" x="1037.0" h="30.0" w="30.0"/>
        </glyph>
        <glyph id="glyph874" class="process">
            <bbox y="1062.5" x="1047.0" h="10.0" w="10.0"/>
        </glyph>
        <glyph id="glyph871" class="process">
            <bbox y="1062.5" x="986.0" h="10.0" w="10.0"/>
        </glyph>
        <glyph id="glyph2024" class="simple chemical">
            <label text="C00332"/>
            <bbox y="1005.0" x="976.0" h="30.0" w="30.0"/>
        </glyph>
        <glyph id="glyph208" class="process">
            <bbox y="5.0" x="5.0" h="10.0" w="10.0"/>
        </glyph>
        <glyph id="glyph2411" class="simple chemical">
            <label text="C01251"/>
            <bbox y="1315.0" x="1883.0" h="30.0" w="30.0"/>
        </glyph>
        <glyph id="glyph884" class="process">
            <bbox y="1325.0" x="1939.5" h="10.0" w="10.0"/>
        </glyph>
        <glyph id="glyph1045" class="simple chemical">
            <label text="C05519"/>
            <bbox y="1194.0" x="2548.0" h="30.0" w="30.0"/>
        </glyph>
        <glyph id="glyph991" class="process">
            <bbox y="1204.0" x="2517.0" h="10.0" w="10.0"/>
        </glyph>
        <glyph id="glyph951" class="process">
            <bbox y="1262.0" x="2382.0" h="10.0" w="10.0"/>
        </glyph>
        <glyph id="glyph2050" class="simple chemical">
            <label text="C01242"/>
            <bbox y="1252.0" x="2416.0" h="30.0" w="30.0"/>
        </glyph>
        <glyph id="glyph247" class="process">
            <bbox y="5.0" x="5.0" h="10.0" w="10.0"/>
        </glyph>
        <glyph id="glyph2060" class="simple chemical">
            <label text="C01041"/>
            <bbox y="252.0" x="2334.0" h="30.0" w="30.0"/>
        </glyph>
        <glyph id="glyph1373" class="simple chemical">
            <label text="C05422"/>
            <bbox y="296.0" x="2334.0" h="30.0" w="30.0"/>
        </glyph>
        <glyph id="glyph2048" class="simple chemical">
            <label text="C04738"/>
            <bbox y="74.0" x="1593.0" h="30.0" w="30.0"/>
        </glyph>
        <glyph id="glyph3032" class="process">
            <bbox y="84.0" x="1636.5" h="10.0" w="10.0"/>
        </glyph>
        <glyph id="glyph1422" class="simple chemical">
            <label text="C01094"/>
            <bbox y="701.0" x="1300.0" h="30.0" w="30.0"/>
        </glyph>
        <glyph id="glyph2798" class="simple chemical">
            <label text="C00842"/>
            <bbox y="228.0" x="1662.0" h="30.0" w="30.0"/>
        </glyph>
        <glyph id="glyph995" class="process">
            <bbox y="195.5" x="1672.0" h="10.0" w="10.0"/>
        </glyph>
        <glyph id="glyph1774" class="simple chemical">
            <label text="C00446"/>
            <bbox y="275.0" x="1438.0" h="30.0" w="30.0"/>
        </glyph>
        <glyph id="glyph611" class="process">
            <bbox y="5.0" x="5.0" h="10.0" w="10.0"/>
        </glyph>
        <glyph id="glyph1618" class="simple chemical">
            <label text="C00498"/>
            <bbox y="394.0" x="1527.0" h="30.0" w="30.0"/>
        </glyph>
        <glyph id="glyph373" class="process">
            <bbox y="5.0" x="5.0" h="10.0" w="10.0"/>
        </glyph>
        <glyph id="glyph500" class="process">
            <bbox y="5.0" x="5.0" h="10.0" w="10.0"/>
        </glyph>
        <glyph id="glyph392" class="process">
            <bbox y="5.0" x="5.0" h="10.0" w="10.0"/>
        </glyph>
        <glyph id="glyph3105" class="process">
            <bbox y="316.5" x="1537.0" h="10.0" w="10.0"/>
        </glyph>
        <glyph id="glyph2402" class="simple chemical">
            <label text="C00369"/>
            <bbox y="275.0" x="1527.0" h="30.0" w="30.0"/>
        </glyph>
        <glyph id="glyph579" class="process">
            <bbox y="5.0" x="5.0" h="10.0" w="10.0"/>
        </glyph>
        <glyph id="glyph1132" class="simple chemical">
            <label text="C06156"/>
            <bbox y="733.0" x="1516.0" h="30.0" w="30.0"/>
        </glyph>
        <glyph id="glyph560" class="process">
            <bbox y="5.0" x="5.0" h="10.0" w="10.0"/>
        </glyph>
        <glyph id="glyph1691" class="simple chemical">
            <label text="C02527"/>
            <bbox y="1373.0" x="920.0" h="30.0" w="30.0"/>
        </glyph>
        <glyph id="glyph377" class="process">
            <bbox y="5.0" x="5.0" h="10.0" w="10.0"/>
        </glyph>
        <glyph id="glyph2762" class="simple chemical">
            <label text="C04043"/>
            <bbox y="603.0" x="2894.0" h="30.0" w="30.0"/>
        </glyph>
        <glyph id="glyph3768" class="process">
            <bbox y="632.0" x="2904.0" h="10.0" w="10.0"/>
        </glyph>
        <glyph id="glyph2664" class="simple chemical">
            <label text="C00909"/>
            <bbox y="541.0" x="396.0" h="30.0" w="30.0"/>
        </glyph>
        <glyph id="glyph934" class="process">
            <bbox y="551.0" x="451.5" h="10.0" w="10.0"/>
        </glyph>
        <glyph id="glyph2634" class="simple chemical">
            <label text="C02165"/>
            <bbox y="541.0" x="329.0" h="30.0" w="30.0"/>
        </glyph>
        <glyph id="glyph3063" class="process">
            <bbox y="551.0" x="372.5" h="10.0" w="10.0"/>
        </glyph>
        <glyph id="glyph1903" class="simple chemical">
            <label text="C03170"/>
            <bbox y="2053.0" x="3357.0" h="30.0" w="30.0"/>
        </glyph>
        <glyph id="glyph2959" class="process">
            <bbox y="2063.0" x="3329.5" h="10.0" w="10.0"/>
        </glyph>
        <glyph id="glyph737" class="process">
            <bbox y="907.0" x="2121.0" h="10.0" w="10.0"/>
        </glyph>
        <glyph id="glyph2548" class="simple chemical">
            <label text="C01005"/>
            <bbox y="897.0" x="2189.0" h="30.0" w="30.0"/>
        </glyph>
        <glyph id="glyph239" class="process">
            <bbox y="5.0" x="5.0" h="10.0" w="10.0"/>
        </glyph>
        <glyph id="glyph2030" class="simple chemical">
            <label text="C00418"/>
            <bbox y="1437.0" x="837.0" h="30.0" w="30.0"/>
        </glyph>
        <glyph id="glyph498" class="process">
            <bbox y="5.0" x="5.0" h="10.0" w="10.0"/>
        </glyph>
        <glyph id="glyph1715" class="simple chemical">
            <label text="C00356"/>
            <bbox y="1352.0" x="2235.0" h="30.0" w="30.0"/>
        </glyph>
        <glyph id="glyph597" class="process">
            <bbox y="5.0" x="5.0" h="10.0" w="10.0"/>
        </glyph>
        <glyph id="glyph315" class="process">
            <bbox y="5.0" x="5.0" h="10.0" w="10.0"/>
        </glyph>
        <glyph id="glyph2821" class="simple chemical">
            <label text="C00568"/>
            <bbox y="525.0" x="3235.0" h="30.0" w="30.0"/>
        </glyph>
        <glyph id="glyph621" class="process">
            <bbox y="5.0" x="5.0" h="10.0" w="10.0"/>
        </glyph>
        <glyph id="glyph2016" class="simple chemical">
            <label text="C01236"/>
            <bbox y="424.0" x="1849.0" h="30.0" w="30.0"/>
        </glyph>
        <glyph id="glyph738" class="process">
            <bbox y="434.0" x="1936.5" h="10.0" w="10.0"/>
        </glyph>
        <glyph id="glyph2723" class="simple chemical">
            <label text="C05382"/>
            <clone/>
            <bbox y="667.0" x="1801.0" h="30.0" w="30.0"/>
        </glyph>
        <glyph id="glyph465" class="process">
            <bbox y="5.0" x="5.0" h="10.0" w="10.0"/>
        </glyph>
        <glyph id="glyph496" class="process">
            <bbox y="5.0" x="5.0" h="10.0" w="10.0"/>
        </glyph>
        <glyph id="glyph469" class="process">
            <bbox y="5.0" x="5.0" h="10.0" w="10.0"/>
        </glyph>
        <glyph id="glyph992" class="process">
            <bbox y="342.0" x="2856.0" h="10.0" w="10.0"/>
        </glyph>
        <glyph id="glyph1747" class="simple chemical">
            <label text="C00385"/>
            <bbox y="332.0" x="2805.0" h="30.0" w="30.0"/>
        </glyph>
        <glyph id="glyph831" class="process">
            <bbox y="393.0" x="2815.0" h="10.0" w="10.0"/>
        </glyph>
        <glyph id="glyph1803" class="simple chemical">
            <label text="C00360"/>
            <bbox y="290.0" x="2560.0" h="30.0" w="30.0"/>
        </glyph>
        <glyph id="glyph2966" class="process">
            <bbox y="300.0" x="2533.5" h="10.0" w="10.0"/>
        </glyph>
        <glyph id="glyph314" class="process">
            <bbox y="5.0" x="5.0" h="10.0" w="10.0"/>
        </glyph>
        <glyph id="glyph1462" class="simple chemical">
            <label text="C00559"/>
            <bbox y="290.0" x="2487.0" h="30.0" w="30.0"/>
        </glyph>
        <glyph id="glyph3432" class="process">
            <bbox y="324.0" x="2497.0" h="10.0" w="10.0"/>
        </glyph>
        <glyph id="glyph2865" class="process">
            <bbox y="252.0" x="2999.5" h="10.0" w="10.0"/>
        </glyph>
        <glyph id="glyph1957" class="simple chemical">
            <label text="C00361"/>
            <bbox y="242.0" x="2949.0" h="30.0" w="30.0"/>
        </glyph>
        <glyph id="glyph3486" class="process">
            <bbox y="276.0" x="2959.0" h="10.0" w="10.0"/>
        </glyph>
        <glyph id="glyph3092" class="process">
            <bbox y="300.0" x="2991.0" h="10.0" w="10.0"/>
        </glyph>
        <glyph id="glyph1718" class="simple chemical">
            <label text="C00330"/>
            <bbox y="290.0" x="3013.0" h="30.0" w="30.0"/>
        </glyph>
        <glyph id="glyph427" class="process">
            <bbox y="5.0" x="5.0" h="10.0" w="10.0"/>
        </glyph>
        <glyph id="glyph3067" class="process">
            <bbox y="1725.0" x="642.0" h="10.0" w="10.0"/>
        </glyph>
        <glyph id="glyph2604" class="simple chemical">
            <label text="C01953"/>
            <bbox y="1715.0" x="599.0" h="30.0" w="30.0"/>
        </glyph>
        <glyph id="glyph3673" class="process">
            <bbox y="1744.5" x="609.0" h="10.0" w="10.0"/>
        </glyph>
        <glyph id="glyph2632" class="simple chemical">
            <label text="C05138"/>
            <bbox y="1715.0" x="665.0" h="30.0" w="30.0"/>
        </glyph>
        <glyph id="glyph3197" class="process">
            <bbox y="1725.0" x="705.0" h="10.0" w="10.0"/>
        </glyph>
        <glyph id="glyph2823" class="simple chemical">
            <label text="C01227"/>
            <bbox y="1715.0" x="725.0" h="30.0" w="30.0"/>
        </glyph>
        <glyph id="glyph3234" class="process">
            <bbox y="1725.0" x="765.0" h="10.0" w="10.0"/>
        </glyph>
        <glyph id="glyph576" class="process">
            <bbox y="5.0" x="5.0" h="10.0" w="10.0"/>
        </glyph>
        <glyph id="glyph3601" class="process">
            <bbox y="346.0" x="3229.5" h="10.0" w="10.0"/>
        </glyph>
        <glyph id="glyph1434" class="simple chemical">
            <label text="C04895"/>
            <bbox y="336.0" x="3198.0" h="30.0" w="30.0"/>
        </glyph>
        <glyph id="glyph3513" class="process">
            <bbox y="368.5" x="3208.0" h="10.0" w="10.0"/>
        </glyph>
        <glyph id="glyph593" class="process">
            <bbox y="5.0" x="5.0" h="10.0" w="10.0"/>
        </glyph>
        <glyph id="glyph799" class="process">
            <bbox y="574.0" x="2643.5" h="10.0" w="10.0"/>
        </glyph>
        <glyph id="glyph426" class="process">
            <bbox y="5.0" x="5.0" h="10.0" w="10.0"/>
        </glyph>
        <glyph id="glyph2526" class="simple chemical">
            <label text="C00355"/>
            <bbox y="564.0" x="2690.0" h="30.0" w="30.0"/>
        </glyph>
        <glyph id="glyph791" class="process">
            <bbox y="574.0" x="2758.5" h="10.0" w="10.0"/>
        </glyph>
        <glyph id="glyph3731" class="process">
            <bbox y="593.5" x="2817.0" h="10.0" w="10.0"/>
        </glyph>
        <glyph id="glyph646" class="process">
            <bbox y="5.0" x="5.0" h="10.0" w="10.0"/>
        </glyph>
        <glyph id="glyph781" class="process">
            <bbox y="574.0" x="2877.5" h="10.0" w="10.0"/>
        </glyph>
        <glyph id="glyph1778" class="simple chemical">
            <label text="C03758"/>
            <bbox y="564.0" x="2807.0" h="30.0" w="30.0"/>
        </glyph>
        <glyph id="glyph460" class="process">
            <bbox y="5.0" x="5.0" h="10.0" w="10.0"/>
        </glyph>
        <glyph id="glyph2676" class="simple chemical">
            <label text="C05587"/>
            <bbox y="603.0" x="2807.0" h="30.0" w="30.0"/>
        </glyph>
        <glyph id="glyph3770" class="process">
            <bbox y="632.0" x="2817.0" h="10.0" w="10.0"/>
        </glyph>
        <glyph id="glyph2671" class="simple chemical">
            <label text="C05581"/>
            <bbox y="641.0" x="2807.0" h="30.0" w="30.0"/>
        </glyph>
        <glyph id="glyph528" class="process">
            <bbox y="5.0" x="5.0" h="10.0" w="10.0"/>
        </glyph>
        <glyph id="glyph3232" class="process">
            <bbox y="574.0" x="2967.0" h="10.0" w="10.0"/>
        </glyph>
        <glyph id="glyph556" class="process">
            <bbox y="5.0" x="5.0" h="10.0" w="10.0"/>
        </glyph>
        <glyph id="glyph1775" class="simple chemical">
            <label text="C00547"/>
            <bbox y="564.0" x="2928.0" h="30.0" w="30.0"/>
        </glyph>
        <glyph id="glyph3007" class="process">
            <bbox y="608.5" x="2938.0" h="10.0" w="10.0"/>
        </glyph>
        <glyph id="glyph323" class="process">
            <bbox y="5.0" x="5.0" h="10.0" w="10.0"/>
        </glyph>
        <glyph id="glyph922" class="process">
            <bbox y="643.0" x="2984.0" h="10.0" w="10.0"/>
        </glyph>
        <glyph id="glyph2781" class="simple chemical">
            <label text="C05577"/>
            <bbox y="633.0" x="2928.0" h="30.0" w="30.0"/>
        </glyph>
        <glyph id="glyph331" class="process">
            <bbox y="5.0" x="5.0" h="10.0" w="10.0"/>
        </glyph>
        <glyph id="glyph2195" class="simple chemical">
            <label text="C05588"/>
            <bbox y="564.0" x="3047.0" h="30.0" w="30.0"/>
        </glyph>
        <glyph id="glyph3201" class="process">
            <bbox y="574.0" x="3086.5" h="10.0" w="10.0"/>
        </glyph>
        <glyph id="glyph1192" class="simple chemical">
            <label text="C00788"/>
            <bbox y="564.0" x="2986.0" h="30.0" w="30.0"/>
        </glyph>
        <glyph id="glyph3162" class="process">
            <bbox y="574.0" x="3026.5" h="10.0" w="10.0"/>
        </glyph>
        <glyph id="glyph2475" class="simple chemical">
            <label text="C05583"/>
            <bbox y="564.0" x="3106.0" h="30.0" w="30.0"/>
        </glyph>
        <glyph id="glyph3005" class="process">
            <bbox y="608.5" x="3116.0" h="10.0" w="10.0"/>
        </glyph>
        <glyph id="glyph1178" class="simple chemical">
            <label text="C05589"/>
            <bbox y="531.0" x="3020.0" h="30.0" w="30.0"/>
        </glyph>
        <glyph id="glyph395" class="process">
            <bbox y="5.0" x="5.0" h="10.0" w="10.0"/>
        </glyph>
        <glyph id="glyph1894" class="simple chemical">
            <label text="C01693"/>
            <bbox y="434.0" x="2826.0" h="30.0" w="30.0"/>
        </glyph>
        <glyph id="glyph3104" class="process">
            <bbox y="444.0" x="2868.0" h="10.0" w="10.0"/>
        </glyph>
        <glyph id="glyph2427" class="simple chemical">
            <label text="C05578"/>
            <bbox y="475.0" x="2890.0" h="30.0" w="30.0"/>
        </glyph>
        <glyph id="glyph3111" class="process">
            <bbox y="485.0" x="2931.5" h="10.0" w="10.0"/>
        </glyph>
        <glyph id="glyph2693" class="simple chemical">
            <label text="C00705"/>
            <bbox y="564.0" x="2334.0" h="30.0" w="30.0"/>
        </glyph>
        <glyph id="glyph2888" class="process">
            <bbox y="574.0" x="2383.5" h="10.0" w="10.0"/>
        </glyph>
        <glyph id="glyph1851" class="simple chemical">
            <label text="C00628"/>
            <bbox y="691.0" x="2739.0" h="30.0" w="30.0"/>
        </glyph>
        <glyph id="glyph3499" class="process">
            <bbox y="701.0" x="2773.5" h="10.0" w="10.0"/>
        </glyph>
        <glyph id="glyph1021" class="simple chemical">
            <label text="C02167"/>
            <bbox y="691.0" x="2788.0" h="30.0" w="30.0"/>
        </glyph>
        <glyph id="glyph3647" class="process">
            <bbox y="701.0" x="2819.0" h="10.0" w="10.0"/>
        </glyph>
        <glyph id="glyph1121" class="simple chemical">
            <label text="C05585"/>
            <bbox y="691.0" x="2683.0" h="30.0" w="30.0"/>
        </glyph>
        <glyph id="glyph3309" class="process">
            <bbox y="701.0" x="2721.0" h="10.0" w="10.0"/>
        </glyph>
        <glyph id="glyph2610" class="simple chemical">
            <label text="C00459"/>
            <bbox y="654.0" x="2378.0" h="30.0" w="30.0"/>
        </glyph>
        <glyph id="glyph3089" class="process">
            <bbox y="633.0" x="2388.0" h="10.0" w="10.0"/>
        </glyph>
        <glyph id="glyph3202" class="process">
            <bbox y="730.0" x="2587.0" h="10.0" w="10.0"/>
        </glyph>
        <glyph id="glyph2225" class="simple chemical">
            <label text="C01179"/>
            <bbox y="691.0" x="2577.0" h="30.0" w="30.0"/>
        </glyph>
        <glyph id="glyph3267" class="process">
            <bbox y="701.0" x="2616.0" h="10.0" w="10.0"/>
        </glyph>
        <glyph id="glyph1251" class="simple chemical">
            <label text="C00558"/>
            <bbox y="139.0" x="2108.0" h="30.0" w="30.0"/>
        </glyph>
        <glyph id="glyph227" class="process">
            <bbox y="5.0" x="5.0" h="10.0" w="10.0"/>
        </glyph>
        <glyph id="glyph2885" class="process">
            <bbox y="1549.0" x="1051.0" h="10.0" w="10.0"/>
        </glyph>
        <glyph id="glyph1890" class="simple chemical">
            <label text="C05440"/>
            <bbox y="1539.0" x="1002.0" h="30.0" w="30.0"/>
        </glyph>
        <glyph id="glyph3515" class="process">
            <bbox y="1549.0" x="987.5" h="10.0" w="10.0"/>
        </glyph>
        <glyph id="glyph1112" class="simple chemical">
            <label text="C15777"/>
            <clone/>
            <bbox y="1539.0" x="911.0" h="30.0" w="30.0"/>
        </glyph>
        <glyph id="glyph3635" class="process">
            <bbox y="1549.0" x="942.0" h="10.0" w="10.0"/>
        </glyph>
        <glyph id="glyph2058" class="simple chemical">
            <label text="C01010"/>
            <clone/>
            <bbox y="1469.0" x="3383.0" h="30.0" w="30.0"/>
        </glyph>
        <glyph id="glyph3279" class="process">
            <bbox y="1479.0" x="3421.5" h="10.0" w="10.0"/>
        </glyph>
        <glyph id="glyph2891" class="process">
            <bbox y="650.0" x="2305.0" h="10.0" w="10.0"/>
        </glyph>
        <glyph id="glyph1813" class="simple chemical">
            <label text="C00460"/>
            <bbox y="640.0" x="2255.0" h="30.0" w="30.0"/>
        </glyph>
        <glyph id="glyph657" class="process">
            <bbox y="5.0" x="5.0" h="10.0" w="10.0"/>
        </glyph>
        <glyph id="glyph1675" class="simple chemical">
            <label text="C01346"/>
            <bbox y="640.0" x="2335.0" h="30.0" w="30.0"/>
        </glyph>
        <glyph id="glyph2890" class="process">
            <bbox y="650.0" x="2384.0" h="10.0" w="10.0"/>
        </glyph>
        <glyph id="glyph2830" class="simple chemical">
            <label text="C05125"/>
            <bbox y="1177.0" x="1921.0" h="30.0" w="30.0"/>
        </glyph>
        <glyph id="glyph316" class="process">
            <bbox y="5.0" x="5.0" h="10.0" w="10.0"/>
        </glyph>
        <glyph id="glyph2090" class="simple chemical">
            <label text="C04272"/>
            <bbox y="1208.0" x="2823.0" h="30.0" w="30.0"/>
        </glyph>
        <glyph id="glyph3665" class="process">
            <bbox y="1237.5" x="2833.0" h="10.0" w="10.0"/>
        </glyph>
        <glyph id="glyph3178" class="process">
            <bbox y="1802.0" x="912.0" h="10.0" w="10.0"/>
        </glyph>
        <glyph id="glyph2767" class="simple chemical">
            <label text="C03586"/>
            <bbox y="1762.0" x="902.0" h="30.0" w="30.0"/>
        </glyph>
        <glyph id="glyph333" class="process">
            <bbox y="5.0" x="5.0" h="10.0" w="10.0"/>
        </glyph>
        <glyph id="glyph1208" class="simple chemical">
            <label text="C15786"/>
            <bbox y="1939.0" x="261.0" h="30.0" w="30.0"/>
        </glyph>
        <glyph id="glyph3597" class="process">
            <bbox y="1949.0" x="293.0" h="10.0" w="10.0"/>
        </glyph>
        <glyph id="glyph1971" class="simple chemical">
            <label text="C01414"/>
            <bbox y="1539.0" x="25.0" h="30.0" w="30.0"/>
        </glyph>
        <glyph id="glyph676" class="process">
            <bbox y="1549.0" x="169.5" h="10.0" w="10.0"/>
        </glyph>
        <glyph id="glyph1643" class="simple chemical">
            <label text="C11878"/>
            <bbox y="1636.0" x="239.0" h="30.0" w="30.0"/>
        </glyph>
        <glyph id="glyph3482" class="process">
            <bbox y="1671.0" x="249.0" h="10.0" w="10.0"/>
        </glyph>
        <glyph id="glyph2199" class="simple chemical">
            <label text="C01182"/>
            <clone/>
            <bbox y="1637.0" x="1536.0" h="30.0" w="30.0"/>
        </glyph>
        <glyph id="glyph198" class="process">
            <bbox y="5.0" x="5.0" h="10.0" w="10.0"/>
        </glyph>
        <glyph id="glyph2775" class="simple chemical">
            <label text="C01273"/>
            <bbox y="1809.0" x="1293.0" h="30.0" w="30.0"/>
        </glyph>
        <glyph id="glyph3160" class="process">
            <bbox y="1819.0" x="1302.0" h="10.0" w="10.0"/>
        </glyph>
        <glyph id="glyph1044" class="simple chemical">
            <label text="C02923"/>
            <bbox y="1877.0" x="1221.0" h="30.0" w="30.0"/>
        </glyph>
        <glyph id="glyph3532" class="process">
            <bbox y="1887.0" x="1254.5" h="10.0" w="10.0"/>
        </glyph>
        <glyph id="glyph2366" class="simple chemical">
            <label text="C06729"/>
            <bbox y="2048.0" x="1132.0" h="30.0" w="30.0"/>
        </glyph>
        <glyph id="glyph3596" class="process">
            <bbox y="2058.0" x="1164.5" h="10.0" w="10.0"/>
        </glyph>
        <glyph id="glyph1828" class="simple chemical">
            <label text="C06730"/>
            <bbox y="2048.0" x="1177.0" h="30.0" w="30.0"/>
        </glyph>
        <glyph id="glyph2934" class="process">
            <bbox y="2058.0" x="1225.0" h="10.0" w="10.0"/>
        </glyph>
        <glyph id="glyph1930" class="simple chemical">
            <label text="C07111"/>
            <bbox y="2179.0" x="1413.0" h="30.0" w="30.0"/>
        </glyph>
        <glyph id="glyph982" class="process">
            <bbox y="2189.0" x="1465.0" h="10.0" w="10.0"/>
        </glyph>
        <glyph id="glyph2430" class="simple chemical">
            <label text="C06551"/>
            <bbox y="1652.0" x="1167.0" h="30.0" w="30.0"/>
        </glyph>
        <glyph id="glyph3606" class="process">
            <bbox y="1640.5" x="1177.0" h="10.0" w="10.0"/>
        </glyph>
        <glyph id="glyph2227" class="simple chemical">
            <label text="C06554"/>
            <bbox y="1522.0" x="1208.0" h="30.0" w="30.0"/>
        </glyph>
        <glyph id="glyph3587" class="process">
            <bbox y="1553.5" x="1218.0" h="10.0" w="10.0"/>
        </glyph>
        <glyph id="glyph3716" class="process">
            <bbox y="1549.0" x="1362.0" h="10.0" w="10.0"/>
        </glyph>
        <glyph id="glyph1432" class="simple chemical">
            <label text="C05382"/>
            <clone/>
            <bbox y="1519.0" x="1352.0" h="30.0" w="30.0"/>
        </glyph>
        <glyph id="glyph432" class="process">
            <bbox y="5.0" x="5.0" h="10.0" w="10.0"/>
        </glyph>
        <glyph id="glyph1023" class="simple chemical">
            <label text="C01182"/>
            <clone/>
            <bbox y="1637.0" x="1352.0" h="30.0" w="30.0"/>
        </glyph>
        <glyph id="glyph521" class="process">
            <bbox y="5.0" x="5.0" h="10.0" w="10.0"/>
        </glyph>
        <glyph id="glyph2640" class="simple chemical">
            <label text="C06755"/>
            <bbox y="1746.0" x="1961.0" h="30.0" w="30.0"/>
        </glyph>
        <glyph id="glyph803" class="process">
            <bbox y="1811.0" x="1971.0" h="10.0" w="10.0"/>
        </glyph>
        <glyph id="glyph2791" class="simple chemical">
            <label text="C00530"/>
            <bbox y="2062.0" x="2170.0" h="30.0" w="30.0"/>
        </glyph>
        <glyph id="glyph3571" class="process">
            <bbox y="2072.0" x="2202.0" h="10.0" w="10.0"/>
        </glyph>
        <glyph id="glyph2214" class="simple chemical">
            <label text="C04623"/>
            <bbox y="2000.0" x="1960.0" h="30.0" w="30.0"/>
        </glyph>
        <glyph id="glyph3115" class="process">
            <bbox y="2041.5" x="1970.0" h="10.0" w="10.0"/>
        </glyph>
        <glyph id="glyph582" class="process">
            <bbox y="5.0" x="5.0" h="10.0" w="10.0"/>
        </glyph>
        <glyph id="glyph2299" class="simple chemical">
            <label text="C05556"/>
            <bbox y="1692.0" x="2161.0" h="30.0" w="30.0"/>
        </glyph>
        <glyph id="glyph668" class="process">
            <bbox y="5.0" x="5.0" h="10.0" w="10.0"/>
        </glyph>
        <glyph id="glyph1388" class="simple chemical">
            <label text="C01732"/>
            <bbox y="1663.0" x="1960.0" h="30.0" w="30.0"/>
        </glyph>
        <glyph id="glyph184" class="process">
            <bbox y="1673.0" x="2127.5" h="10.0" w="10.0"/>
        </glyph>
        <glyph id="glyph1412" class="simple chemical">
            <label text="C07085"/>
            <bbox y="1935.0" x="1866.0" h="30.0" w="30.0"/>
        </glyph>
        <glyph id="glyph685" class="process">
            <bbox y="1945.0" x="2002.0" h="10.0" w="10.0"/>
        </glyph>
        <glyph id="glyph2780" class="simple chemical">
            <label text="C07087"/>
            <bbox y="1935.0" x="1524.0" h="30.0" w="30.0"/>
        </glyph>
        <glyph id="glyph181" class="process">
            <bbox y="1945.0" x="1705.0" h="10.0" w="10.0"/>
        </glyph>
        <glyph id="glyph1779" class="simple chemical">
            <label text="C06589"/>
            <bbox y="1809.0" x="1177.0" h="30.0" w="30.0"/>
        </glyph>
        <glyph id="glyph3321" class="process">
            <bbox y="1819.0" x="1215.0" h="10.0" w="10.0"/>
        </glyph>
        <glyph id="glyph1046" class="simple chemical">
            <label text="C02526"/>
            <bbox y="1809.0" x="1233.0" h="30.0" w="30.0"/>
        </glyph>
        <glyph id="glyph3207" class="process">
            <bbox y="1819.0" x="1273.0" h="10.0" w="10.0"/>
        </glyph>
        <glyph id="glyph1923" class="simple chemical">
            <label text="C07214"/>
            <bbox y="1843.0" x="1132.0" h="30.0" w="30.0"/>
        </glyph>
        <glyph id="glyph3578" class="process">
            <bbox y="1853.0" x="1164.5" h="10.0" w="10.0"/>
        </glyph>
        <glyph id="glyph1702" class="simple chemical">
            <label text="C06731"/>
            <bbox y="1843.0" x="1221.0" h="30.0" w="30.0"/>
        </glyph>
        <glyph id="glyph3773" class="process">
            <bbox y="1870.0" x="1231.0" h="10.0" w="10.0"/>
        </glyph>
        <glyph id="glyph2300" class="simple chemical">
            <label text="C01542"/>
            <bbox y="2006.0" x="1221.0" h="30.0" w="30.0"/>
        </glyph>
        <glyph id="glyph766" class="process">
            <bbox y="1951.5" x="1231.0" h="10.0" w="10.0"/>
        </glyph>
        <glyph id="glyph1810" class="simple chemical">
            <label text="C06760"/>
            <bbox y="2048.0" x="1253.0" h="30.0" w="30.0"/>
        </glyph>
        <glyph id="glyph859" class="process">
            <bbox y="2058.0" x="1311.0" h="10.0" w="10.0"/>
        </glyph>
        <glyph id="glyph862" class="process">
            <bbox y="2016.0" x="1311.0" h="10.0" w="10.0"/>
        </glyph>
        <glyph id="glyph1849" class="simple chemical">
            <label text="C07478"/>
            <bbox y="2006.0" x="1253.0" h="30.0" w="30.0"/>
        </glyph>
        <glyph id="glyph3626" class="process">
            <bbox y="2037.0" x="1263.0" h="10.0" w="10.0"/>
        </glyph>
        <glyph id="glyph1367" class="simple chemical">
            <label text="C07479"/>
            <bbox y="2006.0" x="1349.0" h="30.0" w="30.0"/>
        </glyph>
        <glyph id="glyph3639" class="process">
            <bbox y="2037.0" x="1359.0" h="10.0" w="10.0"/>
        </glyph>
        <glyph id="glyph2827" class="simple chemical">
            <label text="C11354"/>
            <bbox y="2048.0" x="1349.0" h="30.0" w="30.0"/>
        </glyph>
        <glyph id="glyph752" class="process">
            <bbox y="2058.0" x="1428.0" h="10.0" w="10.0"/>
        </glyph>
        <glyph id="glyph1827" class="simple chemical">
            <label text="C07089"/>
            <bbox y="1779.0" x="1002.0" h="30.0" w="30.0"/>
        </glyph>
        <glyph id="glyph1188" class="simple chemical">
            <label text="C02124"/>
            <bbox y="1779.0" x="919.0" h="30.0" w="30.0"/>
        </glyph>
        <glyph id="glyph3643" class="process">
            <bbox y="1789.0" x="949.0" h="10.0" w="10.0"/>
        </glyph>
        <glyph id="glyph2371" class="simple chemical">
            <label text="C02375"/>
            <bbox y="1779.0" x="959.0" h="30.0" w="30.0"/>
        </glyph>
        <glyph id="glyph3655" class="process">
            <bbox y="1789.0" x="990.5" h="10.0" w="10.0"/>
        </glyph>
        <glyph id="glyph1893" class="simple chemical">
            <label text="C06728"/>
            <bbox y="2006.0" x="1413.0" h="30.0" w="30.0"/>
        </glyph>
        <glyph id="glyph798" class="process">
            <bbox y="2072.0" x="1423.0" h="10.0" w="10.0"/>
        </glyph>
        <glyph id="glyph2758" class="simple chemical">
            <label text="C08061"/>
            <bbox y="1852.0" x="1433.0" h="30.0" w="30.0"/>
        </glyph>
        <glyph id="glyph3359" class="process">
            <bbox y="1862.0" x="1469.5" h="10.0" w="10.0"/>
        </glyph>
        <glyph id="glyph2226" class="simple chemical">
            <label text="C06552"/>
            <bbox y="1609.0" x="1167.0" h="30.0" w="30.0"/>
        </glyph>
        <glyph id="glyph3603" class="process">
            <bbox y="1597.0" x="1177.0" h="10.0" w="10.0"/>
        </glyph>
        <glyph id="glyph1465" class="simple chemical">
            <label text="C06553"/>
            <bbox y="1565.0" x="1167.0" h="30.0" w="30.0"/>
        </glyph>
        <glyph id="glyph368" class="process">
            <bbox y="5.0" x="5.0" h="10.0" w="10.0"/>
        </glyph>
        <glyph id="glyph2564" class="simple chemical">
            <label text="C06555"/>
            <bbox y="1565.0" x="1208.0" h="30.0" w="30.0"/>
        </glyph>
        <glyph id="glyph3576" class="process">
            <bbox y="1597.0" x="1218.0" h="10.0" w="10.0"/>
        </glyph>
        <glyph id="glyph1173" class="simple chemical">
            <label text="C01010"/>
            <clone/>
            <bbox y="1609.0" x="1208.0" h="30.0" w="30.0"/>
        </glyph>
        <glyph id="glyph388" class="process">
            <bbox y="5.0" x="5.0" h="10.0" w="10.0"/>
        </glyph>
        <glyph id="glyph1858" class="simple chemical">
            <label text="C00354"/>
            <bbox y="1560.0" x="1469.0" h="30.0" w="30.0"/>
        </glyph>
        <glyph id="glyph3737" class="process">
            <bbox y="1589.5" x="1479.0" h="10.0" w="10.0"/>
        </glyph>
        <glyph id="glyph1792" class="simple chemical">
            <label text="C05946"/>
            <bbox y="1785.0" x="2096.0" h="30.0" w="30.0"/>
        </glyph>
        <glyph id="glyph168" class="process">
            <bbox y="1795.0" x="2359.5" h="10.0" w="10.0"/>
        </glyph>
        <glyph id="glyph2155" class="simple chemical">
            <label text="C12836"/>
            <bbox y="1746.0" x="2043.0" h="30.0" w="30.0"/>
        </glyph>
        <glyph id="glyph3198" class="process">
            <bbox y="1756.0" x="2083.5" h="10.0" w="10.0"/>
        </glyph>
        <glyph id="glyph2294" class="simple chemical">
            <label text="C12835"/>
            <bbox y="1746.0" x="2104.0" h="30.0" w="30.0"/>
        </glyph>
        <glyph id="glyph3181" class="process">
            <bbox y="1756.0" x="2143.5" h="10.0" w="10.0"/>
        </glyph>
        <glyph id="glyph2326" class="simple chemical">
            <label text="C12834"/>
            <bbox y="1746.0" x="2163.0" h="30.0" w="30.0"/>
        </glyph>
        <glyph id="glyph2886" class="process">
            <bbox y="1756.0" x="2212.5" h="10.0" w="10.0"/>
        </glyph>
        <glyph id="glyph2621" class="simple chemical">
            <label text="C06754"/>
            <bbox y="1856.0" x="1961.0" h="30.0" w="30.0"/>
        </glyph>
        <glyph id="glyph3371" class="process">
            <bbox y="1892.0" x="1971.0" h="10.0" w="10.0"/>
        </glyph>
        <glyph id="glyph1347" class="simple chemical">
            <label text="C06753"/>
            <bbox y="1908.0" x="1961.0" h="30.0" w="30.0"/>
        </glyph>
        <glyph id="glyph3323" class="process">
            <bbox y="1944.5" x="1971.0" h="10.0" w="10.0"/>
        </glyph>
        <glyph id="glyph2076" class="simple chemical">
            <label text="C01213"/>
            <bbox y="1879.0" x="2061.0" h="30.0" w="30.0"/>
        </glyph>
        <glyph id="glyph391" class="process">
            <bbox y="5.0" x="5.0" h="10.0" w="10.0"/>
        </glyph>
        <glyph id="glyph1225" class="simple chemical">
            <label text="C00683"/>
            <bbox y="1554.0" x="2061.0" h="30.0" w="30.0"/>
        </glyph>
        <glyph id="glyph183" class="process">
            <bbox y="1726.5" x="2071.0" h="10.0" w="10.0"/>
        </glyph>
        <glyph id="glyph1263" class="simple chemical">
            <label text="C00988"/>
            <bbox y="1672.0" x="1639.0" h="30.0" w="30.0"/>
        </glyph>
        <glyph id="glyph2938" class="process">
            <bbox y="1682.0" x="1686.5" h="10.0" w="10.0"/>
        </glyph>
        <glyph id="glyph2445" class="simple chemical">
            <label text="C00798"/>
            <bbox y="1539.0" x="1638.0" h="30.0" w="30.0"/>
        </glyph>
        <glyph id="glyph3125" class="process">
            <bbox y="1579.5" x="1648.0" h="10.0" w="10.0"/>
        </glyph>
        <glyph id="glyph2921" class="process">
            <bbox y="1571.0" x="1596.0" h="10.0" w="10.0"/>
        </glyph>
        <glyph id="glyph1753" class="simple chemical">
            <label text="C00445"/>
            <clone/>
            <bbox y="1600.0" x="1586.0" h="30.0" w="30.0"/>
        </glyph>
        <glyph id="glyph3374" class="process">
            <bbox y="1610.0" x="1570.5" h="10.0" w="10.0"/>
        </glyph>
        <glyph id="glyph1006" class="simple chemical">
            <label text="C00692"/>
            <bbox y="733.0" x="1458.0" h="30.0" w="30.0"/>
        </glyph>
        <glyph id="glyph3412" class="process">
            <bbox y="768.5" x="1468.0" h="10.0" w="10.0"/>
        </glyph>
        <glyph id="glyph1882" class="simple chemical">
            <label text="C17542"/>
            <bbox y="1138.0" x="1458.0" h="30.0" w="30.0"/>
        </glyph>
        <glyph id="glyph3650" class="process">
            <bbox y="1168.0" x="1468.0" h="10.0" w="10.0"/>
        </glyph>
        <glyph id="glyph1886" class="simple chemical">
            <label text="C04317"/>
            <bbox y="913.0" x="1227.0" h="30.0" w="30.0"/>
        </glyph>
        <glyph id="glyph3669" class="process">
            <bbox y="923.0" x="1256.0" h="10.0" w="10.0"/>
        </glyph>
        <glyph id="glyph1482" class="simple chemical">
            <label text="C05274"/>
            <bbox y="1285.0" x="1159.0" h="30.0" w="30.0"/>
        </glyph>
        <glyph id="glyph2400" class="simple chemical">
            <label text="C06789"/>
            <bbox y="1455.0" x="1128.0" h="30.0" w="30.0"/>
        </glyph>
        <glyph id="glyph3402" class="process">
            <bbox y="1465.0" x="1162.5" h="10.0" w="10.0"/>
        </glyph>
        <glyph id="glyph558" class="process">
            <bbox y="5.0" x="5.0" h="10.0" w="10.0"/>
        </glyph>
        <glyph id="glyph1748" class="simple chemical">
            <label text="C06790"/>
            <bbox y="1455.0" x="1177.0" h="30.0" w="30.0"/>
        </glyph>
        <glyph id="glyph564" class="process">
            <bbox y="5.0" x="5.0" h="10.0" w="10.0"/>
        </glyph>
        <glyph id="glyph1308" class="simple chemical">
            <label text="C06547"/>
            <clone/>
            <bbox y="1455.0" x="1383.0" h="30.0" w="30.0"/>
        </glyph>
        <glyph id="glyph911" class="process">
            <bbox y="1465.0" x="1439.5" h="10.0" w="10.0"/>
        </glyph>
        <glyph id="glyph1560" class="simple chemical">
            <label text="C00645"/>
            <bbox y="846.0" x="1647.0" h="30.0" w="30.0"/>
        </glyph>
        <glyph id="glyph3365" class="process">
            <bbox y="881.5" x="1657.0" h="10.0" w="10.0"/>
        </glyph>
        <glyph id="glyph1282" class="simple chemical">
            <label text="C00322"/>
            <bbox y="1315.0" x="2086.0" h="30.0" w="30.0"/>
        </glyph>
        <glyph id="glyph2862" class="process">
            <bbox y="1365.5" x="2096.0" h="10.0" w="10.0"/>
        </glyph>
        <glyph id="glyph2554" class="simple chemical">
            <label text="C00527"/>
            <bbox y="1344.0" x="1569.0" h="30.0" w="30.0"/>
        </glyph>
        <glyph id="glyph185" class="process">
            <bbox y="1354.0" x="1736.0" h="10.0" w="10.0"/>
        </glyph>
        <glyph id="glyph1881" class="simple chemical">
            <label text="C01089"/>
            <bbox y="1385.0" x="2149.0" h="30.0" w="30.0"/>
        </glyph>
        <glyph id="glyph3796" class="process">
            <bbox y="1378.5" x="2159.0" h="10.0" w="10.0"/>
        </glyph>
        <glyph id="glyph1499" class="simple chemical">
            <label text="C05688"/>
            <bbox y="1279.0" x="2046.0" h="30.0" w="30.0"/>
        </glyph>
        <glyph id="glyph953" class="process">
            <bbox y="1201.0" x="2056.0" h="10.0" w="10.0"/>
        </glyph>
        <glyph id="glyph867" class="process">
            <bbox y="1062.5" x="1352.0" h="10.0" w="10.0"/>
        </glyph>
        <glyph id="glyph2203" class="simple chemical">
            <label text="C05259"/>
            <bbox y="1005.0" x="1342.0" h="30.0" w="30.0"/>
        </glyph>
        <glyph id="glyph268" class="process">
            <bbox y="5.0" x="5.0" h="10.0" w="10.0"/>
        </glyph>
        <glyph id="glyph875" class="process">
            <bbox y="1062.5" x="1291.0" h="10.0" w="10.0"/>
        </glyph>
        <glyph id="glyph2393" class="simple chemical">
            <label text="C05261"/>
            <bbox y="1005.0" x="1281.0" h="30.0" w="30.0"/>
        </glyph>
        <glyph id="glyph541" class="process">
            <bbox y="5.0" x="5.0" h="10.0" w="10.0"/>
        </glyph>
        <glyph id="glyph1776" class="simple chemical">
            <label text="C05263"/>
            <bbox y="1005.0" x="1220.0" h="30.0" w="30.0"/>
        </glyph>
        <glyph id="glyph872" class="process">
            <bbox y="1062.5" x="1230.0" h="10.0" w="10.0"/>
        </glyph>
        <glyph id="glyph2401" class="simple chemical">
            <label text="C05265"/>
            <bbox y="1005.0" x="1159.0" h="30.0" w="30.0"/>
        </glyph>
        <glyph id="glyph873" class="process">
            <bbox y="1062.5" x="1169.0" h="10.0" w="10.0"/>
        </glyph>
        <glyph id="glyph1838" class="simple chemical">
            <label text="C11437"/>
            <clone/>
            <bbox y="1316.0" x="1374.0" h="30.0" w="30.0"/>
        </glyph>
        <glyph id="glyph219" class="process">
            <bbox y="5.0" x="5.0" h="10.0" w="10.0"/>
        </glyph>
        <glyph id="glyph1283" class="simple chemical">
            <label text="C04691"/>
            <bbox y="1095.0" x="2023.0" h="30.0" w="30.0"/>
        </glyph>
        <glyph id="glyph742" class="process">
            <bbox y="1105.0" x="2105.5" h="10.0" w="10.0"/>
        </glyph>
        <glyph id="glyph2354" class="simple chemical">
            <label text="C02614"/>
            <bbox y="1459.0" x="1960.0" h="30.0" w="30.0"/>
        </glyph>
        <glyph id="glyph702" class="process">
            <bbox y="1571.0" x="1970.0" h="10.0" w="10.0"/>
        </glyph>
        <glyph id="glyph1009" class="simple chemical">
            <label text="C04501"/>
            <bbox y="784.0" x="1516.0" h="30.0" w="30.0"/>
        </glyph>
        <glyph id="glyph3347" class="process">
            <bbox y="768.5" x="1526.0" h="10.0" w="10.0"/>
        </glyph>
        <glyph id="glyph2606" class="simple chemical">
            <label text="C00894"/>
            <bbox y="1409.0" x="1960.0" h="30.0" w="30.0"/>
        </glyph>
        <glyph id="glyph829" class="process">
            <bbox y="1419.0" x="2020.5" h="10.0" w="10.0"/>
        </glyph>
        <glyph id="glyph2192" class="simple chemical">
            <label text="C01170"/>
            <bbox y="817.0" x="1676.0" h="30.0" w="30.0"/>
        </glyph>
        <glyph id="glyph501" class="process">
            <bbox y="5.0" x="5.0" h="10.0" w="10.0"/>
        </glyph>
        <glyph id="glyph2560" class="simple chemical">
            <label text="C00532"/>
            <bbox y="389.0" x="2161.0" h="30.0" w="30.0"/>
        </glyph>
        <glyph id="glyph3167" class="process">
            <bbox y="399.0" x="2201.0" h="10.0" w="10.0"/>
        </glyph>
        <glyph id="glyph1101" class="simple chemical">
            <label text="C04919"/>
            <bbox y="74.0" x="1833.0" h="30.0" w="30.0"/>
        </glyph>
        <glyph id="glyph1053" class="simple chemical">
            <label text="C06024"/>
            <bbox y="74.0" x="1891.0" h="30.0" w="30.0"/>
        </glyph>
        <glyph id="glyph3242" class="process">
            <bbox y="84.0" x="1900.0" h="10.0" w="10.0"/>
        </glyph>
        <glyph id="glyph449" class="process">
            <bbox y="5.0" x="5.0" h="10.0" w="10.0"/>
        </glyph>
        <glyph id="glyph1645" class="simple chemical">
            <label text="C04121"/>
            <bbox y="37.0" x="1857.0" h="30.0" w="30.0"/>
        </glyph>
        <glyph id="glyph808" class="process">
            <bbox y="47.0" x="1921.5" h="10.0" w="10.0"/>
        </glyph>
        <glyph id="glyph1981" class="simple chemical">
            <label text="C01187"/>
            <bbox y="37.0" x="1966.0" h="30.0" w="30.0"/>
        </glyph>
        <glyph id="glyph800" class="process">
            <bbox y="47.0" x="2031.5" h="10.0" w="10.0"/>
        </glyph>
        <glyph id="glyph1127" class="simple chemical">
            <label text="C04478"/>
            <bbox y="37.0" x="2077.0" h="30.0" w="30.0"/>
        </glyph>
        <glyph id="glyph806" class="process">
            <bbox y="47.0" x="2142.5" h="10.0" w="10.0"/>
        </glyph>
        <glyph id="glyph3223" class="process">
            <bbox y="84.0" x="1989.0" h="10.0" w="10.0"/>
        </glyph>
        <glyph id="glyph1293" class="simple chemical">
            <label text="C06251"/>
            <bbox y="74.0" x="2008.0" h="30.0" w="30.0"/>
        </glyph>
        <glyph id="glyph3373" class="process">
            <bbox y="84.0" x="2044.0" h="10.0" w="10.0"/>
        </glyph>
        <glyph id="glyph248" class="process">
            <bbox y="5.0" x="5.0" h="10.0" w="10.0"/>
        </glyph>
        <glyph id="glyph1538" class="simple chemical">
            <label text="C01115"/>
            <bbox y="329.0" x="1457.0" h="30.0" w="30.0"/>
        </glyph>
        <glyph id="glyph3046" class="process">
            <bbox y="372.0" x="1467.0" h="10.0" w="10.0"/>
        </glyph>
        <glyph id="glyph2057" class="simple chemical">
            <label text="C00718"/>
            <bbox y="338.0" x="1527.0" h="30.0" w="30.0"/>
        </glyph>
        <glyph id="glyph3285" class="process">
            <bbox y="376.0" x="1537.0" h="10.0" w="10.0"/>
        </glyph>
        <glyph id="glyph1523" class="simple chemical">
            <label text="G00155"/>
            <bbox y="215.0" x="1340.0" h="30.0" w="30.0"/>
        </glyph>
        <glyph id="glyph3813" class="process">
            <bbox y="240.0" x="1350.0" h="10.0" w="10.0"/>
        </glyph>
        <glyph id="glyph2837" class="simple chemical">
            <label text="G00156"/>
            <bbox y="245.0" x="1340.0" h="30.0" w="30.0"/>
        </glyph>
        <glyph id="glyph3560" class="process">
            <bbox y="276.5" x="1350.0" h="10.0" w="10.0"/>
        </glyph>
        <glyph id="glyph1428" class="simple chemical">
            <label text="G00158"/>
            <bbox y="358.0" x="1339.0" h="30.0" w="30.0"/>
        </glyph>
        <glyph id="glyph3317" class="process">
            <bbox y="368.0" x="1322.5" h="10.0" w="10.0"/>
        </glyph>
        <glyph id="glyph1437" class="simple chemical">
            <label text="G00159"/>
            <bbox y="358.0" x="1286.0" h="30.0" w="30.0"/>
        </glyph>
        <glyph id="glyph3521" class="process">
            <bbox y="368.0" x="1271.5" h="10.0" w="10.0"/>
        </glyph>
        <glyph id="glyph2125" class="simple chemical">
            <label text="G00143"/>
            <bbox y="577.0" x="1226.0" h="30.0" w="30.0"/>
        </glyph>
        <glyph id="glyph824" class="process">
            <bbox y="535.0" x="1236.0" h="10.0" w="10.0"/>
        </glyph>
        <glyph id="glyph1362" class="simple chemical">
            <label text="C03892"/>
            <bbox y="701.0" x="1141.0" h="30.0" w="30.0"/>
        </glyph>
        <glyph id="glyph3109" class="process">
            <bbox y="741.5" x="1151.0" h="10.0" w="10.0"/>
        </glyph>
        <glyph id="glyph2745" class="simple chemical">
            <label text="C00681"/>
            <bbox y="540.0" x="1186.0" h="30.0" w="30.0"/>
        </glyph>
        <glyph id="glyph2941" class="process">
            <bbox y="587.5" x="1196.0" h="10.0" w="10.0"/>
        </glyph>
        <glyph id="glyph1198" class="simple chemical">
            <label text="C03372"/>
            <bbox y="615.0" x="1186.0" h="30.0" w="30.0"/>
        </glyph>
        <glyph id="glyph985" class="process">
            <bbox y="668.0" x="1196.0" h="10.0" w="10.0"/>
        </glyph>
        <glyph id="glyph1073" class="simple chemical">
            <label text="C16327"/>
            <bbox y="410.0" x="1196.0" h="30.0" w="30.0"/>
        </glyph>
        <glyph id="glyph3421" class="process">
            <bbox y="420.0" x="1230.5" h="10.0" w="10.0"/>
        </glyph>
        <glyph id="glyph3331" class="process">
            <bbox y="464.0" x="1179.5" h="10.0" w="10.0"/>
        </glyph>
        <glyph id="glyph1212" class="simple chemical">
            <label text="C16331"/>
            <bbox y="454.0" x="1143.0" h="30.0" w="30.0"/>
        </glyph>
        <glyph id="glyph3493" class="process">
            <bbox y="464.0" x="1128.0" h="10.0" w="10.0"/>
        </glyph>
        <glyph id="glyph1605" class="simple chemical">
            <label text="C16339"/>
            <bbox y="493.0" x="1143.0" h="30.0" w="30.0"/>
        </glyph>
        <glyph id="glyph3485" class="process">
            <bbox y="503.0" x="1128.0" h="10.0" w="10.0"/>
        </glyph>
        <glyph id="glyph1299" class="simple chemical">
            <label text="C03715"/>
            <bbox y="701.0" x="1186.0" h="30.0" w="30.0"/>
        </glyph>
        <glyph id="glyph3117" class="process">
            <bbox y="741.5" x="1196.0" h="10.0" w="10.0"/>
        </glyph>
        <glyph id="glyph1638" class="simple chemical">
            <label text="C00636"/>
            <bbox y="588.0" x="1446.0" h="30.0" w="30.0"/>
        </glyph>
        <glyph id="glyph3605" class="process">
            <bbox y="576.5" x="1456.0" h="10.0" w="10.0"/>
        </glyph>
        <glyph id="glyph1357" class="simple chemical">
            <label text="C01222"/>
            <bbox y="633.0" x="1332.0" h="30.0" w="30.0"/>
        </glyph>
        <glyph id="glyph3546" class="process">
            <bbox y="666.0" x="1342.0" h="10.0" w="10.0"/>
        </glyph>
        <glyph id="glyph1062" class="simple chemical">
            <label text="C02985"/>
            <bbox y="732.0" x="1332.0" h="30.0" w="30.0"/>
        </glyph>
        <glyph id="glyph3284" class="process">
            <bbox y="770.0" x="1342.0" h="10.0" w="10.0"/>
        </glyph>
        <glyph id="glyph2384" class="simple chemical">
            <label text="C15926"/>
            <bbox y="494.0" x="1457.0" h="30.0" w="30.0"/>
        </glyph>
        <glyph id="glyph839" class="process">
            <bbox y="454.5" x="1467.0" h="10.0" w="10.0"/>
        </glyph>
        <glyph id="glyph771" class="process">
            <bbox y="504.0" x="1404.5" h="10.0" w="10.0"/>
        </glyph>
        <glyph id="glyph2381" class="simple chemical">
            <label text="C02280"/>
            <bbox y="494.0" x="1332.0" h="30.0" w="30.0"/>
        </glyph>
        <glyph id="glyph866" class="process">
            <bbox y="551.0" x="1342.0" h="10.0" w="10.0"/>
        </glyph>
        <glyph id="glyph2747" class="simple chemical">
            <label text="C02741"/>
            <bbox y="733.0" x="2128.0" h="30.0" w="30.0"/>
        </glyph>
        <glyph id="glyph3155" class="process">
            <bbox y="773.0" x="2138.0" h="10.0" w="10.0"/>
        </glyph>
        <glyph id="glyph1938" class="simple chemical">
            <label text="C02739"/>
            <bbox y="669.0" x="2128.0" h="30.0" w="30.0"/>
        </glyph>
        <glyph id="glyph3085" class="process">
            <bbox y="711.0" x="2138.0" h="10.0" w="10.0"/>
        </glyph>
        <glyph id="glyph1511" class="simple chemical">
            <label text="C21029"/>
            <bbox y="716.0" x="2086.0" h="30.0" w="30.0"/>
        </glyph>
        <glyph id="glyph2977" class="process">
            <bbox y="726.0" x="2061.0" h="10.0" w="10.0"/>
        </glyph>
        <glyph id="glyph359" class="process">
            <bbox y="5.0" x="5.0" h="10.0" w="10.0"/>
        </glyph>
        <glyph id="glyph1019" class="simple chemical">
            <label text="C00379"/>
            <bbox y="389.0" x="1983.0" h="30.0" w="30.0"/>
        </glyph>
        <glyph id="glyph860" class="process">
            <bbox y="399.0" x="2040.5" h="10.0" w="10.0"/>
        </glyph>
        <glyph id="glyph2063" class="simple chemical">
            <label text="C01040"/>
            <bbox y="252.0" x="2151.0" h="30.0" w="30.0"/>
        </glyph>
        <glyph id="glyph3341" class="process">
            <bbox y="262.0" x="2186.5" h="10.0" w="10.0"/>
        </glyph>
        <glyph id="glyph3313" class="process">
            <bbox y="288.5" x="2088.0" h="10.0" w="10.0"/>
        </glyph>
        <glyph id="glyph2062" class="simple chemical">
            <label text="C00618"/>
            <bbox y="305.0" x="2078.0" h="30.0" w="30.0"/>
        </glyph>
        <glyph id="glyph984" class="process">
            <bbox y="357.0" x="2088.0" h="10.0" w="10.0"/>
        </glyph>
        <glyph id="glyph3648" class="process">
            <bbox y="367.0" x="1839.0" h="10.0" w="10.0"/>
        </glyph>
        <glyph id="glyph1934" class="simple chemical">
            <label text="C00617"/>
            <bbox y="357.0" x="1809.0" h="30.0" w="30.0"/>
        </glyph>
        <glyph id="glyph819" class="process">
            <bbox y="314.5" x="1819.0" h="10.0" w="10.0"/>
        </glyph>
        <glyph id="glyph2348" class="simple chemical">
            <label text="C02330"/>
            <bbox y="187.0" x="1809.0" h="30.0" w="30.0"/>
        </glyph>
        <glyph id="glyph3075" class="process">
            <bbox y="229.5" x="1819.0" h="10.0" w="10.0"/>
        </glyph>
        <glyph id="glyph2389" class="simple chemical">
            <label text="C00310"/>
            <bbox y="453.0" x="1903.0" h="30.0" w="30.0"/>
        </glyph>
        <glyph id="glyph3192" class="process">
            <bbox y="492.0" x="1913.0" h="10.0" w="10.0"/>
        </glyph>
        <glyph id="glyph3315" class="process">
            <bbox y="315.0" x="1886.0" h="10.0" w="10.0"/>
        </glyph>
        <glyph id="glyph2251" class="simple chemical">
            <label text="C02352"/>
            <bbox y="305.0" x="1903.0" h="30.0" w="30.0"/>
        </glyph>
        <glyph id="glyph971" class="process">
            <bbox y="357.0" x="1913.0" h="10.0" w="10.0"/>
        </glyph>
        <glyph id="glyph1328" class="simple chemical">
            <label text="C00514"/>
            <bbox y="198.0" x="2027.0" h="30.0" w="30.0"/>
        </glyph>
        <glyph id="glyph2868" class="process">
            <bbox y="208.0" x="2077.5" h="10.0" w="10.0"/>
        </glyph>
        <glyph id="glyph2674" class="simple chemical">
            <label text="C03033"/>
            <bbox y="252.0" x="1895.0" h="30.0" w="30.0"/>
        </glyph>
        <glyph id="glyph3064" class="process">
            <bbox y="262.0" x="1938.0" h="10.0" w="10.0"/>
        </glyph>
        <glyph id="glyph2873" class="process">
            <bbox y="302.5" x="1766.0" h="10.0" w="10.0"/>
        </glyph>
        <glyph id="glyph1134" class="simple chemical">
            <label text="C02591"/>
            <bbox y="333.0" x="1756.0" h="30.0" w="30.0"/>
        </glyph>
        <glyph id="glyph3671" class="process">
            <bbox y="362.0" x="1766.0" h="10.0" w="10.0"/>
        </glyph>
        <glyph id="glyph1107" class="simple chemical">
            <label text="C03794"/>
            <bbox y="176.0" x="2685.0" h="30.0" w="30.0"/>
        </glyph>
        <glyph id="glyph3134" class="process">
            <bbox y="186.0" x="2725.5" h="10.0" w="10.0"/>
        </glyph>
        <glyph id="glyph2201" class="simple chemical">
            <label text="C01102"/>
            <bbox y="1340.0" x="2466.0" h="30.0" w="30.0"/>
        </glyph>
        <glyph id="glyph2958" class="process">
            <bbox y="1387.0" x="2476.0" h="10.0" w="10.0"/>
        </glyph>
        <glyph id="glyph1407" class="simple chemical">
            <label text="C06007"/>
            <bbox y="1370.0" x="2704.0" h="30.0" w="30.0"/>
        </glyph>
        <glyph id="glyph3316" class="process">
            <bbox y="1408.5" x="2714.0" h="10.0" w="10.0"/>
        </glyph>
        <glyph id="glyph1040" class="simple chemical">
            <label text="C02504"/>
            <bbox y="1247.0" x="2749.0" h="30.0" w="30.0"/>
        </glyph>
        <glyph id="glyph2969" class="process">
            <bbox y="1257.0" x="2796.0" h="10.0" w="10.0"/>
        </glyph>
        <glyph id="glyph1453" class="simple chemical">
            <label text="C04411"/>
            <bbox y="1290.0" x="2749.0" h="30.0" w="30.0"/>
        </glyph>
        <glyph id="glyph3377" class="process">
            <bbox y="1325.0" x="2759.0" h="10.0" w="10.0"/>
        </glyph>
        <glyph id="glyph998" class="simple chemical">
            <label text="C15980"/>
            <bbox y="1470.0" x="2416.0" h="30.0" w="30.0"/>
        </glyph>
        <glyph id="glyph3575" class="process">
            <bbox y="1458.5" x="2426.0" h="10.0" w="10.0"/>
        </glyph>
        <glyph id="glyph3528" class="process">
            <bbox y="1362.0" x="2531.0" h="10.0" w="10.0"/>
        </glyph>
        <glyph id="glyph1865" class="simple chemical">
            <label text="C02939"/>
            <bbox y="1353.0" x="2521.0" h="30.0" w="30.0"/>
        </glyph>
        <glyph id="glyph820" class="process">
            <bbox y="1363.0" x="2478.5" h="10.0" w="10.0"/>
        </glyph>
        <glyph id="glyph1195" class="simple chemical">
            <label text="C03231"/>
            <bbox y="1352.0" x="2321.0" h="30.0" w="30.0"/>
        </glyph>
        <glyph id="glyph957" class="process">
            <bbox y="1362.0" x="2288.0" h="10.0" w="10.0"/>
        </glyph>
        <glyph id="glyph1658" class="simple chemical">
            <label text="C01026"/>
            <bbox y="1073.0" x="2554.0" h="30.0" w="30.0"/>
        </glyph>
        <glyph id="glyph3357" class="process">
            <bbox y="1083.0" x="2589.5" h="10.0" w="10.0"/>
        </glyph>
        <glyph id="glyph2822" class="simple chemical">
            <label text="C03345"/>
            <bbox y="1470.0" x="2340.0" h="30.0" w="30.0"/>
        </glyph>
        <glyph id="glyph2908" class="process">
            <bbox y="1480.0" x="2388.0" h="10.0" w="10.0"/>
        </glyph>
        <glyph id="glyph1713" class="simple chemical">
            <label text="C02637"/>
            <bbox y="1095.0" x="2432.0" h="30.0" w="30.0"/>
        </glyph>
        <glyph id="glyph2976" class="process">
            <bbox y="1069.0" x="2442.0" h="10.0" w="10.0"/>
        </glyph>
        <glyph id="glyph729" class="process">
            <bbox y="1129.0" x="2305.5" h="10.0" w="10.0"/>
        </glyph>
        <glyph id="glyph1888" class="simple chemical">
            <label text="C03824"/>
            <bbox y="1119.0" x="2378.0" h="30.0" w="30.0"/>
        </glyph>
        <glyph id="glyph751" class="process">
            <bbox y="1129.0" x="2457.0" h="10.0" w="10.0"/>
        </glyph>
        <glyph id="glyph920" class="process">
            <bbox y="1480.0" x="2304.5" h="10.0" w="10.0"/>
        </glyph>
        <glyph id="glyph1941" class="simple chemical">
            <label text="C04405"/>
            <bbox y="1470.0" x="2249.0" h="30.0" w="30.0"/>
        </glyph>
        <glyph id="glyph3333" class="process">
            <bbox y="1480.0" x="2232.5" h="10.0" w="10.0"/>
        </glyph>
        <glyph id="glyph641" class="process">
            <bbox y="5.0" x="5.0" h="10.0" w="10.0"/>
        </glyph>
        <glyph id="glyph2327" class="simple chemical">
            <label text="C00603"/>
            <bbox y="1302.0" x="2796.0" h="30.0" w="30.0"/>
        </glyph>
        <glyph id="glyph317" class="process">
            <bbox y="5.0" x="5.0" h="10.0" w="10.0"/>
        </glyph>
        <glyph id="glyph1139" class="simple chemical">
            <label text="C06010"/>
            <bbox y="1208.0" x="2749.0" h="30.0" w="30.0"/>
        </glyph>
        <glyph id="glyph342" class="process">
            <bbox y="5.0" x="5.0" h="10.0" w="10.0"/>
        </glyph>
        <glyph id="glyph3021" class="process">
            <bbox y="1770.0" x="2437.0" h="10.0" w="10.0"/>
        </glyph>
        <glyph id="glyph2786" class="simple chemical">
            <label text="C05557"/>
            <bbox y="1760.0" x="2393.0" h="30.0" w="30.0"/>
        </glyph>
        <glyph id="glyph3023" class="process">
            <bbox y="1803.5" x="2403.0" h="10.0" w="10.0"/>
        </glyph>
        <glyph id="glyph2301" class="simple chemical">
            <label text="C07083"/>
            <bbox y="1935.0" x="2358.0" h="30.0" w="30.0"/>
        </glyph>
        <glyph id="glyph2936" class="process">
            <bbox y="1906.5" x="2368.0" h="10.0" w="10.0"/>
        </glyph>
        <glyph id="glyph2318" class="simple chemical">
            <label text="C20782"/>
            <bbox y="1858.0" x="2358.0" h="30.0" w="30.0"/>
        </glyph>
        <glyph id="glyph840" class="process">
            <bbox y="1819.0" x="2368.0" h="10.0" w="10.0"/>
        </glyph>
        <glyph id="glyph2578" class="simple chemical">
            <label text="C05552"/>
            <bbox y="1949.0" x="2893.0" h="30.0" w="30.0"/>
        </glyph>
        <glyph id="glyph650" class="process">
            <bbox y="5.0" x="5.0" h="10.0" w="10.0"/>
        </glyph>
        <glyph id="glyph2990" class="process">
            <bbox y="2047.0" x="3007.0" h="10.0" w="10.0"/>
        </glyph>
        <glyph id="glyph1804" class="simple chemical">
            <label text="C01063"/>
            <bbox y="2037.0" x="3032.0" h="30.0" w="30.0"/>
        </glyph>
        <glyph id="glyph3029" class="process">
            <bbox y="2047.0" x="3076.0" h="10.0" w="10.0"/>
        </glyph>
        <glyph id="glyph2872" class="process">
            <bbox y="1773.0" x="2975.0" h="10.0" w="10.0"/>
        </glyph>
        <glyph id="glyph1063" class="simple chemical">
            <label text="C04188"/>
            <bbox y="1763.0" x="3005.0" h="30.0" w="30.0"/>
        </glyph>
        <glyph id="glyph466" class="process">
            <bbox y="5.0" x="5.0" h="10.0" w="10.0"/>
        </glyph>
        <glyph id="glyph2490" class="simple chemical">
            <label text="C01137"/>
            <bbox y="1630.0" x="2925.0" h="30.0" w="30.0"/>
        </glyph>
        <glyph id="glyph2129" class="simple chemical">
            <label text="C01165"/>
            <bbox y="1610.0" x="3144.0" h="30.0" w="30.0"/>
        </glyph>
        <glyph id="glyph703" class="process">
            <bbox y="1721.5" x="3154.0" h="10.0" w="10.0"/>
        </glyph>
        <glyph id="glyph1835" class="simple chemical">
            <label text="C01419"/>
            <bbox y="1964.0" x="2436.0" h="30.0" w="30.0"/>
        </glyph>
        <glyph id="glyph644" class="process">
            <bbox y="5.0" x="5.0" h="10.0" w="10.0"/>
        </glyph>
        <glyph id="glyph2628" class="simple chemical">
            <label text="C01180"/>
            <bbox y="1763.0" x="2631.0" h="30.0" w="30.0"/>
        </glyph>
        <glyph id="glyph3050" class="process">
            <bbox y="1773.0" x="2674.0" h="10.0" w="10.0"/>
        </glyph>
        <glyph id="glyph3504" class="process">
            <bbox y="1504.0" x="2500.5" h="10.0" w="10.0"/>
        </glyph>
        <glyph id="glyph2818" class="simple chemical">
            <label text="C00441"/>
            <bbox y="1494.0" x="2466.0" h="30.0" w="30.0"/>
        </glyph>
        <glyph id="glyph3543" class="process">
            <bbox y="1526.5" x="2476.0" h="10.0" w="10.0"/>
        </glyph>
        <glyph id="glyph518" class="process">
            <bbox y="5.0" x="5.0" h="10.0" w="10.0"/>
        </glyph>
        <glyph id="glyph529" class="process">
            <bbox y="5.0" x="5.0" h="10.0" w="10.0"/>
        </glyph>
        <glyph id="glyph2574" class="simple chemical">
            <label text="C01077"/>
            <bbox y="1449.0" x="2523.0" h="30.0" w="30.0"/>
        </glyph>
        <glyph id="glyph218" class="process">
            <bbox y="5.0" x="5.0" h="10.0" w="10.0"/>
        </glyph>
        <glyph id="glyph2240" class="simple chemical">
            <label text="C04133"/>
            <bbox y="1543.0" x="2773.0" h="30.0" w="30.0"/>
        </glyph>
        <glyph id="glyph730" class="process">
            <bbox y="1553.0" x="2864.0" h="10.0" w="10.0"/>
        </glyph>
        <glyph id="glyph1337" class="simple chemical">
            <label text="C01250"/>
            <bbox y="1543.0" x="2935.0" h="30.0" w="30.0"/>
        </glyph>
        <glyph id="glyph775" class="process">
            <bbox y="1553.0" x="3007.0" h="10.0" w="10.0"/>
        </glyph>
        <glyph id="glyph1762" class="simple chemical">
            <label text="C00624"/>
            <bbox y="1543.0" x="2682.0" h="30.0" w="30.0"/>
        </glyph>
        <glyph id="glyph921" class="process">
            <bbox y="1553.0" x="2737.5" h="10.0" w="10.0"/>
        </glyph>
        <glyph id="glyph409" class="process">
            <bbox y="5.0" x="5.0" h="10.0" w="10.0"/>
        </glyph>
        <glyph id="glyph2349" class="simple chemical">
            <label text="C05730"/>
            <bbox y="2053.0" x="3209.0" h="30.0" w="30.0"/>
        </glyph>
        <glyph id="glyph2968" class="process">
            <bbox y="2063.0" x="3255.5" h="10.0" w="10.0"/>
        </glyph>
        <glyph id="glyph687" class="process">
            <bbox y="1527.5" x="2285.0" h="10.0" w="10.0"/>
        </glyph>
        <glyph id="glyph2501" class="simple chemical">
            <label text="C04076"/>
            <bbox y="1396.0" x="2275.0" h="30.0" w="30.0"/>
        </glyph>
        <glyph id="glyph502" class="process">
            <bbox y="5.0" x="5.0" h="10.0" w="10.0"/>
        </glyph>
        <glyph id="glyph1744" class="simple chemical">
            <label text="C05947"/>
            <bbox y="1785.0" x="2603.0" h="30.0" w="30.0"/>
        </glyph>
        <glyph id="glyph170" class="process">
            <bbox y="1795.0" x="2841.0" h="10.0" w="10.0"/>
        </glyph>
        <glyph id="glyph2472" class="simple chemical">
            <label text="C06564"/>
            <bbox y="1827.0" x="2393.0" h="30.0" w="30.0"/>
        </glyph>
        <glyph id="glyph3045" class="process">
            <bbox y="1870.5" x="2403.0" h="10.0" w="10.0"/>
        </glyph>
        <glyph id="glyph2638" class="simple chemical">
            <label text="C06565"/>
            <bbox y="1894.0" x="2393.0" h="30.0" w="30.0"/>
        </glyph>
        <glyph id="glyph3627" class="process">
            <bbox y="1925.5" x="2403.0" h="10.0" w="10.0"/>
        </glyph>
        <glyph id="glyph2319" class="simple chemical">
            <label text="C03112"/>
            <bbox y="1937.0" x="2393.0" h="30.0" w="30.0"/>
        </glyph>
        <glyph id="glyph3424" class="process">
            <bbox y="1971.0" x="2403.0" h="10.0" w="10.0"/>
        </glyph>
        <glyph id="glyph1719" class="simple chemical">
            <label text="C10700"/>
            <bbox y="1974.0" x="2214.0" h="30.0" w="30.0"/>
        </glyph>
        <glyph id="glyph939" class="process">
            <bbox y="2028.0" x="2224.0" h="10.0" w="10.0"/>
        </glyph>
        <glyph id="glyph2498" class="simple chemical">
            <label text="C01909"/>
            <bbox y="2037.0" x="2825.0" h="30.0" w="30.0"/>
        </glyph>
        <glyph id="glyph3024" class="process">
            <bbox y="2047.0" x="2869.0" h="10.0" w="10.0"/>
        </glyph>
        <glyph id="glyph2635" class="simple chemical">
            <label text="C01092"/>
            <bbox y="2037.0" x="2962.0" h="30.0" w="30.0"/>
        </glyph>
        <glyph id="glyph3040" class="process">
            <bbox y="2047.0" x="2937.5" h="10.0" w="10.0"/>
        </glyph>
        <glyph id="glyph2396" class="simple chemical">
            <label text="C05921"/>
            <bbox y="1996.0" x="2893.0" h="30.0" w="30.0"/>
        </glyph>
        <glyph id="glyph3028" class="process">
            <bbox y="2006.0" x="2938.0" h="10.0" w="10.0"/>
        </glyph>
        <glyph id="glyph1256" class="simple chemical">
            <label text="C15651"/>
            <bbox y="1763.0" x="2773.0" h="30.0" w="30.0"/>
        </glyph>
        <glyph id="glyph2899" class="process">
            <bbox y="1773.0" x="2823.0" h="10.0" w="10.0"/>
        </glyph>
        <glyph id="glyph935" class="process">
            <bbox y="1773.0" x="3059.5" h="10.0" w="10.0"/>
        </glyph>
        <glyph id="glyph1082" class="simple chemical">
            <label text="C03089"/>
            <bbox y="1763.0" x="3094.0" h="30.0" w="30.0"/>
        </glyph>
        <glyph id="glyph3086" class="process">
            <bbox y="1741.0" x="3104.0" h="10.0" w="10.0"/>
        </glyph>
        <glyph id="glyph2329" class="simple chemical">
            <label text="C01157"/>
            <bbox y="1729.0" x="3059.0" h="30.0" w="30.0"/>
        </glyph>
        <glyph id="glyph3288" class="process">
            <bbox y="1767.0" x="3069.0" h="10.0" w="10.0"/>
        </glyph>
        <glyph id="glyph2421" class="simple chemical">
            <label text="C02714"/>
            <bbox y="1564.0" x="3349.0" h="30.0" w="30.0"/>
        </glyph>
        <glyph id="glyph780" class="process">
            <bbox y="1634.0" x="3359.0" h="10.0" w="10.0"/>
        </glyph>
        <glyph id="glyph2637" class="simple chemical">
            <label text="C05936"/>
            <bbox y="1684.0" x="3349.0" h="30.0" w="30.0"/>
        </glyph>
        <glyph id="glyph682" class="process">
            <bbox y="1823.5" x="3359.0" h="10.0" w="10.0"/>
        </glyph>
        <glyph id="glyph1945" class="simple chemical">
            <label text="C03283"/>
            <bbox y="1493.0" x="2515.0" h="30.0" w="30.0"/>
        </glyph>
        <glyph id="glyph3536" class="process">
            <bbox y="1526.0" x="2525.0" h="10.0" w="10.0"/>
        </glyph>
        <glyph id="glyph1731" class="simple chemical">
            <label text="C06231"/>
            <bbox y="1587.0" x="2515.0" h="30.0" w="30.0"/>
        </glyph>
        <glyph id="glyph3409" class="process">
            <bbox y="1573.0" x="2525.0" h="10.0" w="10.0"/>
        </glyph>
        <glyph id="glyph2408" class="simple chemical">
            <label text="C03539"/>
            <bbox y="1494.0" x="2734.0" h="30.0" w="30.0"/>
        </glyph>
        <glyph id="glyph823" class="process">
            <bbox y="1504.0" x="2692.5" h="10.0" w="10.0"/>
        </glyph>
        <glyph id="glyph1182" class="simple chemical">
            <label text="C07086"/>
            <bbox y="1536.0" x="2358.0" h="30.0" w="30.0"/>
        </glyph>
        <glyph id="glyph694" class="process">
            <bbox y="1658.0" x="2368.0" h="10.0" w="10.0"/>
        </glyph>
        <glyph id="glyph1644" class="simple chemical">
            <label text="C00450"/>
            <bbox y="1370.0" x="2321.0" h="30.0" w="30.0"/>
        </glyph>
        <glyph id="glyph3168" class="process">
            <bbox y="1410.0" x="2331.0" h="10.0" w="10.0"/>
        </glyph>
        <glyph id="glyph2542" class="simple chemical">
            <label text="C03082"/>
            <bbox y="1494.0" x="2249.0" h="30.0" w="30.0"/>
        </glyph>
        <glyph id="glyph697" class="process">
            <bbox y="1504.0" x="2367.5" h="10.0" w="10.0"/>
        </glyph>
        <glyph id="glyph1701" class="simple chemical">
            <label text="C00408"/>
            <bbox y="1430.0" x="2321.0" h="30.0" w="30.0"/>
        </glyph>
        <glyph id="glyph3339" class="process">
            <bbox y="1466.0" x="2331.0" h="10.0" w="10.0"/>
        </glyph>
        <glyph id="glyph1593" class="simple chemical">
            <label text="C03393"/>
            <bbox y="552.0" x="3291.0" h="30.0" w="30.0"/>
        </glyph>
        <glyph id="glyph3235" class="process">
            <bbox y="562.0" x="3330.5" h="10.0" w="10.0"/>
        </glyph>
        <glyph id="glyph2477" class="simple chemical">
            <label text="C06054"/>
            <bbox y="552.0" x="3350.0" h="30.0" w="30.0"/>
        </glyph>
        <glyph id="glyph3214" class="process">
            <bbox y="562.0" x="3388.5" h="10.0" w="10.0"/>
        </glyph>
        <glyph id="glyph1949" class="simple chemical">
            <label text="C07335"/>
            <bbox y="552.0" x="3466.0" h="30.0" w="30.0"/>
        </glyph>
        <glyph id="glyph3217" class="process">
            <bbox y="562.0" x="3446.5" h="10.0" w="10.0"/>
        </glyph>
        <glyph id="glyph2247" class="simple chemical">
            <label text="C11638"/>
            <bbox y="489.0" x="3466.0" h="30.0" w="30.0"/>
        </glyph>
        <glyph id="glyph3133" class="process">
            <bbox y="468.5" x="3476.0" h="10.0" w="10.0"/>
        </glyph>
        <glyph id="glyph1429" class="simple chemical">
            <label text="C03684"/>
            <bbox y="336.0" x="3241.0" h="30.0" w="30.0"/>
        </glyph>
        <glyph id="glyph3622" class="process">
            <bbox y="346.0" x="3273.0" h="10.0" w="10.0"/>
        </glyph>
        <glyph id="glyph2313" class="simple chemical">
            <label text="C04244"/>
            <bbox y="336.0" x="3285.0" h="30.0" w="30.0"/>
        </glyph>
        <glyph id="glyph3594" class="process">
            <bbox y="346.0" x="3317.0" h="10.0" w="10.0"/>
        </glyph>
        <glyph id="glyph2186" class="simple chemical">
            <label text="C02798"/>
            <bbox y="1049.0" x="1783.0" h="30.0" w="30.0"/>
        </glyph>
        <glyph id="glyph3014" class="process">
            <bbox y="1059.0" x="1827.5" h="10.0" w="10.0"/>
        </glyph>
        <glyph id="glyph2944" class="process">
            <bbox y="688.0" x="2423.0" h="10.0" w="10.0"/>
        </glyph>
        <glyph id="glyph1861" class="simple chemical">
            <label text="C00365"/>
            <bbox y="640.0" x="2413.0" h="30.0" w="30.0"/>
        </glyph>
        <glyph id="glyph2937" class="process">
            <bbox y="612.0" x="2423.0" h="10.0" w="10.0"/>
        </glyph>
        <glyph id="glyph2134" class="simple chemical">
            <label text="C00388"/>
            <bbox y="1019.0" x="2326.0" h="30.0" w="30.0"/>
        </glyph>
        <glyph id="glyph3769" class="process">
            <bbox y="1046.0" x="2336.0" h="10.0" w="10.0"/>
        </glyph>
        <glyph id="glyph1596" class="simple chemical">
            <label text="C01528"/>
            <bbox y="1192.0" x="2046.0" h="30.0" w="30.0"/>
        </glyph>
        <glyph id="glyph930" class="process">
            <bbox y="1202.0" x="2100.5" h="10.0" w="10.0"/>
        </glyph>
        <glyph id="glyph1564" class="simple chemical">
            <label text="C06711"/>
            <bbox y="2077.0" x="435.0" h="30.0" w="30.0"/>
        </glyph>
        <glyph id="glyph3443" class="process">
            <bbox y="2087.0" x="468.0" h="10.0" w="10.0"/>
        </glyph>
        <glyph id="glyph2726" class="simple chemical">
            <label text="C05582"/>
            <bbox y="671.0" x="2850.0" h="30.0" w="30.0"/>
        </glyph>
        <glyph id="glyph321" class="process">
            <bbox y="5.0" x="5.0" h="10.0" w="10.0"/>
        </glyph>
        <glyph id="glyph497" class="process">
            <bbox y="5.0" x="5.0" h="10.0" w="10.0"/>
        </glyph>
        <glyph id="glyph2119" class="simple chemical">
            <label text="C02282"/>
            <bbox y="1826.0" x="2773.0" h="30.0" w="30.0"/>
        </glyph>
        <glyph id="glyph811" class="process">
            <bbox y="1890.0" x="2783.0" h="10.0" w="10.0"/>
        </glyph>
        <glyph id="glyph1755" class="simple chemical">
            <label text="C00469"/>
            <bbox y="1139.0" x="1783.0" h="30.0" w="30.0"/>
        </glyph>
        <glyph id="glyph2989" class="process">
            <bbox y="1149.0" x="1827.5" h="10.0" w="10.0"/>
        </glyph>
        <glyph id="glyph2585" class="simple chemical">
            <label text="C01218"/>
            <bbox y="372.0" x="2004.0" h="30.0" w="30.0"/>
        </glyph>
        <glyph id="glyph3352" class="process">
            <bbox y="408.0" x="2014.0" h="10.0" w="10.0"/>
        </glyph>
        <glyph id="glyph3542" class="process">
            <bbox y="359.0" x="2014.0" h="10.0" w="10.0"/>
        </glyph>
        <glyph id="glyph1750" class="simple chemical">
            <label text="C06473"/>
            <bbox y="326.0" x="2004.0" h="30.0" w="30.0"/>
        </glyph>
        <glyph id="glyph225" class="process">
            <bbox y="5.0" x="5.0" h="10.0" w="10.0"/>
        </glyph>
        <glyph id="glyph2522" class="simple chemical">
            <label text="C00577"/>
            <bbox y="581.0" x="2108.0" h="30.0" w="30.0"/>
        </glyph>
        <glyph id="glyph662" class="process">
            <bbox y="5.0" x="5.0" h="10.0" w="10.0"/>
        </glyph>
        <glyph id="glyph2409" class="simple chemical">
            <label text="C00714"/>
            <bbox y="139.0" x="1809.0" h="30.0" w="30.0"/>
        </glyph>
        <glyph id="glyph2874" class="process">
            <bbox y="149.0" x="1858.5" h="10.0" w="10.0"/>
        </glyph>
        <glyph id="glyph1857" class="simple chemical">
            <label text="C02273"/>
            <bbox y="139.0" x="1961.0" h="30.0" w="30.0"/>
        </glyph>
        <glyph id="glyph3049" class="process">
            <bbox y="149.0" x="2004.0" h="10.0" w="10.0"/>
        </glyph>
        <glyph id="glyph2952" class="process">
            <bbox y="149.0" x="1934.5" h="10.0" w="10.0"/>
        </glyph>
        <glyph id="glyph1735" class="simple chemical">
            <label text="C00470"/>
            <bbox y="139.0" x="1888.0" h="30.0" w="30.0"/>
        </glyph>
        <glyph id="glyph595" class="process">
            <bbox y="5.0" x="5.0" h="10.0" w="10.0"/>
        </glyph>
        <glyph id="glyph3762" class="process">
            <bbox y="130.5" x="2037.0" h="10.0" w="10.0"/>
        </glyph>
        <glyph id="glyph2268" class="simple chemical">
            <label text="C00333"/>
            <bbox y="139.0" x="2027.0" h="30.0" w="30.0"/>
        </glyph>
        <glyph id="glyph2864" class="process">
            <bbox y="149.0" x="2077.5" h="10.0" w="10.0"/>
        </glyph>
        <glyph id="glyph1915" class="simple chemical">
            <label text="C05297"/>
            <bbox y="1715.0" x="882.0" h="30.0" w="30.0"/>
        </glyph>
        <glyph id="glyph3501" class="process">
            <bbox y="1725.0" x="867.5" h="10.0" w="10.0"/>
        </glyph>
        <glyph id="glyph1037" class="simple chemical">
            <label text="C05290"/>
            <bbox y="1715.0" x="833.0" h="30.0" w="30.0"/>
        </glyph>
        <glyph id="glyph3453" class="process">
            <bbox y="1725.0" x="819.0" h="10.0" w="10.0"/>
        </glyph>
        <glyph id="glyph1318" class="simple chemical">
            <label text="C03968"/>
            <bbox y="762.0" x="1186.0" h="30.0" w="30.0"/>
        </glyph>
        <glyph id="glyph3351" class="process">
            <bbox y="798.5" x="1196.0" h="10.0" w="10.0"/>
        </glyph>
        <glyph id="glyph2700" class="simple chemical">
            <label text="C00089"/>
            <bbox y="371.0" x="1756.0" h="30.0" w="30.0"/>
        </glyph>
        <glyph id="glyph538" class="process">
            <bbox y="5.0" x="5.0" h="10.0" w="10.0"/>
        </glyph>
        <glyph id="glyph1598" class="simple chemical">
            <label text="C00669"/>
            <bbox y="1964.0" x="2638.0" h="30.0" w="30.0"/>
        </glyph>
        <glyph id="glyph1601" class="simple chemical">
            <label text="C06112"/>
            <bbox y="1934.0" x="2773.0" h="30.0" w="30.0"/>
        </glyph>
        <glyph id="glyph408" class="process">
            <bbox y="5.0" x="5.0" h="10.0" w="10.0"/>
        </glyph>
        <glyph id="glyph468" class="process">
            <bbox y="5.0" x="5.0" h="10.0" w="10.0"/>
        </glyph>
        <glyph id="glyph1847" class="simple chemical">
            <label text="C00334"/>
            <bbox y="2018.0" x="2577.0" h="30.0" w="30.0"/>
        </glyph>
        <glyph id="glyph609" class="process">
            <bbox y="5.0" x="5.0" h="10.0" w="10.0"/>
        </glyph>
        <glyph id="glyph491" class="process">
            <bbox y="5.0" x="5.0" h="10.0" w="10.0"/>
        </glyph>
        <glyph id="glyph1344" class="simple chemical">
            <label text="C00064"/>
            <bbox y="1916.0" x="2662.0" h="30.0" w="30.0"/>
        </glyph>
        <glyph id="glyph212" class="process">
            <bbox y="5.0" x="5.0" h="10.0" w="10.0"/>
        </glyph>
        <glyph id="glyph941" class="process">
            <bbox y="649.0" x="3252.5" h="10.0" w="10.0"/>
        </glyph>
        <glyph id="glyph375" class="process">
            <bbox y="5.0" x="5.0" h="10.0" w="10.0"/>
        </glyph>
        <glyph id="glyph252" class="process">
            <bbox y="5.0" x="5.0" h="10.0" w="10.0"/>
        </glyph>
        <glyph id="glyph488" class="process">
            <bbox y="5.0" x="5.0" h="10.0" w="10.0"/>
        </glyph>
        <glyph id="glyph3114" class="process">
            <bbox y="649.0" x="3328.5" h="10.0" w="10.0"/>
        </glyph>
        <glyph id="glyph1860" class="simple chemical">
            <label text="C00101"/>
            <bbox y="639.0" x="3287.0" h="30.0" w="30.0"/>
        </glyph>
        <glyph id="glyph275" class="process">
            <bbox y="5.0" x="5.0" h="10.0" w="10.0"/>
        </glyph>
        <glyph id="glyph1395" class="simple chemical">
            <label text="C00234"/>
            <clone/>
            <bbox y="639.0" x="3350.0" h="30.0" w="30.0"/>
        </glyph>
        <glyph id="glyph3274" class="process">
            <bbox y="649.0" x="3388.5" h="10.0" w="10.0"/>
        </glyph>
        <glyph id="glyph3265" class="process">
            <bbox y="678.0" x="3417.0" h="10.0" w="10.0"/>
        </glyph>
        <glyph id="glyph2379" class="simple chemical">
            <label text="C00445"/>
            <clone/>
            <bbox y="639.0" x="3407.0" h="30.0" w="30.0"/>
        </glyph>
        <glyph id="glyph3266" class="process">
            <bbox y="649.0" x="3446.5" h="10.0" w="10.0"/>
        </glyph>
        <glyph id="glyph2222" class="simple chemical">
            <label text="C00439"/>
            <bbox y="1096.0" x="2577.0" h="30.0" w="30.0"/>
        </glyph>
        <glyph id="glyph165" class="process">
            <bbox y="1465.0" x="2587.0" h="10.0" w="10.0"/>
        </glyph>
        <glyph id="glyph3238" class="process">
            <bbox y="1261.5" x="1886.0" h="10.0" w="10.0"/>
        </glyph>
        <glyph id="glyph2444" class="simple chemical">
            <label text="C00133"/>
            <bbox y="1223.0" x="1876.0" h="30.0" w="30.0"/>
        </glyph>
        <glyph id="glyph397" class="process">
            <bbox y="5.0" x="5.0" h="10.0" w="10.0"/>
        </glyph>
        <glyph id="glyph2523" class="simple chemical">
            <label text="C00186"/>
            <bbox y="1194.0" x="1960.0" h="30.0" w="30.0"/>
        </glyph>
        <glyph id="glyph3166" class="process">
            <bbox y="1234.0" x="1970.0" h="10.0" w="10.0"/>
        </glyph>
        <glyph id="glyph2236" class="simple chemical">
            <label text="C00827"/>
            <bbox y="1254.0" x="1960.0" h="30.0" w="30.0"/>
        </glyph>
        <glyph id="glyph739" class="process">
            <bbox y="1341.5" x="1970.0" h="10.0" w="10.0"/>
        </glyph>
        <glyph id="glyph1784" class="simple chemical">
            <label text="C03906"/>
            <bbox y="357.0" x="1932.0" h="30.0" w="30.0"/>
        </glyph>
        <glyph id="glyph979" class="process">
            <bbox y="367.0" x="1900.5" h="10.0" w="10.0"/>
        </glyph>
        <glyph id="glyph3335" class="process">
            <bbox y="683.5" x="1151.0" h="10.0" w="10.0"/>
        </glyph>
        <glyph id="glyph2806" class="simple chemical">
            <label text="C00269"/>
            <bbox y="646.0" x="1141.0" h="30.0" w="30.0"/>
        </glyph>
        <glyph id="glyph846" class="process">
            <bbox y="772.0" x="1152.0" h="10.0" w="10.0"/>
        </glyph>
        <glyph id="glyph1199" class="simple chemical">
            <label text="C01204"/>
            <bbox y="788.0" x="1226.0" h="30.0" w="30.0"/>
        </glyph>
        <glyph id="glyph1928" class="simple chemical">
            <label text="C04477"/>
            <bbox y="875.0" x="1226.0" h="30.0" w="30.0"/>
        </glyph>
        <glyph id="glyph327" class="process">
            <bbox y="5.0" x="5.0" h="10.0" w="10.0"/>
        </glyph>
        <glyph id="glyph1496" class="simple chemical">
            <label text="C00137"/>
            <bbox y="875.0" x="1394.0" h="30.0" w="30.0"/>
        </glyph>
        <glyph id="glyph3550" class="process">
            <bbox y="885.0" x="1426.0" h="10.0" w="10.0"/>
        </glyph>
        <glyph id="glyph3750" class="process">
            <bbox y="885.0" x="1303.5" h="10.0" w="10.0"/>
        </glyph>
        <glyph id="glyph1954" class="simple chemical">
            <label text="C01243"/>
            <bbox y="875.0" x="1274.0" h="30.0" w="30.0"/>
        </glyph>
        <glyph id="glyph3449" class="process">
            <bbox y="885.0" x="1260.0" h="10.0" w="10.0"/>
        </glyph>
        <glyph id="glyph784" class="process">
            <bbox y="772.0" x="1344.0" h="10.0" w="10.0"/>
        </glyph>
        <glyph id="glyph2128" class="simple chemical">
            <label text="C01245"/>
            <bbox y="762.0" x="1274.0" h="30.0" w="30.0"/>
        </glyph>
        <glyph id="glyph3329" class="process">
            <bbox y="798.5" x="1284.0" h="10.0" w="10.0"/>
        </glyph>
        <glyph id="glyph1571" class="simple chemical">
            <label text="C01220"/>
            <bbox y="762.0" x="1394.0" h="30.0" w="30.0"/>
        </glyph>
        <glyph id="glyph3340" class="process">
            <bbox y="798.5" x="1404.0" h="10.0" w="10.0"/>
        </glyph>
        <glyph id="glyph2577" class="simple chemical">
            <label text="C03546"/>
            <bbox y="815.0" x="1394.0" h="30.0" w="30.0"/>
        </glyph>
        <glyph id="glyph3190" class="process">
            <bbox y="855.0" x="1404.0" h="10.0" w="10.0"/>
        </glyph>
        <glyph id="glyph3405" class="process">
            <bbox y="822.0" x="1236.0" h="10.0" w="10.0"/>
        </glyph>
        <glyph id="glyph1494" class="simple chemical">
            <label text="C01284"/>
            <bbox y="836.0" x="1226.0" h="30.0" w="30.0"/>
        </glyph>
        <glyph id="glyph3674" class="process">
            <bbox y="865.5" x="1236.0" h="10.0" w="10.0"/>
        </glyph>
        <glyph id="glyph1863" class="simple chemical">
            <label text="C04637"/>
            <bbox y="762.0" x="1226.0" h="30.0" w="30.0"/>
        </glyph>
        <glyph id="glyph3497" class="process">
            <bbox y="772.0" x="1260.0" h="10.0" w="10.0"/>
        </glyph>
[truncated: 824,369 more chars]
