# Supplementary material for: STON: exploring biological pathways using the SBGN standard and graph databases
Source: BMC Bioinformatics. 2016 Dec 5;17:494. doi: 10.1186/s12859-016-1394-x (PMC5139139; doi:10.1186/s12859-016-1394-x)
Supplement: Supplementary file 4 — SBGN files in a COMBINE Archive. This COMBINE Archive contains the five SBGN-ML files used to generate the benchmark table present in the Additional file 1. (OMEX 181 kb) [file 12859_2016_1394_MOESM4_ESM.omex › PentosePhosphatePathway-ec00030.sbgn]

<?xml version="1.0" encoding="UTF-8" standalone="yes"?>
<sbgn xmlns="http://sbgn.org/libsbgn/0.2">
    <map language="process description">
        <glyph id="glyph1" class="submap">
            <label text="Glycolysis / &#xA;Gluconeogenesis"/>
            <bbox y="1114.0774" x="50.0" h="263.0" w="184.0"/>
            <glyph id="glyph24" orientation="down" class="terminal">
                <label text="C00221"/>
                <bbox y="1114.5774" x="87.0" h="50.0" w="30.0"/>
            </glyph>
            <glyph id="glyph14" orientation="down" class="terminal">
                <label text="C00031"/>
                <bbox y="1114.5774" x="127.0" h="50.0" w="30.0"/>
            </glyph>
            <glyph id="glyph26" orientation="down" class="terminal">
                <label text="C01172"/>
                <bbox y="1114.5774" x="167.0" h="50.0" w="30.0"/>
            </glyph>
            <glyph id="glyph13" orientation="left" class="terminal">
                <label text="C00668"/>
                <bbox y="1210.5774" x="184.5" h="30.0" w="50.0"/>
            </glyph>
            <glyph id="glyph15" orientation="left" class="terminal">
                <label text="C00118"/>
                <bbox y="1250.5774" x="184.5" h="30.0" w="50.0"/>
            </glyph>
        </glyph>
        <glyph id="glyph2" class="submap">
            <label text="Glycolysis / &#xA;Gluconeogenesis"/>
            <bbox y="439.5" x="2050.6143" h="154.0" w="188.0"/>
            <glyph id="glyph23" orientation="down" class="terminal">
                <label text="C00631"/>
                <bbox y="440.0" x="2129.6143" h="50.0" w="30.0"/>
            </glyph>
            <glyph id="glyph16" orientation="up" class="terminal">
                <label text="C00197"/>
                <bbox y="544.0" x="2129.6143" h="50.0" w="30.0"/>
            </glyph>
            <glyph id="glyph18" orientation="right" class="terminal">
                <label text="C00022"/>
                <bbox y="481.5" x="2051.1143" h="30.0" w="50.0"/>
            </glyph>
            <glyph id="glyph19" orientation="right" class="terminal">
                <label text="C00118"/>
                <bbox y="521.5" x="2051.1143" h="30.0" w="50.0"/>
            </glyph>
        </glyph>
        <glyph id="glyph3" class="submap">
            <label text="Galactose metabolism"/>
            <bbox y="867.625" x="1727.6143" h="154.0" w="122.0"/>
            <glyph id="glyph25" orientation="down" class="terminal">
                <label text="C00118"/>
                <bbox y="868.125" x="1773.6143" h="50.0" w="30.0"/>
            </glyph>
        </glyph>
        <glyph id="glyph4" class="submap">
            <label text="Galactose metabolism"/>
            <bbox y="56.5" x="1727.6143" h="154.0" w="122.0"/>
            <glyph id="glyph20" orientation="up" class="terminal">
                <label text="C00577"/>
                <bbox y="161.0" x="1773.6143" h="50.0" w="30.0"/>
            </glyph>
        </glyph>
        <glyph id="glyph5" class="submap">
            <label text="Histidine &#xA;metabolism"/>
            <bbox y="1866.3274" x="1470.1143" h="154.0" w="73.0"/>
            <glyph id="glyph11" orientation="down" class="terminal">
                <label text="C00119"/>
                <bbox y="1866.8274" x="1491.6143" h="50.0" w="30.0"/>
            </glyph>
        </glyph>
        <glyph id="glyph6" class="submap">
            <label text="Pentose and glucuronate &#xA;interconversions"/>
            <bbox y="1118.9108" x="1485.6143" h="40.0" w="256.0"/>
            <glyph id="glyph21" orientation="right" class="terminal">
                <label text="C00199"/>
                <bbox y="1123.9108" x="1486.1143" h="30.0" w="50.0"/>
            </glyph>
        </glyph>
        <glyph id="glyph7" class="submap">
            <label text="Pentose and glucuronate &#xA;interconversions"/>
            <bbox y="138.5" x="1064.4" h="40.0" w="249.0"/>
            <glyph id="glyph12" orientation="left" class="terminal">
                <label text="C00204"/>
                <bbox y="143.5" x="1263.9" h="30.0" w="50.0"/>
            </glyph>
        </glyph>
        <glyph id="glyph8" class="submap">
            <label text="Pyrimidine &#xA;metabolism"/>
            <bbox y="1794.3274" x="1409.1143" h="40.0" w="193.0"/>
            <glyph id="glyph22" orientation="right" class="terminal">
                <label text="C00119"/>
                <bbox y="1799.3274" x="1409.6143" h="30.0" w="50.0"/>
            </glyph>
        </glyph>
        <glyph id="glyph9" class="submap">
            <label text="Purine &#xA;metabolism"/>
            <bbox y="1709.3274" x="1409.1143" h="40.0" w="193.0"/>
            <glyph id="glyph17" orientation="right" class="terminal">
                <label text="C00119"/>
                <bbox y="1714.3274" x="1409.6143" h="30.0" w="50.0"/>
            </glyph>
        </glyph>
        <glyph id="glyph10" class="submap">
            <label text="TITLE:Pentose phosphate pathway"/>
            <bbox y="50.0" x="212.4" h="25.0" w="249.0"/>
        </glyph>
        <glyph id="glyph112" class="simple chemical">
            <label text="C00231"/>
            <clone/>
            <bbox y="1123.9108" x="911.9" h="30.0" w="30.0"/>
        </glyph>
        <glyph id="glyph118" class="simple chemical">
            <label text="C01218"/>
            <bbox y="600.0" x="999.3" h="30.0" w="30.0"/>
        </glyph>
        <glyph id="glyph97" class="simple chemical">
            <label text="C00279"/>
            <bbox y="1156.9108" x="783.4" h="30.0" w="30.0"/>
        </glyph>
        <glyph id="glyph119" class="simple chemical">
            <label text="C00117"/>
            <bbox y="1307.5774" x="1217.9" h="30.0" w="30.0"/>
        </glyph>
        <glyph id="glyph113" class="simple chemical">
            <label text="C06473"/>
            <bbox y="448.5" x="999.3" h="30.0" w="30.0"/>
        </glyph>
        <glyph id="glyph121" class="simple chemical">
            <label text="C01151"/>
            <bbox y="1623.5774" x="1605.6143" h="30.0" w="30.0"/>
        </glyph>
        <glyph id="glyph95" class="simple chemical">
            <label text="C00257"/>
            <bbox y="282.72223" x="1217.9" h="30.0" w="30.0"/>
        </glyph>
        <glyph id="glyph107" class="simple chemical">
            <label text="C00345"/>
            <bbox y="743.625" x="1217.9" h="30.0" w="30.0"/>
        </glyph>
        <glyph id="glyph89" class="simple chemical">
            <label text="C03752"/>
            <clone/>
            <bbox y="982.9107" x="1380.6143" h="30.0" w="30.0"/>
        </glyph>
        <glyph id="glyph94" class="simple chemical">
            <label text="C00620"/>
            <bbox y="1435.5774" x="1605.6143" h="30.0" w="30.0"/>
        </glyph>
        <glyph id="glyph99" class="simple chemical">
            <label text="C00121"/>
            <bbox y="1307.5774" x="1605.6143" h="30.0" w="30.0"/>
        </glyph>
        <glyph id="glyph102" class="simple chemical">
            <label text="C05382"/>
            <bbox y="1534.5774" x="783.4" h="30.0" w="30.0"/>
        </glyph>
        <glyph id="glyph114" class="simple chemical">
            <label text="C01801"/>
            <bbox y="1783.3274" x="1071.9" h="30.0" w="30.0"/>
        </glyph>
        <glyph id="glyph122" class="simple chemical">
            <label text="C00673"/>
            <bbox y="1885.3274" x="750.4" h="30.0" w="30.0"/>
        </glyph>
        <glyph id="glyph86" class="simple chemical">
            <label text="C05345"/>
            <bbox y="1123.9108" x="358.0" h="30.0" w="30.0"/>
        </glyph>
        <glyph id="glyph123" class="simple chemical">
            <label text="C00672"/>
            <bbox y="1885.3274" x="1071.9" h="30.0" w="30.0"/>
        </glyph>
        <glyph id="glyph88" class="simple chemical">
            <label text="C00231"/>
            <clone/>
            <bbox y="1708.8274" x="750.4" h="30.0" w="30.0"/>
        </glyph>
        <glyph id="glyph93" class="simple chemical">
            <label text="C06019"/>
            <bbox y="982.9107" x="783.4" h="30.0" w="30.0"/>
        </glyph>
        <glyph id="glyph92" class="simple chemical">
            <label text="C05378"/>
            <bbox y="1340.5774" x="358.0" h="30.0" w="30.0"/>
        </glyph>
        <glyph id="glyph110" class="simple chemical">
            <label text="C20589"/>
            <bbox y="982.9107" x="1521.6143" h="30.0" w="30.0"/>
        </glyph>
        <glyph id="glyph115" class="simple chemical">
            <label text="C03752"/>
            <clone/>
            <bbox y="66.5" x="1521.6143" h="30.0" w="30.0"/>
        </glyph>
        <glyph id="glyph100" class="simple chemical">
            <label text="C00198"/>
            <bbox y="282.72223" x="750.4" h="30.0" w="30.0"/>
        </glyph>
        <glyph id="glyph120" class="simple chemical">
            <label text="C04442"/>
            <bbox y="743.625" x="1521.6143" h="30.0" w="30.0"/>
        </glyph>
        <glyph id="glyph103" class="simple chemical">
            <label text="C00258"/>
            <bbox y="282.72223" x="1989.6143" h="30.0" w="30.0"/>
        </glyph>
        <glyph id="glyph98" class="simple chemical">
            <label text="C01236"/>
            <bbox y="743.625" x="783.4" h="30.0" w="30.0"/>
        </glyph>
        <glyph id="glyph35" class="macromolecule">
            <label text="2.7.4.23"/>
            <bbox y="1573.5774" x="1475.6143" h="30.0" w="46.0"/>
        </glyph>
        <glyph id="glyph141" class="process">
            <bbox y="1633.5774" x="1493.6143" h="10.0" w="10.0"/>
            <port y="1638.5774" x="1488.6143" id="glyph141.1"/>
            <port y="1638.5774" x="1508.6143" id="glyph141.2"/>
        </glyph>
        <glyph id="glyph31" class="macromolecule">
            <label text="5.3.1.9"/>
            <clone/>
            <bbox y="846.625" x="408.0" h="30.0" w="46.0"/>
        </glyph>
        <glyph id="glyph132" orientation="vertical" class="process">
            <bbox y="856.625" x="368.0" h="10.0" w="10.0"/>
            <port y="871.625" x="373.0" id="glyph132.2"/>
            <port y="851.625" x="373.0" id="glyph132.1"/>
        </glyph>
        <glyph id="glyph30" class="macromolecule">
            <label text="4.1.2.14"/>
            <bbox y="633.5" x="1649.6143" h="30.0" w="46.0"/>
        </glyph>
        <glyph id="glyph159" class="process">
            <bbox y="693.5" x="1667.6143" h="10.0" w="10.0"/>
            <port y="698.5" x="1682.6143" id="glyph159.2"/>
            <port y="698.5" x="1662.6143" id="glyph159.1"/>
        </glyph>
        <glyph id="glyph38" class="macromolecule">
            <label text="2.7.1.15"/>
            <clone/>
            <bbox y="1733.3274" x="870.9" h="30.0" w="46.0"/>
        </glyph>
        <glyph id="glyph166" class="process">
            <bbox y="1793.3274" x="888.9" h="10.0" w="10.0"/>
            <port y="1798.3274" x="883.9" id="glyph166.1"/>
            <port y="1798.3274" x="903.9" id="glyph166.2"/>
        </glyph>
        <glyph id="glyph51" class="macromolecule">
            <label text="5.4.2.7"/>
            <clone/>
            <bbox y="1835.3274" x="870.9" h="30.0" w="46.0"/>
        </glyph>
        <glyph id="glyph147" class="process">
            <bbox y="1895.3274" x="888.9" h="10.0" w="10.0"/>
            <port y="1900.3274" x="883.9" id="glyph147.1"/>
            <port y="1900.3274" x="903.9" id="glyph147.2"/>
        </glyph>
        <glyph id="glyph49" class="macromolecule">
            <label text="4.1.2.4"/>
            <bbox y="1835.3274" x="469.4" h="30.0" w="46.0"/>
        </glyph>
        <glyph id="glyph146" class="process">
            <bbox y="1895.3274" x="487.4" h="10.0" w="10.0"/>
            <port y="1900.3274" x="482.4" id="glyph146.1"/>
            <port y="1900.3274" x="502.4" id="glyph146.2"/>
        </glyph>
        <glyph id="glyph69" class="macromolecule">
            <label text="2.7.6.1"/>
            <bbox y="1501.5774" x="1267.9" h="30.0" w="46.0"/>
        </glyph>
        <glyph id="glyph140" orientation="vertical" class="process">
            <bbox y="1511.5774" x="1227.9" h="10.0" w="10.0"/>
            <port y="1506.5774" x="1232.9" id="glyph140.1"/>
            <port y="1526.5774" x="1232.9" id="glyph140.2"/>
        </glyph>
        <glyph id="glyph68" class="macromolecule">
            <label text="5.4.2.7"/>
            <clone/>
            <bbox y="1364.5774" x="1475.6143" h="30.0" w="46.0"/>
        </glyph>
        <glyph id="glyph127" class="process">
            <bbox y="1424.5774" x="1493.6143" h="10.0" w="10.0"/>
            <port y="1429.5774" x="1488.6143" id="glyph127.1"/>
            <port y="1429.5774" x="1508.6143" id="glyph127.2"/>
        </glyph>
        <glyph id="glyph47" class="macromolecule">
            <label text="2.7.1.15"/>
            <clone/>
            <bbox y="1257.5774" x="1475.6143" h="30.0" w="46.0"/>
        </glyph>
        <glyph id="glyph181" class="process">
            <bbox y="1317.5774" x="1493.6143" h="10.0" w="10.0"/>
            <port y="1322.5774" x="1488.6143" id="glyph181.1"/>
            <port y="1322.5774" x="1508.6143" id="glyph181.2"/>
        </glyph>
        <glyph id="glyph64" class="macromolecule">
            <label text="2.2.1.1"/>
            <clone/>
            <bbox y="1468.5774" x="961.9" h="30.0" w="46.0"/>
        </glyph>
        <glyph id="glyph155" orientation="vertical" class="process">
            <bbox y="1478.5774" x="921.9" h="10.0" w="10.0"/>
            <port y="1473.5774" x="926.9" id="glyph155.1"/>
            <port y="1493.5774" x="926.9" id="glyph155.2"/>
        </glyph>
        <glyph id="glyph75" class="macromolecule">
            <label text="5.3.1.6"/>
            <bbox y="1189.9108" x="1267.9" h="30.0" w="46.0"/>
        </glyph>
        <glyph id="glyph169" orientation="vertical" class="process">
            <bbox y="1199.9108" x="1227.9" h="10.0" w="10.0"/>
            <port y="1214.9108" x="1232.9" id="glyph169.2"/>
            <port y="1194.9108" x="1232.9" id="glyph169.1"/>
        </glyph>
        <glyph id="glyph50" class="macromolecule">
            <label text="5.1.3.1"/>
            <bbox y="1073.9108" x="1096.9" h="30.0" w="46.0"/>
        </glyph>
        <glyph id="glyph158" class="process">
            <bbox y="1133.9108" x="1114.9" h="10.0" w="10.0"/>
            <port y="1138.9108" x="1109.9" id="glyph158.1"/>
            <port y="1138.9108" x="1129.9" id="glyph158.2"/>
        </glyph>
        <glyph id="glyph71" class="macromolecule">
            <label text="2.2.1.1"/>
            <clone/>
            <bbox y="1073.9108" x="709.4" h="30.0" w="46.0"/>
        </glyph>
        <glyph id="glyph171" class="process">
            <bbox y="1133.9108" x="727.4" h="10.0" w="10.0"/>
            <port y="1138.9108" x="742.4" id="glyph171.2"/>
            <port y="1138.9108" x="722.4" id="glyph171.1"/>
        </glyph>
        <glyph id="glyph28" class="macromolecule">
            <label text="4.1.2.13"/>
            <bbox y="1468.5774" x="408.0" h="30.0" w="46.0"/>
        </glyph>
        <glyph id="glyph131" orientation="vertical" class="process">
            <bbox y="1478.5774" x="368.0" h="10.0" w="10.0"/>
            <port y="1493.5774" x="373.0" id="glyph131.2"/>
            <port y="1473.5774" x="373.0" id="glyph131.1"/>
        </glyph>
        <glyph id="glyph62" class="macromolecule">
            <label text="2.7.1.11"/>
            <bbox y="1222.9108" x="520.0" h="30.0" w="46.0"/>
        </glyph>
        <glyph id="glyph138" orientation="vertical" class="process">
            <bbox y="1232.9108" x="480.0" h="10.0" w="10.0"/>
            <port y="1247.9108" x="485.0" id="glyph138.2"/>
            <port y="1227.9108" x="485.0" id="glyph138.1"/>
        </glyph>
        <glyph id="glyph66" class="macromolecule">
            <label text="3.1.3.11"/>
            <bbox y="1222.9108" x="271.0" h="30.0" w="46.0"/>
        </glyph>
        <glyph id="glyph142" orientation="vertical" class="process">
            <bbox y="1232.9108" x="347.0" h="10.0" w="10.0"/>
            <port y="1227.9108" x="352.0" id="glyph142.1"/>
            <port y="1247.9108" x="352.0" id="glyph142.2"/>
        </glyph>
        <glyph id="glyph53" class="macromolecule">
            <label text="5.3.1.9"/>
            <clone/>
            <bbox y="1044.9108" x="408.0" h="30.0" w="46.0"/>
        </glyph>
        <glyph id="glyph149" orientation="vertical" class="process">
            <bbox y="1054.9108" x="368.0" h="10.0" w="10.0"/>
            <port y="1049.9108" x="373.0" id="glyph149.1"/>
            <port y="1069.9108" x="373.0" id="glyph149.2"/>
        </glyph>
        <glyph id="glyph55" class="macromolecule">
            <label text="1.1.1.43"/>
            <bbox y="550.0" x="1162.9" h="30.0" w="46.0"/>
        </glyph>
        <glyph id="glyph154" class="process">
            <bbox y="610.0" x="1180.9" h="10.0" w="10.0"/>
            <port y="615.0" x="1195.9" id="glyph154.2"/>
            <port y="615.0" x="1175.9" id="glyph154.1"/>
        </glyph>
        <glyph id="glyph41" class="macromolecule">
            <label text="2.7.1.13"/>
            <bbox y="514.5" x="1049.3" h="30.0" w="46.0"/>
        </glyph>
        <glyph id="glyph144" orientation="vertical" class="process">
            <bbox y="524.5" x="1009.3" h="10.0" w="10.0"/>
            <port y="539.5" x="1014.3" id="glyph144.2"/>
            <port y="519.5" x="1014.3" id="glyph144.1"/>
        </glyph>
        <glyph id="glyph60" class="macromolecule">
            <label text="1.1.1.44"/>
            <bbox y="912.625" x="1130.9" h="30.0" w="46.0"/>
        </glyph>
        <glyph id="glyph163" orientation="vertical" class="process">
            <bbox y="922.625" x="1206.9" h="10.0" w="10.0"/>
            <port y="917.625" x="1211.9" id="glyph163.1"/>
            <port y="937.625" x="1211.9" id="glyph163.2"/>
        </glyph>
        <glyph id="glyph81" class="macromolecule">
            <label text="3.1.1.31"/>
            <bbox y="693.625" x="991.3" h="30.0" w="46.0"/>
        </glyph>
        <glyph id="glyph160" class="process">
            <bbox y="753.625" x="1009.3" h="10.0" w="10.0"/>
            <port y="758.625" x="1024.3" id="glyph160.2"/>
            <port y="758.625" x="1004.3" id="glyph160.1"/>
        </glyph>
        <glyph id="glyph39" class="macromolecule">
            <label text="1.1.1.49"/>
            <bbox y="597.625" x="643.4" h="30.0" w="46.0"/>
        </glyph>
        <glyph id="glyph175" class="process">
            <bbox y="657.625" x="661.4" h="10.0" w="10.0"/>
            <port y="662.625" x="656.4" id="glyph175.1"/>
            <port y="662.625" x="676.4" id="glyph175.2"/>
        </glyph>
        <glyph id="glyph70" class="macromolecule">
            <label text="4.3.1.9"/>
            <bbox y="128.5" x="1571.6143" h="30.0" w="46.0"/>
        </glyph>
        <glyph id="glyph174" orientation="vertical" class="process">
            <bbox y="138.5" x="1531.6143" h="10.0" w="10.0"/>
            <port y="153.5" x="1536.6143" id="glyph174.2"/>
            <port y="133.5" x="1536.6143" id="glyph174.1"/>
        </glyph>
        <glyph id="glyph57" class="macromolecule">
            <label text="2.7.1.45"/>
            <bbox y="514.5" x="1434.6143" h="30.0" w="46.0"/>
        </glyph>
        <glyph id="glyph162" orientation="vertical" class="process">
            <bbox y="524.5" x="1510.6143" h="10.0" w="10.0"/>
            <port y="519.5" x="1515.6143" id="glyph162.1"/>
            <port y="539.5" x="1515.6143" id="glyph162.2"/>
        </glyph>
        <glyph id="glyph76" class="macromolecule">
            <label text="4.2.1.12"/>
            <bbox y="693.625" x="1405.6143" h="30.0" w="46.0"/>
        </glyph>
        <glyph id="glyph124" class="process">
            <bbox y="753.625" x="1423.6143" h="10.0" w="10.0"/>
            <port y="758.625" x="1418.6143" id="glyph124.1"/>
            <port y="758.625" x="1438.6143" id="glyph124.2"/>
        </glyph>
        <glyph id="glyph48" class="macromolecule">
            <label text="2.7.1.12"/>
            <bbox y="514.5" x="1330.6143" h="30.0" w="46.0"/>
        </glyph>
        <glyph id="glyph179" orientation="vertical" class="process">
            <bbox y="524.5" x="1290.6143" h="10.0" w="10.0"/>
            <port y="519.5" x="1295.6143" id="glyph179.1"/>
            <port y="539.5" x="1295.6143" id="glyph179.2"/>
        </glyph>
        <glyph id="glyph56" class="macromolecule">
            <label text="4.2.1.140"/>
            <bbox y="211.72223" x="1405.6143" h="30.0" w="46.0"/>
        </glyph>
        <glyph id="glyph172" class="process">
            <bbox y="271.72223" x="1423.6143" h="10.0" w="10.0"/>
            <port y="276.72223" x="1418.6143" id="glyph172.1"/>
            <port y="276.72223" x="1438.6143" id="glyph172.2"/>
        </glyph>
        <glyph id="glyph40" class="macromolecule">
            <label text="3.1.1.17"/>
            <bbox y="232.72223" x="903.9" h="30.0" w="46.0"/>
        </glyph>
        <glyph id="glyph150" class="process">
            <bbox y="292.72223" x="921.9" h="10.0" w="10.0"/>
            <port y="297.72223" x="936.9" id="glyph150.2"/>
            <port y="297.72223" x="916.9" id="glyph150.1"/>
        </glyph>
        <glyph id="glyph83" class="macromolecule">
            <label text="1.1.5.2"/>
            <bbox y="269.5" x="502.4" h="30.0" w="46.0"/>
        </glyph>
        <glyph id="glyph170" class="process">
            <bbox y="329.5" x="520.4" h="10.0" w="10.0"/>
            <port y="334.5" x="535.4" id="glyph170.2"/>
            <port y="334.5" x="515.4" id="glyph170.1"/>
        </glyph>
        <glyph id="glyph63" class="macromolecule">
            <label text="1.1.5.9"/>
            <bbox y="344.5" x="502.4" h="30.0" w="46.0"/>
        </glyph>
        <glyph id="glyph152" class="process">
            <bbox y="404.5" x="520.4" h="10.0" w="10.0"/>
            <port y="409.5" x="535.4" id="glyph152.2"/>
            <port y="409.5" x="515.4" id="glyph152.1"/>
        </glyph>
        <glyph id="glyph43" class="macromolecule">
            <label text="1.1.3.4"/>
            <bbox y="136.72223" x="610.4" h="30.0" w="46.0"/>
        </glyph>
        <glyph id="glyph125" class="process">
            <bbox y="196.72223" x="628.4" h="10.0" w="10.0"/>
            <port y="201.72223" x="643.4" id="glyph125.2"/>
            <port y="201.72223" x="623.4" id="glyph125.1"/>
        </glyph>
        <glyph id="glyph42" class="macromolecule">
            <label text="1.1.1.47"/>
            <bbox y="353.72223" x="610.4" h="30.0" w="46.0"/>
        </glyph>
        <glyph id="glyph178" class="process">
            <bbox y="313.72223" x="628.4" h="10.0" w="10.0"/>
            <port y="318.72223" x="643.4" id="glyph178.2"/>
            <port y="318.72223" x="623.4" id="glyph178.1"/>
        </glyph>
        <glyph id="glyph33" class="macromolecule">
            <label text="1.1.3.5"/>
            <bbox y="211.72223" x="610.4" h="30.0" w="46.0"/>
        </glyph>
        <glyph id="glyph129" class="process">
            <bbox y="271.72223" x="628.4" h="10.0" w="10.0"/>
            <port y="276.72223" x="643.4" id="glyph129.2"/>
            <port y="276.72223" x="623.4" id="glyph129.1"/>
        </glyph>
        <glyph id="glyph67" class="macromolecule">
            <label text="1.1.99.3"/>
            <bbox y="305.5" x="1129.9" h="30.0" w="46.0"/>
        </glyph>
        <glyph id="glyph156" class="process">
            <bbox y="365.5" x="1147.9" h="10.0" w="10.0"/>
            <port y="370.5" x="1162.9" id="glyph156.2"/>
            <port y="370.5" x="1142.9" id="glyph156.1"/>
        </glyph>
        <glyph id="glyph61" class="macromolecule">
            <label text="2.2.1.2"/>
            <bbox y="1373.5774" x="833.4" h="30.0" w="46.0"/>
        </glyph>
        <glyph id="glyph157" orientation="vertical" class="process">
            <bbox y="1383.5774" x="793.4" h="10.0" w="10.0"/>
            <port y="1378.5774" x="798.4" id="glyph157.1"/>
            <port y="1398.5774" x="798.4" id="glyph157.2"/>
        </glyph>
        <glyph id="glyph54" class="macromolecule">
            <label text="5.4.2.2"/>
            <bbox y="1506.5774" x="1475.6143" h="30.0" w="46.0"/>
        </glyph>
        <glyph id="glyph133" class="process">
            <bbox y="1466.5774" x="1493.6143" h="10.0" w="10.0"/>
            <port y="1471.5774" x="1488.6143" id="glyph133.1"/>
            <port y="1471.5774" x="1508.6143" id="glyph133.2"/>
        </glyph>
        <glyph id="glyph45" class="macromolecule">
            <label text="4.1.2.55"/>
            <clone/>
            <bbox y="172.5" x="1649.6143" h="30.0" w="46.0"/>
        </glyph>
        <glyph id="glyph161" class="process">
            <bbox y="232.5" x="1667.6143" h="10.0" w="10.0"/>
            <port y="237.5" x="1682.6143" id="glyph161.2"/>
            <port y="237.5" x="1662.6143" id="glyph161.1"/>
        </glyph>
        <glyph id="glyph84" class="macromolecule">
            <label text="1.2.7.5"/>
            <bbox y="136.72223" x="1896.6143" h="30.0" w="46.0"/>
        </glyph>
        <glyph id="glyph173" class="process">
            <bbox y="196.72223" x="1914.6143" h="10.0" w="10.0"/>
            <port y="201.72223" x="1909.6143" id="glyph173.1"/>
            <port y="201.72223" x="1929.6143" id="glyph173.2"/>
        </glyph>
        <glyph id="glyph27" class="macromolecule">
            <label text="2.7.1.165"/>
            <bbox y="232.72223" x="2051.6143" h="30.0" w="46.0"/>
        </glyph>
        <glyph id="glyph165" class="process">
            <bbox y="292.72223" x="2069.6143" h="10.0" w="10.0"/>
            <port y="297.72223" x="2084.6143" id="glyph165.2"/>
            <port y="297.72223" x="2064.6143" id="glyph165.1"/>
        </glyph>
        <glyph id="glyph82" class="macromolecule">
            <label text="4.1.2.55"/>
            <clone/>
            <bbox y="826.625" x="1649.6143" h="30.0" w="46.0"/>
        </glyph>
        <glyph id="glyph168" class="process">
            <bbox y="786.625" x="1667.6143" h="10.0" w="10.0"/>
            <port y="791.625" x="1682.6143" id="glyph168.2"/>
            <port y="791.625" x="1662.6143" id="glyph168.1"/>
        </glyph>
        <glyph id="glyph72" class="macromolecule">
            <label text="4.1.2.9"/>
            <bbox y="1658.8274" x="469.4" h="30.0" w="46.0"/>
        </glyph>
        <glyph id="glyph136" class="process">
            <bbox y="1718.8274" x="487.4" h="10.0" w="10.0"/>
            <port y="1723.8274" x="482.4" id="glyph136.1"/>
            <port y="1723.8274" x="502.4" id="glyph136.2"/>
        </glyph>
        <glyph id="glyph37" class="macromolecule">
            <label text="1.1.1.215"/>
            <bbox y="447.5" x="1129.9" h="30.0" w="46.0"/>
        </glyph>
        <glyph id="glyph148" class="process">
            <bbox y="407.5" x="1147.9" h="10.0" w="10.0"/>
            <port y="412.5" x="1162.9" id="glyph148.2"/>
            <port y="412.5" x="1142.9" id="glyph148.1"/>
        </glyph>
        <glyph id="glyph32" class="macromolecule">
            <label text="2.7.1.146"/>
            <bbox y="1222.9108" x="429.0" h="30.0" w="46.0"/>
        </glyph>
        <glyph id="glyph177" orientation="vertical" class="process">
            <bbox y="1232.9108" x="389.0" h="10.0" w="10.0"/>
            <port y="1227.9108" x="394.0" id="glyph177.1"/>
            <port y="1247.9108" x="394.0" id="glyph177.2"/>
        </glyph>
        <glyph id="glyph59" class="macromolecule">
            <label text="4.1.2.43"/>
            <bbox y="932.9107" x="991.3" h="30.0" w="46.0"/>
        </glyph>
        <glyph id="glyph164" class="process">
            <bbox y="992.9107" x="1009.3" h="10.0" w="10.0"/>
            <port y="997.9107" x="1024.3" id="glyph164.2"/>
            <port y="997.9107" x="1004.3" id="glyph164.1"/>
        </glyph>
        <glyph id="glyph74" class="macromolecule">
            <label text="5.3.1.27"/>
            <bbox y="932.9107" x="676.4" h="30.0" w="46.0"/>
        </glyph>
        <glyph id="glyph167" class="process">
            <bbox y="992.9107" x="694.4" h="10.0" w="10.0"/>
            <port y="997.9107" x="689.4" id="glyph167.1"/>
            <port y="997.9107" x="709.4" id="glyph167.2"/>
        </glyph>
        <glyph id="glyph77" class="macromolecule">
            <label text="4.3.1.29"/>
            <bbox y="879.625" x="1571.6143" h="30.0" w="46.0"/>
        </glyph>
        <glyph id="glyph151" orientation="vertical" class="process">
            <bbox y="889.625" x="1531.6143" h="10.0" w="10.0"/>
            <port y="884.625" x="1536.6143" id="glyph151.1"/>
            <port y="904.625" x="1536.6143" id="glyph151.2"/>
        </glyph>
        <glyph id="glyph34" class="macromolecule">
            <label text="2.7.1.69"/>
            <bbox y="932.9107" x="1442.6143" h="30.0" w="46.0"/>
        </glyph>
        <glyph id="glyph126" class="process">
            <bbox y="992.9107" x="1460.6143" h="10.0" w="10.0"/>
            <port y="997.9107" x="1455.6143" id="glyph126.1"/>
            <port y="997.9107" x="1475.6143" id="glyph126.2"/>
        </glyph>
        <glyph id="glyph80" class="macromolecule">
            <label text="1.2.99.8"/>
            <bbox y="211.72223" x="1896.6143" h="30.0" w="46.0"/>
        </glyph>
        <glyph id="glyph143" class="process">
            <bbox y="271.72223" x="1914.6143" h="10.0" w="10.0"/>
            <port y="276.72223" x="1909.6143" id="glyph143.1"/>
            <port y="276.72223" x="1929.6143" id="glyph143.2"/>
        </glyph>
        <glyph id="glyph29" class="macromolecule">
            <label text="1.2.1.9"/>
            <bbox y="672.625" x="1896.6143" h="30.0" w="46.0"/>
        </glyph>
        <glyph id="glyph135" class="process">
            <bbox y="732.625" x="1914.6143" h="10.0" w="10.0"/>
            <port y="737.625" x="1909.6143" id="glyph135.1"/>
            <port y="737.625" x="1929.6143" id="glyph135.2"/>
        </glyph>
        <glyph id="glyph85" class="macromolecule">
            <label text="4.1.2.51"/>
            <bbox y="293.5" x="1649.6143" h="30.0" w="46.0"/>
        </glyph>
        <glyph id="glyph180" class="process">
            <bbox y="353.5" x="1667.6143" h="10.0" w="10.0"/>
            <port y="358.5" x="1662.6143" id="glyph180.1"/>
            <port y="358.5" x="1682.6143" id="glyph180.2"/>
        </glyph>
        <glyph id="glyph52" class="macromolecule">
            <label text="4.2.1.39"/>
            <bbox y="353.72223" x="1405.6143" h="30.0" w="46.0"/>
        </glyph>
        <glyph id="glyph176" class="process">
            <bbox y="313.72223" x="1423.6143" h="10.0" w="10.0"/>
            <port y="318.72223" x="1418.6143" id="glyph176.1"/>
            <port y="318.72223" x="1438.6143" id="glyph176.2"/>
        </glyph>
        <glyph id="glyph46" class="macromolecule">
            <label text="1.1.1.360"/>
            <bbox y="486.5" x="502.4" h="30.0" w="46.0"/>
        </glyph>
        <glyph id="glyph137" class="process">
            <bbox y="446.5" x="520.4" h="10.0" w="10.0"/>
            <port y="451.5" x="515.4" id="glyph137.1"/>
            <port y="451.5" x="535.4" id="glyph137.2"/>
        </glyph>
        <glyph id="glyph73" class="macromolecule">
            <label text="1.1.1.359"/>
            <bbox y="561.5" x="502.4" h="30.0" w="46.0"/>
        </glyph>
        <glyph id="glyph134" class="process">
            <bbox y="521.5" x="520.4" h="10.0" w="10.0"/>
            <port y="526.5" x="515.4" id="glyph134.1"/>
            <port y="526.5" x="535.4" id="glyph134.2"/>
        </glyph>
        <glyph id="glyph65" class="macromolecule">
            <label text="2.7.1.178"/>
            <bbox y="514.5" x="1592.6143" h="30.0" w="46.0"/>
        </glyph>
        <glyph id="glyph145" orientation="vertical" class="process">
            <bbox y="524.5" x="1552.6143" h="10.0" w="10.0"/>
            <port y="519.5" x="1557.6143" id="glyph145.1"/>
            <port y="539.5" x="1557.6143" id="glyph145.2"/>
        </glyph>
        <glyph id="glyph78" class="macromolecule">
            <label text="1.2.1.89"/>
            <bbox y="353.72223" x="1896.6143" h="30.0" w="46.0"/>
        </glyph>
        <glyph id="glyph130" class="process">
            <bbox y="313.72223" x="1914.6143" h="10.0" w="10.0"/>
            <port y="318.72223" x="1909.6143" id="glyph130.1"/>
            <port y="318.72223" x="1929.6143" id="glyph130.2"/>
        </glyph>
        <glyph id="glyph44" class="macromolecule">
            <label text="1.2.1.90"/>
            <bbox y="814.625" x="1896.6143" h="30.0" w="46.0"/>
        </glyph>
        <glyph id="glyph182" class="process">
            <bbox y="774.625" x="1914.6143" h="10.0" w="10.0"/>
            <port y="779.625" x="1909.6143" id="glyph182.1"/>
            <port y="779.625" x="1929.6143" id="glyph182.2"/>
        </glyph>
        <glyph id="glyph36" class="macromolecule">
            <label text="1.1.1.343"/>
            <bbox y="912.625" x="1288.9" h="30.0" w="46.0"/>
        </glyph>
        <glyph id="glyph139" orientation="vertical" class="process">
            <bbox y="922.625" x="1248.9" h="10.0" w="10.0"/>
            <port y="917.625" x="1253.9" id="glyph139.1"/>
            <port y="937.625" x="1253.9" id="glyph139.2"/>
        </glyph>
        <glyph id="glyph79" class="macromolecule">
            <label text="1.1.1.363"/>
            <bbox y="672.625" x="643.4" h="30.0" w="46.0"/>
        </glyph>
        <glyph id="glyph153" class="process">
            <bbox y="732.625" x="661.4" h="10.0" w="10.0"/>
            <port y="737.625" x="656.4" id="glyph153.1"/>
            <port y="737.625" x="676.4" id="glyph153.2"/>
        </glyph>
        <glyph id="glyph58" class="macromolecule">
            <label text="1.1.1.388"/>
            <bbox y="814.625" x="643.4" h="30.0" w="46.0"/>
        </glyph>
        <glyph id="glyph128" class="process">
            <bbox y="774.625" x="661.4" h="10.0" w="10.0"/>
            <port y="779.625" x="656.4" id="glyph128.1"/>
            <port y="779.625" x="676.4" id="glyph128.2"/>
        </glyph>
        <glyph id="glyph108" class="simple chemical">
            <label text="C00631"/>
            <bbox y="282.72223" x="2129.6143" h="30.0" w="30.0"/>
        </glyph>
        <glyph id="glyph90" class="simple chemical">
            <label text="C00197"/>
            <bbox y="743.625" x="1989.6143" h="30.0" w="30.0"/>
        </glyph>
        <glyph id="glyph106" class="simple chemical">
            <label text="C00022"/>
            <bbox y="481.5" x="1695.6143" h="30.0" w="30.0"/>
        </glyph>
        <glyph id="glyph111" class="simple chemical">
            <label text="C00221"/>
            <bbox y="282.72223" x="358.0" h="30.0" w="30.0"/>
        </glyph>
        <glyph id="glyph116" class="simple chemical">
            <label text="C00031"/>
            <bbox y="415.5" x="358.0" h="30.0" w="30.0"/>
        </glyph>
        <glyph id="glyph105" class="simple chemical">
            <label text="C01172"/>
            <bbox y="743.625" x="358.0" h="30.0" w="30.0"/>
        </glyph>
        <glyph id="glyph109" class="simple chemical">
            <label text="C00668"/>
            <bbox y="982.9107" x="358.0" h="30.0" w="30.0"/>
        </glyph>
        <glyph id="glyph96" class="simple chemical">
            <label text="C00118"/>
            <clone/>
            <bbox y="1623.5774" x="358.0" h="30.0" w="30.0"/>
        </glyph>
        <glyph id="glyph117" class="simple chemical">
            <label text="C00199"/>
            <bbox y="1123.9108" x="1217.9" h="30.0" w="30.0"/>
        </glyph>
        <glyph id="glyph91" class="simple chemical">
            <label text="C00119"/>
            <bbox y="1623.5774" x="1217.9" h="30.0" w="30.0"/>
        </glyph>
        <glyph id="glyph87" class="simple chemical">
            <label text="C00204"/>
            <bbox y="282.72223" x="1521.6143" h="30.0" w="30.0"/>
        </glyph>
        <glyph id="glyph104" class="simple chemical">
            <label text="C00577"/>
            <bbox y="282.72223" x="1773.6143" h="30.0" w="30.0"/>
        </glyph>
        <glyph id="glyph101" class="simple chemical">
            <label text="C00118"/>
            <clone/>
            <bbox y="743.625" x="1773.6143" h="30.0" w="30.0"/>
        </glyph>
        <arc target="glyph91" source="glyph141.1" id="arc1" class="production">
            <start y="1638.5774" x="1488.6143"/>
            <next y="1638.5774" x="1483.6143"/>
            <end y="1638.5774" x="1247.9"/>
        </arc>
        <arc target="glyph109" source="glyph132.2" id="arc2" class="production">
            <start y="871.625" x="373.0"/>
            <next y="876.625" x="373.0"/>
            <end y="982.9107" x="373.0"/>
        </arc>
        <arc target="glyph105" source="glyph132.1" id="arc3" class="production">
            <start y="851.625" x="373.0"/>
            <next y="846.625" x="373.0"/>
            <end y="773.625" x="373.0"/>
        </arc>
        <arc target="glyph101" source="glyph159.2" id="arc4" class="production">
            <start y="698.5" x="1682.6143"/>
            <next y="700.5" x="1687.6143"/>
            <next y="700.5" x="1781.6143"/>
            <next y="700.5" x="1784.1143"/>
            <next y="703.0" x="1786.6143"/>
            <next y="705.5" x="1786.6143"/>
            <next y="742.625" x="1786.6143"/>
            <end y="743.74084" x="1786.7538"/>
        </arc>
        <arc target="glyph106" source="glyph159.2" id="arc5" class="production">
            <start y="698.5" x="1682.6143"/>
            <next y="696.5" x="1687.6143"/>
            <next y="696.5" x="1703.6143"/>
            <next y="696.5" x="1706.1143"/>
            <next y="694.0" x="1708.6143"/>
            <next y="691.5" x="1708.6143"/>
            <next y="512.5" x="1708.6143"/>
            <end y="511.38416" x="1708.7538"/>
        </arc>
        <arc target="glyph120" source="glyph159.1" id="arc6" class="production">
            <start y="698.5" x="1662.6143"/>
            <next y="698.5" x="1657.6143"/>
            <next y="698.5" x="1545.6143"/>
            <next y="698.5" x="1543.1143"/>
            <next y="701.0" x="1540.6143"/>
            <next y="703.5" x="1540.6143"/>
            <next y="742.625" x="1540.6143"/>
            <end y="744.0729" x="1540.2523"/>
        </arc>
        <arc target="glyph122" source="glyph166.1" id="arc7" class="production">
            <start y="1798.3274" x="883.9"/>
            <next y="1798.3274" x="878.9"/>
            <next y="1798.3274" x="770.4"/>
            <next y="1798.3274" x="767.9"/>
            <next y="1800.8274" x="765.4"/>
            <next y="1803.3274" x="765.4"/>
            <end y="1885.3274" x="765.4"/>
        </arc>
        <arc target="glyph122" source="glyph147.1" id="arc8" class="production">
            <start y="1900.3274" x="883.9"/>
            <next y="1900.3274" x="878.9"/>
            <end y="1900.3274" x="780.4"/>
        </arc>
        <arc target="glyph96" source="glyph146.1" id="arc9" class="production">
            <start y="1900.3274" x="482.4"/>
            <next y="1900.3274" x="477.4"/>
            <next y="1900.3274" x="376.0"/>
            <next y="1900.3274" x="373.5"/>
            <next y="1897.8274" x="371.0"/>
            <next y="1895.3274" x="371.0"/>
            <next y="1654.5774" x="371.0"/>
            <end y="1653.4615" x="371.13947"/>
        </arc>
        <arc target="glyph119" source="glyph140.1" id="arc10" class="production">
            <start y="1506.5774" x="1232.9"/>
            <next y="1501.5774" x="1232.8881"/>
            <end y="1337.5774" x="1232.9"/>
        </arc>
        <arc target="glyph91" source="glyph140.2" id="arc11" class="production">
            <start y="1526.5774" x="1232.9"/>
            <next y="1531.5774" x="1232.9"/>
            <end y="1623.5774" x="1232.9"/>
        </arc>
        <arc target="glyph119" source="glyph127.1" id="arc12" class="production">
            <start y="1429.5774" x="1488.6143"/>
            <next y="1429.5774" x="1483.6143"/>
            <next y="1429.5774" x="1465.6143"/>
            <next y="1429.5774" x="1463.1143"/>
            <next y="1432.0774" x="1460.6143"/>
            <next y="1434.5774" x="1460.6143"/>
            <next y="1443.5774" x="1460.6143"/>
            <next y="1446.0774" x="1460.6143"/>
            <next y="1448.5774" x="1458.1143"/>
            <next y="1448.5774" x="1455.6143"/>
            <next y="1448.5774" x="1245.8881"/>
            <next y="1448.5774" x="1243.3881"/>
            <next y="1446.0774" x="1240.8881"/>
            <next y="1443.5774" x="1240.8881"/>
            <next y="1338.5774" x="1240.8881"/>
            <end y="1335.9978" x="1239.6002"/>
        </arc>
        <arc target="glyph119" source="glyph181.1" id="arc13" class="production">
            <start y="1322.5774" x="1488.6143"/>
            <next y="1322.5774" x="1483.6143"/>
            <end y="1322.5774" x="1247.9"/>
        </arc>
        <arc target="glyph119" source="glyph155.1" id="arc14" class="production">
            <start y="1473.5774" x="926.9"/>
            <next y="1468.5774" x="930.896"/>
            <next y="1327.5774" x="930.896"/>
            <next y="1325.0774" x="930.896"/>
            <next y="1322.5774" x="933.396"/>
            <next y="1322.5774" x="935.896"/>
            <end y="1322.5774" x="1217.9"/>
        </arc>
        <arc target="glyph102" source="glyph155.2" id="arc15" class="production">
            <start y="1493.5774" x="926.9"/>
            <next y="1498.5774" x="924.9"/>
            <next y="1544.5774" x="924.9"/>
            <next y="1547.0774" x="924.9"/>
            <next y="1549.5774" x="922.4"/>
            <next y="1549.5774" x="919.9"/>
            <end y="1549.5774" x="813.4"/>
        </arc>
        <arc target="glyph96" source="glyph155.2" id="arc16" class="production">
            <start y="1493.5774" x="926.9"/>
            <next y="1498.5774" x="928.9"/>
            <next y="1635.5774" x="928.9"/>
            <next y="1638.0774" x="928.9"/>
            <next y="1640.5774" x="926.4"/>
            <next y="1640.5774" x="923.9"/>
            <next y="1640.5774" x="389.0"/>
            <end y="1640.4379" x="387.88416"/>
        </arc>
        <arc target="glyph112" source="glyph155.1" id="arc17" class="production">
            <start y="1473.5774" x="926.9"/>
            <next y="1468.5774" x="926.896"/>
            <end y="1153.9108" x="926.9"/>
        </arc>
        <arc target="glyph119" source="glyph169.2" id="arc18" class="production">
            <start y="1214.9108" x="1232.9"/>
            <next y="1219.9108" x="1232.9"/>
            <end y="1307.5774" x="1232.9"/>
        </arc>
        <arc target="glyph117" source="glyph169.1" id="arc19" class="production">
            <start y="1194.9108" x="1232.9"/>
            <next y="1189.9108" x="1232.9"/>
            <end y="1153.9108" x="1232.9"/>
        </arc>
        <arc target="glyph112" source="glyph158.1" id="arc20" class="production">
            <start y="1138.9108" x="1109.9"/>
            <next y="1138.9108" x="1104.9"/>
            <end y="1138.9108" x="941.9"/>
        </arc>
        <arc target="glyph117" source="glyph158.2" id="arc21" class="production">
            <start y="1138.9108" x="1129.9"/>
            <next y="1138.9108" x="1134.9"/>
            <end y="1138.9108" x="1217.9"/>
        </arc>
        <arc target="glyph97" source="glyph171.2" id="arc22" class="production">
            <start y="1138.9108" x="742.4"/>
            <next y="1140.9108" x="747.4"/>
            <next y="1140.9108" x="793.4"/>
            <next y="1140.9108" x="795.9"/>
            <next y="1143.4108" x="798.4"/>
            <next y="1145.9108" x="798.4"/>
            <end y="1156.9108" x="798.4"/>
        </arc>
        <arc target="glyph96" source="glyph171.1" id="arc23" class="production">
            <start y="1138.9108" x="722.4"/>
            <next y="1142.9108" x="717.4"/>
            <next y="1142.9108" x="648.7"/>
            <next y="1142.9108" x="646.2"/>
            <next y="1145.4108" x="643.7"/>
            <next y="1147.9108" x="643.7"/>
            <next y="1631.5774" x="643.7"/>
            <next y="1634.0774" x="643.7"/>
            <next y="1636.5774" x="641.2"/>
            <next y="1636.5774" x="638.7"/>
            <next y="1636.5774" x="389.0"/>
            <end y="1636.7169" x="387.88416"/>
        </arc>
        <arc target="glyph86" source="glyph171.1" id="arc24" class="production">
            <start y="1138.9108" x="722.4"/>
            <next y="1138.9108" x="717.4"/>
            <end y="1138.9108" x="388.0"/>
        </arc>
        <arc target="glyph112" source="glyph171.2" id="arc25" class="production">
            <start y="1138.9108" x="742.4"/>
            <next y="1136.9108" x="747.4"/>
            <next y="1136.9108" x="910.9"/>
            <end y="1137.0502" x="912.0158"/>
        </arc>
        <arc target="glyph96" source="glyph131.2" id="arc26" class="production">
            <start y="1493.5774" x="373.0"/>
            <next y="1498.5774" x="372.996"/>
            <end y="1623.5774" x="373.0"/>
        </arc>
        <arc target="glyph92" source="glyph131.1" id="arc27" class="production">
            <start y="1473.5774" x="373.0"/>
            <next y="1468.5774" x="373.0"/>
            <end y="1370.5774" x="373.0"/>
        </arc>
        <arc target="glyph92" source="glyph138.2" id="arc28" class="production">
            <start y="1247.9108" x="485.0"/>
            <next y="1252.9108" x="485.0"/>
            <next y="1266.8107" x="485.0"/>
            <next y="1269.3107" x="485.0"/>
            <next y="1271.8107" x="482.5"/>
            <next y="1271.8107" x="480.0"/>
            <next y="1271.8107" x="382.0"/>
            <next y="1271.8107" x="379.5"/>
            <next y="1274.3107" x="377.0"/>
            <next y="1276.8107" x="377.0"/>
            <next y="1339.5774" x="377.0"/>
            <end y="1341.0253" x="376.63803"/>
        </arc>
        <arc target="glyph138.1" source="glyph86" id="arc29" class="consumption">
            <start y="1152.9557" x="378.26685"/>
            <next y="1154.9108" x="379.0"/>
            <next y="1195.0107" x="379.0"/>
            <next y="1197.5107" x="379.0"/>
            <next y="1200.0107" x="381.5"/>
            <next y="1200.0107" x="384.0"/>
            <next y="1200.0107" x="480.0"/>
            <next y="1200.0107" x="482.5"/>
            <next y="1202.5107" x="485.0"/>
            <next y="1205.0107" x="485.0"/>
            <next y="1222.9108" x="485.0"/>
            <end y="1227.9108" x="485.0"/>
        </arc>
        <arc target="glyph86" source="glyph142.1" id="arc30" class="production">
            <start y="1227.9108" x="352.0"/>
            <next y="1222.9108" x="352.0"/>
            <next y="1212.9108" x="352.0"/>
            <next y="1210.4108" x="352.0"/>
            <next y="1207.9108" x="354.5"/>
            <next y="1207.9108" x="357.0"/>
            <next y="1207.9108" x="362.0"/>
            <next y="1207.9108" x="364.5"/>
            <next y="1205.4108" x="367.0"/>
            <next y="1202.9108" x="367.0"/>
            <next y="1154.9108" x="367.0"/>
            <end y="1152.9557" x="367.73315"/>
        </arc>
        <arc target="glyph109" source="glyph149.1" id="arc31" class="production">
            <start y="1049.9108" x="373.0"/>
            <next y="1044.9108" x="373.0"/>
            <end y="1012.9107" x="373.0"/>
        </arc>
        <arc target="glyph86" source="glyph149.2" id="arc32" class="production">
            <start y="1069.9108" x="373.0"/>
            <next y="1074.9108" x="373.0"/>
            <end y="1123.9108" x="373.0"/>
        </arc>
        <arc target="glyph154.2" source="glyph107" id="arc33" class="consumption">
            <start y="743.625" x="1232.9"/>
            <next y="620.0" x="1232.9"/>
            <next y="617.5" x="1232.9"/>
            <next y="615.0" x="1230.4"/>
            <next y="615.0" x="1227.9"/>
            <next y="615.0" x="1200.9"/>
            <end y="615.0" x="1195.9"/>
        </arc>
        <arc target="glyph118" source="glyph154.1" id="arc34" class="production">
            <start y="615.0" x="1175.9"/>
            <next y="615.0" x="1170.9"/>
            <end y="615.0" x="1029.3"/>
        </arc>
        <arc target="glyph118" source="glyph144.2" id="arc35" class="production">
            <start y="539.5" x="1014.3"/>
            <next y="544.5" x="1014.3"/>
            <end y="600.0" x="1014.3"/>
        </arc>
        <arc target="glyph144.1" source="glyph113" id="arc36" class="consumption">
            <start y="478.5" x="1014.3"/>
            <next y="514.5" x="1014.3"/>
            <end y="519.5" x="1014.3"/>
        </arc>
        <arc target="glyph163.1" source="glyph107" id="arc37" class="consumption">
            <start y="773.50916" x="1231.0394"/>
            <next y="774.625" x="1230.9"/>
            <next y="892.625" x="1230.9"/>
            <next y="895.125" x="1230.9"/>
            <next y="897.625" x="1228.4"/>
            <next y="897.625" x="1225.9"/>
            <next y="897.625" x="1216.9"/>
            <next y="897.625" x="1214.4"/>
            <next y="900.125" x="1211.9"/>
            <next y="902.625" x="1211.9"/>
            <next y="912.625" x="1211.9"/>
            <end y="917.625" x="1211.9"/>
        </arc>
        <arc target="glyph117" source="glyph163.2" id="arc38" class="production">
            <start y="937.625" x="1211.9"/>
            <next y="942.625" x="1211.9"/>
            <next y="952.625" x="1211.9"/>
            <next y="955.125" x="1211.9"/>
            <next y="957.625" x="1214.4"/>
            <next y="957.625" x="1216.9"/>
            <next y="957.625" x="1227.9"/>
            <next y="957.625" x="1230.4"/>
            <next y="960.125" x="1232.9"/>
            <next y="962.625" x="1232.9"/>
            <end y="1123.9108" x="1232.9"/>
        </arc>
        <arc target="glyph107" source="glyph160.2" id="arc39" class="production">
            <start y="758.625" x="1024.3"/>
            <next y="758.625" x="1029.3"/>
            <end y="758.625" x="1217.9"/>
        </arc>
        <arc target="glyph160.1" source="glyph98" id="arc40" class="consumption">
            <start y="758.625" x="813.4"/>
            <next y="758.625" x="999.3"/>
            <end y="758.625" x="1004.3"/>
        </arc>
        <arc target="glyph175.1" source="glyph105" id="arc41" class="consumption">
            <start y="754.98694" x="387.55212"/>
            <next y="754.625" x="389.0"/>
            <next y="754.625" x="619.5"/>
            <next y="754.625" x="622.0"/>
            <next y="752.125" x="624.5"/>
            <next y="749.625" x="624.5"/>
            <next y="667.625" x="624.5"/>
            <next y="665.125" x="624.5"/>
            <next y="662.625" x="627.0"/>
            <next y="662.625" x="629.5"/>
            <next y="662.625" x="651.4"/>
            <end y="662.625" x="656.4"/>
        </arc>
        <arc target="glyph98" source="glyph175.2" id="arc42" class="production">
            <start y="662.625" x="676.4"/>
            <next y="662.625" x="681.4"/>
            <next y="662.625" x="703.3"/>
            <next y="662.625" x="705.8"/>
            <next y="665.125" x="708.3"/>
            <next y="667.625" x="708.3"/>
            <next y="749.625" x="708.3"/>
            <next y="752.125" x="708.3"/>
            <next y="754.625" x="710.8"/>
            <next y="754.625" x="713.3"/>
            <next y="754.625" x="782.4"/>
            <end y="754.98694" x="783.84784"/>
        </arc>
        <arc target="glyph87" source="glyph174.2" id="arc43" class="production">
            <start y="153.5" x="1536.6143"/>
            <next y="158.5" x="1536.6102"/>
            <end y="282.72223" x="1536.6143"/>
        </arc>
        <arc target="glyph162.1" source="glyph87" id="arc44" class="consumption">
            <start y="312.27435" x="1532.9762"/>
            <next y="313.72223" x="1532.6143"/>
            <next y="494.5" x="1532.6143"/>
            <next y="497.0" x="1532.6143"/>
            <next y="499.5" x="1530.1143"/>
            <next y="499.5" x="1527.6143"/>
            <next y="499.5" x="1520.6143"/>
            <next y="499.5" x="1518.1143"/>
            <next y="502.0" x="1515.6143"/>
            <next y="504.5" x="1515.6143"/>
            <next y="514.5" x="1515.6143"/>
            <end y="519.5" x="1515.6143"/>
        </arc>
        <arc target="glyph120" source="glyph162.2" id="arc45" class="production">
            <start y="539.5" x="1515.6143"/>
            <next y="544.5" x="1515.6143"/>
            <next y="554.5" x="1515.6143"/>
            <next y="557.0" x="1515.6143"/>
            <next y="559.5" x="1518.1143"/>
            <next y="559.5" x="1520.6143"/>
            <next y="559.5" x="1527.6143"/>
            <next y="559.5" x="1530.1143"/>
            <next y="562.0" x="1532.6143"/>
            <next y="564.5" x="1532.6143"/>
            <next y="742.625" x="1532.6143"/>
            <end y="744.0729" x="1532.9762"/>
        </arc>
        <arc target="glyph124.1" source="glyph107" id="arc46" class="consumption">
            <start y="758.625" x="1247.9"/>
            <next y="758.62897" x="1413.6143"/>
            <end y="758.625" x="1418.6143"/>
        </arc>
        <arc target="glyph120" source="glyph124.2" id="arc47" class="production">
            <start y="758.625" x="1438.6143"/>
            <next y="758.625" x="1443.6143"/>
            <end y="758.625" x="1521.6143"/>
        </arc>
        <arc target="glyph179.1" source="glyph95" id="arc48" class="consumption">
            <start y="301.36026" x="1247.4521"/>
            <next y="301.72223" x="1248.9"/>
            <next y="301.72223" x="1290.6143"/>
            <next y="301.72223" x="1293.1143"/>
            <next y="304.22223" x="1295.6143"/>
            <next y="306.72223" x="1295.6143"/>
            <next y="514.5" x="1295.6143"/>
            <end y="519.5" x="1295.6143"/>
        </arc>
        <arc target="glyph107" source="glyph179.2" id="arc49" class="production">
            <start y="539.5" x="1295.6143"/>
            <next y="544.5" x="1295.6143"/>
            <next y="749.62897" x="1295.6143"/>
            <next y="752.12897" x="1295.6143"/>
            <next y="754.62897" x="1293.1143"/>
            <next y="754.62897" x="1290.6143"/>
            <next y="754.62897" x="1248.9"/>
            <end y="754.99036" x="1247.453"/>
        </arc>
        <arc target="glyph172.1" source="glyph95" id="arc50" class="consumption">
            <start y="294.0842" x="1247.4521"/>
            <next y="293.72223" x="1248.9"/>
            <next y="293.72223" x="1385.6143"/>
            <next y="293.72223" x="1388.1143"/>
            <next y="291.22223" x="1390.6143"/>
            <next y="288.72223" x="1390.6143"/>
            <next y="281.72223" x="1390.6143"/>
            <next y="279.22223" x="1390.6143"/>
            <next y="276.72223" x="1393.1143"/>
            <next y="276.72223" x="1395.6143"/>
            <next y="276.72223" x="1413.6143"/>
            <end y="276.72223" x="1418.6143"/>
        </arc>
        <arc target="glyph87" source="glyph172.2" id="arc51" class="production">
            <start y="276.72223" x="1438.6143"/>
            <next y="276.72223" x="1443.6143"/>
            <next y="276.72223" x="1461.6143"/>
            <next y="276.72223" x="1464.1143"/>
            <next y="279.22223" x="1466.6143"/>
            <next y="281.72223" x="1466.6143"/>
            <next y="292.72223" x="1466.6143"/>
            <next y="295.22223" x="1466.6143"/>
            <next y="297.72223" x="1469.1143"/>
            <next y="297.72223" x="1471.6143"/>
            <end y="297.72223" x="1521.6143"/>
        </arc>
        <arc target="glyph95" source="glyph150.2" id="arc52" class="production">
            <start y="297.72223" x="936.9"/>
            <next y="297.72223" x="941.9"/>
            <end y="297.72223" x="1217.9"/>
        </arc>
        <arc target="glyph150.1" source="glyph100" id="arc53" class="consumption">
            <start y="297.72223" x="780.4"/>
            <next y="297.72223" x="911.9"/>
            <end y="297.72223" x="916.9"/>
        </arc>
        <arc target="glyph100" source="glyph170.2" id="arc54" class="production">
            <start y="334.5" x="535.4"/>
            <next y="334.5" x="540.4"/>
            <next y="334.5" x="562.3"/>
            <next y="334.5" x="564.8"/>
            <next y="337.0" x="567.3"/>
            <next y="339.5" x="567.3"/>
            <next y="419.5" x="567.3"/>
            <next y="422.0" x="567.3"/>
            <next y="424.5" x="569.8"/>
            <next y="424.5" x="572.3"/>
            <next y="424.5" x="754.4"/>
            <next y="424.5" x="756.9"/>
            <next y="422.0" x="759.4"/>
            <next y="419.5" x="759.4"/>
            <next y="313.72223" x="759.4"/>
            <end y="311.76715" x="760.1332"/>
        </arc>
        <arc target="glyph100" source="glyph152.2" id="arc55" class="production">
            <start y="409.5" x="535.4"/>
            <next y="409.5" x="540.4"/>
            <next y="409.5" x="558.3"/>
            <next y="409.5" x="560.8"/>
            <next y="412.0" x="563.3"/>
            <next y="414.5" x="563.3"/>
            <next y="423.5" x="563.3"/>
            <next y="426.0" x="563.3"/>
            <next y="428.5" x="565.8"/>
            <next y="428.5" x="568.3"/>
            <next y="428.5" x="758.4"/>
            <next y="428.5" x="760.9"/>
            <next y="426.0" x="763.4"/>
            <next y="423.5" x="763.4"/>
            <next y="313.72223" x="763.4"/>
            <end y="312.60638" x="763.5395"/>
        </arc>
        <arc target="glyph100" source="glyph125.2" id="arc56" class="production">
            <start y="201.72223" x="643.4"/>
            <next y="201.72223" x="648.4"/>
            <next y="201.72223" x="670.3"/>
            <next y="201.72223" x="672.8"/>
            <next y="204.22223" x="675.3"/>
            <next y="206.72223" x="675.3"/>
            <next y="288.72223" x="675.3"/>
            <next y="291.22223" x="675.3"/>
            <next y="293.72223" x="677.8"/>
            <next y="293.72223" x="680.3"/>
            <next y="293.72223" x="749.4"/>
            <end y="294.0842" x="750.84784"/>
        </arc>
        <arc target="glyph100" source="glyph178.2" id="arc57" class="production">
            <start y="318.72223" x="643.4"/>
            <next y="318.72223" x="648.4"/>
            <next y="318.72223" x="666.4"/>
            <next y="318.72223" x="668.9"/>
            <next y="316.22223" x="671.4"/>
            <next y="313.72223" x="671.4"/>
            <next y="306.72223" x="671.4"/>
            <next y="304.22223" x="671.4"/>
            <next y="301.72223" x="673.9"/>
            <next y="301.72223" x="676.4"/>
            <next y="301.72223" x="749.4"/>
            <end y="301.36026" x="750.84784"/>
        </arc>
        <arc target="glyph100" source="glyph129.2" id="arc58" class="production">
            <start y="276.72223" x="643.4"/>
            <next y="276.72223" x="648.4"/>
            <next y="276.72223" x="666.3"/>
            <next y="276.72223" x="668.8"/>
            <next y="279.22223" x="671.3"/>
            <next y="281.72223" x="671.3"/>
            <next y="292.72223" x="671.3"/>
            <next y="295.22223" x="671.3"/>
            <next y="297.72223" x="673.8"/>
            <next y="297.72223" x="676.3"/>
            <end y="297.72223" x="750.4"/>
        </arc>
        <arc target="glyph156.2" source="glyph95" id="arc59" class="consumption">
            <start y="312.60638" x="1231.0394"/>
            <next y="313.72223" x="1230.9"/>
            <next y="384.5" x="1230.9"/>
            <next y="387.0" x="1230.9"/>
            <next y="389.5" x="1228.4"/>
            <next y="389.5" x="1225.9"/>
            <next y="389.5" x="1195.9"/>
            <next y="389.5" x="1193.4"/>
            <next y="387.0" x="1190.9"/>
            <next y="384.5" x="1190.9"/>
            <next y="375.5" x="1190.9"/>
            <next y="373.0" x="1190.9"/>
            <next y="370.5" x="1188.4"/>
            <next y="370.5" x="1185.9"/>
            <next y="370.5" x="1167.9"/>
            <end y="370.5" x="1162.9"/>
        </arc>
        <arc target="glyph113" source="glyph156.1" id="arc60" class="production">
            <start y="370.5" x="1142.9"/>
            <next y="370.5" x="1137.9"/>
            <next y="370.5" x="1119.9"/>
            <next y="370.5" x="1117.4"/>
            <next y="373.0" x="1114.9"/>
            <next y="375.5" x="1114.9"/>
            <next y="384.5" x="1114.9"/>
            <next y="387.0" x="1114.9"/>
            <next y="389.5" x="1112.4"/>
            <next y="389.5" x="1109.9"/>
            <next y="389.5" x="1017.3"/>
            <next y="389.5" x="1014.8"/>
            <next y="392.0" x="1012.3"/>
            <next y="394.5" x="1012.3"/>
            <next y="447.5" x="1012.3"/>
            <end y="448.61584" x="1012.43945"/>
        </arc>
        <arc target="glyph97" source="glyph157.1" id="arc61" class="production">
            <start y="1378.5774" x="798.4"/>
            <next y="1373.5774" x="798.404"/>
            <end y="1186.9108" x="798.4"/>
        </arc>
        <arc target="glyph96" source="glyph157.2" id="arc62" class="production">
            <start y="1398.5774" x="798.4"/>
            <next y="1403.5774" x="794.404"/>
            <next y="1506.0774" x="794.404"/>
            <next y="1508.5774" x="794.404"/>
            <next y="1511.0774" x="791.904"/>
            <next y="1511.0774" x="789.404"/>
            <next y="1511.0774" x="381.996"/>
            <next y="1511.0774" x="379.496"/>
            <next y="1513.5774" x="376.996"/>
            <next y="1516.0774" x="376.996"/>
            <next y="1622.5774" x="376.996"/>
            <end y="1624.0244" x="376.6346"/>
        </arc>
        <arc target="glyph86" source="glyph157.1" id="arc63" class="production">
            <start y="1378.5774" x="798.4"/>
            <next y="1373.5774" x="794.404"/>
            <next y="1213.0107" x="794.404"/>
            <next y="1210.5107" x="794.404"/>
            <next y="1208.0107" x="791.904"/>
            <next y="1208.0107" x="789.404"/>
            <next y="1208.0107" x="376.0"/>
            <next y="1208.0107" x="373.5"/>
            <next y="1205.5107" x="371.0"/>
            <next y="1203.0107" x="371.0"/>
            <next y="1154.9108" x="371.0"/>
            <end y="1153.7949" x="371.13947"/>
        </arc>
        <arc target="glyph119" source="glyph133.1" id="arc64" class="production">
            <start y="1471.5774" x="1488.6143"/>
            <next y="1471.5774" x="1483.6143"/>
            <next y="1471.5774" x="1465.6143"/>
            <next y="1471.5774" x="1463.1143"/>
            <next y="1469.0774" x="1460.6143"/>
            <next y="1466.5774" x="1460.6143"/>
            <next y="1457.5774" x="1460.6143"/>
            <next y="1455.0774" x="1460.6143"/>
            <next y="1452.5774" x="1458.1143"/>
            <next y="1452.5774" x="1455.6143"/>
            <next y="1452.5774" x="1241.8881"/>
            <next y="1452.5774" x="1239.3881"/>
            <next y="1450.0774" x="1236.8881"/>
            <next y="1447.5774" x="1236.8881"/>
            <next y="1338.5774" x="1236.8881"/>
            <end y="1337.1321" x="1236.5278"/>
        </arc>
        <arc target="glyph106" source="glyph161.2" id="arc65" class="production">
            <start y="237.5" x="1682.6143"/>
            <next y="239.5" x="1687.6143"/>
            <next y="239.5" x="1707.6143"/>
            <next y="239.5" x="1710.1143"/>
            <next y="242.0" x="1712.6143"/>
            <next y="244.5" x="1712.6143"/>
            <next y="480.5" x="1712.6143"/>
            <end y="481.61584" x="1712.4749"/>
        </arc>
        <arc target="glyph87" source="glyph161.1" id="arc66" class="production">
            <start y="237.5" x="1662.6143"/>
            <next y="237.5" x="1657.6143"/>
            <next y="237.5" x="1545.6102"/>
            <next y="237.5" x="1543.1102"/>
            <next y="240.0" x="1540.6102"/>
            <next y="242.5" x="1540.6102"/>
            <next y="281.72223" x="1540.6102"/>
            <end y="283.16922" x="1540.2489"/>
        </arc>
        <arc target="glyph104" source="glyph161.2" id="arc67" class="production">
            <start y="237.5" x="1682.6143"/>
            <next y="235.5" x="1687.6143"/>
            <next y="235.5" x="1779.6183"/>
            <next y="235.5" x="1782.1183"/>
            <next y="238.0" x="1784.6183"/>
            <next y="240.5" x="1784.6183"/>
            <next y="281.72223" x="1784.6183"/>
            <end y="283.16922" x="1784.9796"/>
        </arc>
        <arc target="glyph173.1" source="glyph104" id="arc68" class="consumption">
            <start y="294.0842" x="1803.1664"/>
            <next y="293.72223" x="1804.6143"/>
            <next y="293.72223" x="1872.7142"/>
            <next y="293.72223" x="1875.2142"/>
            <next y="291.22223" x="1877.7142"/>
            <next y="288.72223" x="1877.7142"/>
            <next y="206.72223" x="1877.7142"/>
            <next y="204.22223" x="1877.7142"/>
            <next y="201.72223" x="1880.2142"/>
            <next y="201.72223" x="1882.7142"/>
            <next y="201.72223" x="1904.6143"/>
            <end y="201.72223" x="1909.6143"/>
        </arc>
        <arc target="glyph103" source="glyph173.2" id="arc69" class="production">
            <start y="201.72223" x="1929.6143"/>
            <next y="201.72223" x="1934.6143"/>
            <next y="201.72223" x="1956.5143"/>
            <next y="201.72223" x="1959.0143"/>
            <next y="204.22223" x="1961.5143"/>
            <next y="206.72223" x="1961.5143"/>
            <next y="288.72223" x="1961.5143"/>
            <next y="291.22223" x="1961.5143"/>
            <next y="293.72223" x="1964.0143"/>
            <next y="293.72223" x="1966.5143"/>
            <next y="293.72223" x="1988.6143"/>
            <end y="294.0842" x="1990.0621"/>
        </arc>
        <arc target="glyph108" source="glyph165.2" id="arc70" class="production">
            <start y="297.72223" x="2084.6143"/>
            <next y="297.72223" x="2089.6143"/>
            <end y="297.72223" x="2129.6143"/>
        </arc>
        <arc target="glyph101" source="glyph168.2" id="arc71" class="production">
            <start y="791.625" x="1682.6143"/>
            <next y="793.625" x="1687.6143"/>
            <next y="793.625" x="1779.6183"/>
            <next y="793.625" x="1782.1183"/>
            <next y="791.125" x="1784.6183"/>
            <next y="788.625" x="1784.6183"/>
            <next y="774.625" x="1784.6183"/>
            <end y="773.178" x="1784.9796"/>
        </arc>
        <arc target="glyph106" source="glyph168.2" id="arc72" class="production">
            <start y="791.625" x="1682.6143"/>
            <next y="789.625" x="1687.6143"/>
            <next y="789.625" x="1707.6143"/>
            <next y="789.625" x="1710.1143"/>
            <next y="787.125" x="1712.6143"/>
            <next y="784.625" x="1712.6143"/>
            <next y="512.5" x="1712.6143"/>
            <end y="511.38416" x="1712.4749"/>
        </arc>
        <arc target="glyph120" source="glyph168.1" id="arc73" class="production">
            <start y="791.625" x="1662.6143"/>
            <next y="791.625" x="1657.6143"/>
            <next y="791.625" x="1545.6102"/>
            <next y="791.625" x="1543.1102"/>
            <next y="789.125" x="1540.6102"/>
            <next y="786.625" x="1540.6102"/>
            <next y="774.625" x="1540.6102"/>
            <end y="773.178" x="1540.2489"/>
        </arc>
        <arc target="glyph96" source="glyph136.1" id="arc74" class="production">
            <start y="1723.8274" x="482.4"/>
            <next y="1723.8274" x="477.4"/>
            <next y="1723.8274" x="380.0"/>
            <next y="1723.8274" x="377.5"/>
            <next y="1721.3274" x="375.0"/>
            <next y="1718.8274" x="375.0"/>
            <next y="1654.5774" x="375.0"/>
            <end y="1653.4615" x="374.86053"/>
        </arc>
        <arc target="glyph95" source="glyph148.2" id="arc75" class="production">
            <start y="412.5" x="1162.9"/>
            <next y="412.5" x="1167.9"/>
            <next y="412.5" x="1185.9"/>
            <next y="412.5" x="1188.4"/>
            <next y="410.0" x="1190.9"/>
            <next y="407.5" x="1190.9"/>
            <next y="398.5" x="1190.9"/>
            <next y="396.0" x="1190.9"/>
            <next y="393.5" x="1193.4"/>
            <next y="393.5" x="1195.9"/>
            <next y="393.5" x="1229.9"/>
            <next y="393.5" x="1232.4"/>
            <next y="391.0" x="1234.9"/>
            <next y="388.5" x="1234.9"/>
            <next y="313.72223" x="1234.9"/>
            <end y="312.60638" x="1234.7605"/>
        </arc>
        <arc target="glyph113" source="glyph148.1" id="arc76" class="production">
            <start y="412.5" x="1142.9"/>
            <next y="412.5" x="1137.9"/>
            <next y="412.5" x="1119.9"/>
            <next y="412.5" x="1117.4"/>
            <next y="410.0" x="1114.9"/>
            <next y="407.5" x="1114.9"/>
            <next y="398.5" x="1114.9"/>
            <next y="396.0" x="1114.9"/>
            <next y="393.5" x="1112.4"/>
            <next y="393.5" x="1109.9"/>
            <next y="393.5" x="1021.3"/>
            <next y="393.5" x="1018.8"/>
            <next y="396.0" x="1016.3"/>
            <next y="398.5" x="1016.3"/>
            <next y="447.5" x="1016.3"/>
            <end y="448.61584" x="1016.1605"/>
        </arc>
        <arc target="glyph141.2" source="glyph121" id="arc77" class="consumption">
            <start y="1638.5774" x="1605.6143"/>
            <next y="1638.5774" x="1513.6143"/>
            <end y="1638.5774" x="1508.6143"/>
        </arc>
        <arc target="glyph135.1" source="glyph101" id="arc78" class="consumption">
            <start y="756.76447" x="1803.4984"/>
            <next y="756.625" x="1804.6143"/>
            <next y="756.625" x="1876.6143"/>
            <next y="756.625" x="1879.1143"/>
            <next y="754.125" x="1881.6143"/>
            <next y="751.625" x="1881.6143"/>
            <next y="742.625" x="1881.6143"/>
            <next y="740.125" x="1881.6143"/>
            <next y="737.625" x="1884.1143"/>
            <next y="737.625" x="1886.6143"/>
            <next y="737.625" x="1904.6143"/>
            <end y="737.625" x="1909.6143"/>
        </arc>
        <arc target="glyph182.1" source="glyph101" id="arc79" class="consumption">
            <start y="760.48553" x="1803.4984"/>
            <next y="760.625" x="1804.6143"/>
            <next y="760.625" x="1876.6143"/>
            <next y="760.625" x="1879.1143"/>
            <next y="763.125" x="1881.6143"/>
            <next y="765.625" x="1881.6143"/>
            <next y="774.625" x="1881.6143"/>
            <next y="777.125" x="1881.6143"/>
            <next y="779.625" x="1884.1143"/>
            <next y="779.625" x="1886.6143"/>
            <next y="779.625" x="1904.6143"/>
            <end y="779.625" x="1909.6143"/>
        </arc>
        <arc target="glyph176.1" source="glyph95" id="arc80" class="consumption">
            <start y="297.72223" x="1247.9"/>
            <next y="297.72223" x="1385.6143"/>
            <next y="297.72223" x="1388.1143"/>
            <next y="300.22223" x="1390.6143"/>
            <next y="302.72223" x="1390.6143"/>
            <next y="313.72223" x="1390.6143"/>
            <next y="316.22223" x="1390.6143"/>
            <next y="318.72223" x="1393.1143"/>
            <next y="318.72223" x="1395.6143"/>
            <next y="318.72223" x="1413.6143"/>
            <end y="318.72223" x="1418.6143"/>
        </arc>
        <arc target="glyph170.1" source="glyph116" id="arc81" class="consumption">
            <start y="425.23315" x="387.04495"/>
            <next y="424.5" x="389.0"/>
            <next y="424.5" x="478.5"/>
            <next y="424.5" x="481.0"/>
            <next y="422.0" x="483.5"/>
            <next y="419.5" x="483.5"/>
            <next y="339.5" x="483.5"/>
            <next y="337.0" x="483.5"/>
            <next y="334.5" x="486.0"/>
            <next y="334.5" x="488.5"/>
            <next y="334.5" x="510.4"/>
            <end y="334.5" x="515.4"/>
        </arc>
        <arc target="glyph152.1" source="glyph116" id="arc82" class="consumption">
            <start y="428.63947" x="387.88416"/>
            <next y="428.5" x="389.0"/>
            <next y="428.5" x="482.5"/>
            <next y="428.5" x="485.0"/>
            <next y="426.0" x="487.5"/>
            <next y="423.5" x="487.5"/>
            <next y="414.5" x="487.5"/>
            <next y="412.0" x="487.5"/>
            <next y="409.5" x="490.0"/>
            <next y="409.5" x="492.5"/>
            <next y="409.5" x="510.4"/>
            <end y="409.5" x="515.4"/>
        </arc>
        <arc target="glyph137.1" source="glyph116" id="arc83" class="consumption">
            <start y="432.36053" x="387.88416"/>
            <next y="432.5" x="389.0"/>
            <next y="432.5" x="482.5"/>
            <next y="432.5" x="485.0"/>
            <next y="435.0" x="487.5"/>
            <next y="437.5" x="487.5"/>
            <next y="446.5" x="487.5"/>
            <next y="449.0" x="487.5"/>
            <next y="451.5" x="490.0"/>
            <next y="451.5" x="492.5"/>
            <next y="451.5" x="510.4"/>
            <end y="451.5" x="515.4"/>
        </arc>
        <arc target="glyph134.1" source="glyph116" id="arc84" class="consumption">
            <start y="435.76685" x="387.04495"/>
            <next y="436.5" x="389.0"/>
            <next y="436.5" x="478.5"/>
            <next y="436.5" x="481.0"/>
            <next y="439.0" x="483.5"/>
            <next y="441.5" x="483.5"/>
            <next y="521.5" x="483.5"/>
            <next y="524.0" x="483.5"/>
            <next y="526.5" x="486.0"/>
            <next y="526.5" x="488.5"/>
            <next y="526.5" x="510.4"/>
            <end y="526.5" x="515.4"/>
        </arc>
        <arc target="glyph125.1" source="glyph111" id="arc85" class="consumption">
            <start y="283.17007" x="369.36197"/>
            <next y="281.72223" x="369.0"/>
            <next y="261.5" x="369.0"/>
            <next y="259.0" x="369.0"/>
            <next y="256.5" x="371.5"/>
            <next y="256.5" x="374.0"/>
            <next y="256.5" x="573.4"/>
            <next y="256.5" x="575.9"/>
            <next y="259.0" x="578.4"/>
            <next y="261.5" x="578.4"/>
            <next y="288.72223" x="578.4"/>
            <next y="291.22223" x="578.4"/>
            <next y="293.72223" x="580.9"/>
            <next y="293.72223" x="583.4"/>
            <next y="293.72223" x="586.5"/>
            <next y="293.72223" x="589.0"/>
            <next y="291.22223" x="591.5"/>
            <next y="288.72223" x="591.5"/>
            <next y="206.72223" x="591.5"/>
            <next y="204.22223" x="591.5"/>
            <next y="201.72223" x="594.0"/>
            <next y="201.72223" x="596.5"/>
            <next y="201.72223" x="618.4"/>
            <end y="201.72223" x="623.4"/>
        </arc>
        <arc target="glyph111" source="glyph178.1" id="arc86" class="production">
            <start y="318.72223" x="623.4"/>
            <next y="318.72223" x="618.4"/>
            <next y="318.72223" x="600.4"/>
            <next y="318.72223" x="597.9"/>
            <next y="316.22223" x="595.4"/>
            <next y="313.72223" x="595.4"/>
            <next y="306.72223" x="595.4"/>
            <next y="304.22223" x="595.4"/>
            <next y="301.72223" x="592.9"/>
            <next y="301.72223" x="590.4"/>
            <next y="301.72223" x="575.4"/>
            <next y="301.72223" x="572.9"/>
            <next y="299.22223" x="570.4"/>
            <next y="296.72223" x="570.4"/>
            <next y="269.5" x="570.4"/>
            <next y="267.0" x="570.4"/>
            <next y="264.5" x="567.9"/>
            <next y="264.5" x="565.4"/>
            <next y="264.5" x="382.0"/>
            <next y="264.5" x="379.5"/>
            <next y="267.0" x="377.0"/>
            <next y="269.5" x="377.0"/>
            <next y="281.72223" x="377.0"/>
            <end y="283.17007" x="376.63803"/>
        </arc>
        <arc target="glyph129.1" source="glyph111" id="arc87" class="consumption">
            <start y="282.72223" x="373.0"/>
            <next y="265.5" x="373.0"/>
            <next y="263.0" x="373.0"/>
            <next y="260.5" x="375.5"/>
            <next y="260.5" x="378.0"/>
            <next y="260.5" x="569.4"/>
            <next y="260.5" x="571.9"/>
            <next y="263.0" x="574.4"/>
            <next y="265.5" x="574.4"/>
            <next y="292.72223" x="574.4"/>
            <next y="295.22223" x="574.4"/>
            <next y="297.72223" x="576.9"/>
            <next y="297.72223" x="579.4"/>
            <next y="297.72223" x="590.5"/>
            <next y="297.72223" x="593.0"/>
            <next y="295.22223" x="595.5"/>
            <next y="292.72223" x="595.5"/>
            <next y="281.72223" x="595.5"/>
            <next y="279.22223" x="595.5"/>
            <next y="276.72223" x="598.0"/>
            <next y="276.72223" x="600.5"/>
            <next y="276.72223" x="618.4"/>
            <end y="276.72223" x="623.4"/>
        </arc>
        <arc target="glyph139.1" source="glyph107" id="arc88" class="consumption">
            <start y="773.50916" x="1234.7605"/>
            <next y="774.625" x="1234.9"/>
            <next y="892.625" x="1234.9"/>
            <next y="895.125" x="1234.9"/>
            <next y="897.625" x="1237.4"/>
            <next y="897.625" x="1239.9"/>
            <next y="897.625" x="1248.9"/>
            <next y="897.625" x="1251.4"/>
            <next y="900.125" x="1253.9"/>
            <next y="902.625" x="1253.9"/>
            <next y="912.625" x="1253.9"/>
            <end y="917.625" x="1253.9"/>
        </arc>
        <arc target="glyph87" source="glyph180.1" id="arc89" class="production">
            <start y="358.5" x="1662.6143"/>
            <next y="358.5" x="1657.6143"/>
            <next y="358.5" x="1545.6143"/>
            <next y="358.5" x="1543.1143"/>
            <next y="356.0" x="1540.6143"/>
            <next y="353.5" x="1540.6143"/>
            <next y="313.72223" x="1540.6143"/>
            <end y="312.27435" x="1540.2523"/>
        </arc>
        <arc target="glyph145.1" source="glyph87" id="arc90" class="consumption">
            <start y="312.72223" x="1536.6143"/>
            <next y="494.5" x="1536.6143"/>
            <next y="497.0" x="1536.6143"/>
            <next y="499.5" x="1539.1143"/>
            <next y="499.5" x="1541.6143"/>
            <next y="499.5" x="1552.6143"/>
            <next y="499.5" x="1555.1143"/>
            <next y="502.0" x="1557.6143"/>
            <next y="504.5" x="1557.6143"/>
            <next y="514.5" x="1557.6143"/>
            <end y="519.5" x="1557.6143"/>
        </arc>
        <arc target="glyph126.1" source="glyph89" id="arc91" class="consumption">
            <start y="997.9107" x="1410.6143"/>
            <next y="997.9107" x="1450.6143"/>
            <end y="997.9107" x="1455.6143"/>
        </arc>
        <arc target="glyph120" source="glyph151.1" id="arc92" class="production">
            <start y="884.625" x="1536.6143"/>
            <next y="879.625" x="1536.6102"/>
            <end y="773.625" x="1536.6143"/>
        </arc>
        <arc target="glyph94" source="glyph127.2" id="arc93" class="production">
            <start y="1429.5774" x="1508.6143"/>
            <next y="1429.5774" x="1513.6143"/>
            <next y="1429.5774" x="1531.6143"/>
            <next y="1429.5774" x="1534.1143"/>
            <next y="1432.0774" x="1536.6143"/>
            <next y="1434.5774" x="1536.6143"/>
            <next y="1443.5774" x="1536.6143"/>
            <next y="1446.0774" x="1536.6143"/>
            <next y="1448.5774" x="1539.1143"/>
            <next y="1448.5774" x="1541.6143"/>
            <next y="1448.5774" x="1604.6143"/>
            <end y="1448.7169" x="1605.7301"/>
        </arc>
        <arc target="glyph94" source="glyph133.2" id="arc94" class="production">
            <start y="1471.5774" x="1508.6143"/>
            <next y="1471.5774" x="1513.6143"/>
            <next y="1471.5774" x="1531.6143"/>
            <next y="1471.5774" x="1534.1143"/>
            <next y="1469.0774" x="1536.6143"/>
            <next y="1466.5774" x="1536.6143"/>
            <next y="1457.5774" x="1536.6143"/>
            <next y="1455.0774" x="1536.6143"/>
            <next y="1452.5774" x="1539.1143"/>
            <next y="1452.5774" x="1541.6143"/>
            <next y="1452.5774" x="1604.6143"/>
            <end y="1452.4379" x="1605.7301"/>
        </arc>
        <arc target="glyph99" source="glyph181.2" id="arc95" class="production">
            <start y="1322.5774" x="1508.6143"/>
            <next y="1322.5774" x="1513.6143"/>
            <end y="1322.5774" x="1605.6143"/>
        </arc>
        <arc target="glyph102" source="glyph157.2" id="arc96" class="production">
            <start y="1398.5774" x="798.4"/>
            <next y="1403.5774" x="798.404"/>
            <end y="1534.5774" x="798.4"/>
        </arc>
        <arc target="glyph114" source="glyph166.2" id="arc97" class="production">
            <start y="1798.3274" x="903.9"/>
            <next y="1798.3274" x="908.9"/>
            <end y="1798.3274" x="1071.9"/>
        </arc>
        <arc target="glyph122" source="glyph146.2" id="arc98" class="production">
            <start y="1900.3274" x="502.4"/>
            <next y="1900.3274" x="507.4"/>
            <end y="1900.3274" x="750.4"/>
        </arc>
        <arc target="glyph142.2" source="glyph92" id="arc99" class="consumption">
            <start y="1341.0253" x="369.36197"/>
            <next y="1339.5774" x="369.0"/>
            <next y="1272.9108" x="369.0"/>
            <next y="1270.4108" x="369.0"/>
            <next y="1267.9108" x="366.5"/>
            <next y="1267.9108" x="364.0"/>
            <next y="1267.9108" x="357.0"/>
            <next y="1267.9108" x="354.5"/>
            <next y="1265.4108" x="352.0"/>
            <next y="1262.9108" x="352.0"/>
            <next y="1252.9108" x="352.0"/>
            <end y="1247.9108" x="352.0"/>
        </arc>
        <arc target="glyph153.1" source="glyph105" id="arc100" class="consumption">
            <start y="758.625" x="388.0"/>
            <next y="758.625" x="623.5"/>
            <next y="758.625" x="626.0"/>
            <next y="756.125" x="628.5"/>
            <next y="753.625" x="628.5"/>
            <next y="742.625" x="628.5"/>
            <next y="740.125" x="628.5"/>
            <next y="737.625" x="631.0"/>
            <next y="737.625" x="633.5"/>
            <next y="737.625" x="651.4"/>
            <end y="737.625" x="656.4"/>
        </arc>
        <arc target="glyph128.1" source="glyph105" id="arc101" class="consumption">
            <start y="762.26306" x="387.55212"/>
            <next y="762.625" x="389.0"/>
            <next y="762.625" x="623.4"/>
            <next y="762.625" x="625.9"/>
            <next y="765.125" x="628.4"/>
            <next y="767.625" x="628.4"/>
            <next y="774.625" x="628.4"/>
            <next y="777.125" x="628.4"/>
            <next y="779.625" x="630.9"/>
            <next y="779.625" x="633.4"/>
            <next y="779.625" x="651.4"/>
            <end y="779.625" x="656.4"/>
        </arc>
        <arc target="glyph177.1" source="glyph86" id="arc102" class="consumption">
            <start y="1153.7949" x="374.86053"/>
            <next y="1154.9108" x="375.0"/>
            <next y="1199.0107" x="375.0"/>
            <next y="1201.5107" x="375.0"/>
            <next y="1204.0107" x="377.5"/>
            <next y="1204.0107" x="380.0"/>
            <next y="1204.0107" x="389.0"/>
            <next y="1204.0107" x="391.5"/>
            <next y="1206.5107" x="394.0"/>
            <next y="1209.0107" x="394.0"/>
            <next y="1222.9108" x="394.0"/>
            <end y="1227.9108" x="394.0"/>
        </arc>
        <arc target="glyph86" source="glyph167.1" id="arc103" class="production">
            <start y="997.9107" x="689.4"/>
            <next y="997.9107" x="684.4"/>
            <next y="997.9107" x="576.2"/>
            <next y="997.9107" x="573.7"/>
            <next y="1000.4107" x="571.2"/>
            <next y="1002.9107" x="571.2"/>
            <next y="1129.9108" x="571.2"/>
            <next y="1132.4108" x="571.2"/>
            <next y="1134.9108" x="568.7"/>
            <next y="1134.9108" x="566.2"/>
            <next y="1134.9108" x="389.0"/>
            <end y="1135.2727" x="387.55212"/>
        </arc>
        <arc target="glyph123" source="glyph147.2" id="arc104" class="production">
            <start y="1900.3274" x="903.9"/>
            <next y="1900.3274" x="908.9"/>
            <end y="1900.3274" x="1071.9"/>
        </arc>
        <arc target="glyph143.1" source="glyph104" id="arc105" class="consumption">
            <start y="297.72223" x="1803.6143"/>
            <next y="297.72223" x="1876.7142"/>
            <next y="297.72223" x="1879.2142"/>
            <next y="295.22223" x="1881.7142"/>
            <next y="292.72223" x="1881.7142"/>
            <next y="281.72223" x="1881.7142"/>
            <next y="279.22223" x="1881.7142"/>
            <next y="276.72223" x="1884.2142"/>
            <next y="276.72223" x="1886.7142"/>
            <next y="276.72223" x="1904.6143"/>
            <end y="276.72223" x="1909.6143"/>
        </arc>
        <arc target="glyph130.1" source="glyph104" id="arc106" class="consumption">
            <start y="301.36026" x="1803.1664"/>
            <next y="301.72223" x="1804.6143"/>
            <next y="301.72223" x="1876.6143"/>
            <next y="301.72223" x="1879.1143"/>
            <next y="304.22223" x="1881.6143"/>
            <next y="306.72223" x="1881.6143"/>
            <next y="313.72223" x="1881.6143"/>
            <next y="316.22223" x="1881.6143"/>
            <next y="318.72223" x="1884.1143"/>
            <next y="318.72223" x="1886.6143"/>
            <next y="318.72223" x="1904.6143"/>
            <end y="318.72223" x="1909.6143"/>
        </arc>
        <arc target="glyph165.1" source="glyph103" id="arc107" class="consumption">
            <start y="297.72223" x="2019.6143"/>
            <next y="297.72223" x="2059.6143"/>
            <end y="297.72223" x="2064.6143"/>
        </arc>
        <arc target="glyph136.2" source="glyph88" id="arc108" class="consumption">
            <start y="1723.8274" x="750.4"/>
            <next y="1723.8274" x="507.4"/>
            <end y="1723.8274" x="502.4"/>
        </arc>
        <arc target="glyph117" source="glyph164.2" id="arc109" class="production">
            <start y="997.9107" x="1024.3"/>
            <next y="997.9107" x="1029.3"/>
            <next y="997.9107" x="1223.9"/>
            <next y="997.9107" x="1226.4"/>
            <next y="1000.4107" x="1228.9"/>
            <next y="1002.9107" x="1228.9"/>
            <next y="1122.9108" x="1228.9"/>
            <end y="1124.3585" x="1229.262"/>
        </arc>
        <arc target="glyph117" source="glyph139.2" id="arc110" class="production">
            <start y="937.625" x="1253.9"/>
            <next y="942.625" x="1253.9"/>
            <next y="952.625" x="1253.9"/>
            <next y="955.125" x="1253.9"/>
            <next y="957.625" x="1251.4"/>
            <next y="957.625" x="1248.9"/>
            <next y="957.625" x="1241.9"/>
            <next y="957.625" x="1239.4"/>
            <next y="960.125" x="1236.9"/>
            <next y="962.625" x="1236.9"/>
            <next y="1122.9108" x="1236.9"/>
            <end y="1124.3585" x="1236.5381"/>
        </arc>
        <arc target="glyph93" source="glyph164.1" id="arc111" class="production">
            <start y="997.9107" x="1004.3"/>
            <next y="997.9107" x="999.3"/>
            <end y="997.9107" x="813.4"/>
        </arc>
        <arc target="glyph93" source="glyph167.2" id="arc112" class="production">
            <start y="997.9107" x="709.4"/>
            <next y="997.9107" x="714.4"/>
            <end y="997.9107" x="783.4"/>
        </arc>
        <arc target="glyph92" source="glyph177.2" id="arc113" class="production">
            <start y="1247.9108" x="394.0"/>
            <next y="1252.9108" x="394.0"/>
            <next y="1262.8107" x="394.0"/>
            <next y="1265.3107" x="394.0"/>
            <next y="1267.8107" x="391.5"/>
            <next y="1267.8107" x="389.0"/>
            <next y="1267.8107" x="378.0"/>
            <next y="1267.8107" x="375.5"/>
            <next y="1270.3107" x="373.0"/>
            <next y="1272.8107" x="373.0"/>
            <end y="1340.5774" x="373.0"/>
        </arc>
        <arc target="glyph151.2" source="glyph110" id="arc114" class="consumption">
            <start y="982.9107" x="1536.6143"/>
            <next y="909.625" x="1536.6143"/>
            <end y="904.625" x="1536.6143"/>
        </arc>
        <arc target="glyph110" source="glyph126.2" id="arc115" class="production">
            <start y="997.9107" x="1475.6143"/>
            <next y="997.9107" x="1480.6143"/>
            <end y="997.9107" x="1521.6143"/>
        </arc>
        <arc target="glyph174.1" source="glyph115" id="arc116" class="consumption">
            <start y="96.5" x="1536.6143"/>
            <next y="128.5" x="1536.6143"/>
            <end y="133.5" x="1536.6143"/>
        </arc>
        <arc target="glyph103" source="glyph143.2" id="arc117" class="production">
            <start y="276.72223" x="1929.6143"/>
            <next y="276.72223" x="1934.6143"/>
            <next y="276.72223" x="1952.5143"/>
            <next y="276.72223" x="1955.0143"/>
            <next y="279.22223" x="1957.5143"/>
            <next y="281.72223" x="1957.5143"/>
            <next y="292.72223" x="1957.5143"/>
            <next y="295.22223" x="1957.5143"/>
            <next y="297.72223" x="1960.0143"/>
            <next y="297.72223" x="1962.5143"/>
            <end y="297.72223" x="1989.6143"/>
        </arc>
        <arc target="glyph90" source="glyph135.2" id="arc118" class="production">
            <start y="737.625" x="1929.6143"/>
            <next y="737.625" x="1934.6143"/>
            <next y="737.625" x="1952.6143"/>
            <next y="737.625" x="1955.1143"/>
            <next y="740.125" x="1957.6143"/>
            <next y="742.625" x="1957.6143"/>
            <next y="751.625" x="1957.6143"/>
            <next y="754.125" x="1957.6143"/>
            <next y="756.625" x="1960.1143"/>
            <next y="756.625" x="1962.6143"/>
            <next y="756.625" x="1988.6143"/>
            <end y="756.76447" x="1989.7301"/>
        </arc>
        <arc target="glyph106" source="glyph180.2" id="arc119" class="production">
            <start y="358.5" x="1682.6143"/>
            <next y="360.5" x="1687.6143"/>
            <next y="360.5" x="1703.6143"/>
            <next y="360.5" x="1706.1143"/>
            <next y="363.0" x="1708.6143"/>
            <next y="365.5" x="1708.6143"/>
            <next y="480.5" x="1708.6143"/>
            <end y="481.61584" x="1708.7538"/>
        </arc>
        <arc target="glyph104" source="glyph180.2" id="arc120" class="production">
            <start y="358.5" x="1682.6143"/>
            <next y="356.5" x="1687.6143"/>
            <next y="356.5" x="1783.6143"/>
            <next y="356.5" x="1786.1143"/>
            <next y="354.0" x="1788.6143"/>
            <next y="351.5" x="1788.6143"/>
            <end y="312.72223" x="1788.6143"/>
        </arc>
        <arc target="glyph87" source="glyph176.2" id="arc121" class="production">
            <start y="318.72223" x="1438.6143"/>
            <next y="318.72223" x="1443.6143"/>
            <next y="318.72223" x="1461.6143"/>
            <next y="318.72223" x="1464.1143"/>
            <next y="316.22223" x="1466.6143"/>
            <next y="313.72223" x="1466.6143"/>
            <next y="306.72223" x="1466.6143"/>
            <next y="304.22223" x="1466.6143"/>
            <next y="301.72223" x="1469.1143"/>
            <next y="301.72223" x="1471.6143"/>
            <next y="301.72223" x="1520.6143"/>
            <end y="301.36026" x="1522.0621"/>
        </arc>
        <arc target="glyph100" source="glyph137.2" id="arc122" class="production">
            <start y="451.5" x="535.4"/>
            <next y="451.5" x="540.4"/>
            <next y="451.5" x="558.3"/>
            <next y="451.5" x="560.8"/>
            <next y="449.0" x="563.3"/>
            <next y="446.5" x="563.3"/>
            <next y="437.5" x="563.3"/>
            <next y="435.0" x="563.3"/>
            <next y="432.5" x="565.8"/>
            <next y="432.5" x="568.3"/>
            <next y="432.5" x="762.4"/>
            <next y="432.5" x="764.9"/>
            <next y="430.0" x="767.4"/>
            <next y="427.5" x="767.4"/>
            <next y="313.72223" x="767.4"/>
            <end y="312.60638" x="767.2605"/>
        </arc>
        <arc target="glyph100" source="glyph134.2" id="arc123" class="production">
            <start y="526.5" x="535.4"/>
            <next y="526.5" x="540.4"/>
            <next y="526.5" x="562.3"/>
            <next y="526.5" x="564.8"/>
            <next y="524.0" x="567.3"/>
            <next y="521.5" x="567.3"/>
            <next y="441.5" x="567.3"/>
            <next y="439.0" x="567.3"/>
            <next y="436.5" x="569.8"/>
            <next y="436.5" x="572.3"/>
            <next y="436.5" x="766.4"/>
            <next y="436.5" x="768.9"/>
            <next y="434.0" x="771.4"/>
            <next y="431.5" x="771.4"/>
            <next y="313.72223" x="771.4"/>
            <end y="311.76715" x="770.6669"/>
        </arc>
        <arc target="glyph120" source="glyph145.2" id="arc124" class="production">
            <start y="539.5" x="1557.6143"/>
            <next y="544.5" x="1557.6143"/>
            <next y="554.5" x="1557.6143"/>
            <next y="557.0" x="1557.6143"/>
            <next y="559.5" x="1555.1143"/>
            <next y="559.5" x="1552.6143"/>
            <next y="559.5" x="1541.6143"/>
            <next y="559.5" x="1539.1143"/>
            <next y="562.0" x="1536.6143"/>
            <next y="564.5" x="1536.6143"/>
            <end y="743.625" x="1536.6143"/>
        </arc>
        <arc target="glyph103" source="glyph130.2" id="arc125" class="production">
            <start y="318.72223" x="1929.6143"/>
            <next y="318.72223" x="1934.6143"/>
            <next y="318.72223" x="1952.6143"/>
            <next y="318.72223" x="1955.1143"/>
            <next y="316.22223" x="1957.6143"/>
            <next y="313.72223" x="1957.6143"/>
            <next y="306.72223" x="1957.6143"/>
            <next y="304.22223" x="1957.6143"/>
            <next y="301.72223" x="1960.1143"/>
            <next y="301.72223" x="1962.6143"/>
            <next y="301.72223" x="1988.6143"/>
            <end y="301.36026" x="1990.0621"/>
        </arc>
        <arc target="glyph90" source="glyph182.2" id="arc126" class="production">
            <start y="779.625" x="1929.6143"/>
            <next y="779.625" x="1934.6143"/>
            <next y="779.625" x="1952.6143"/>
            <next y="779.625" x="1955.1143"/>
            <next y="777.125" x="1957.6143"/>
            <next y="774.625" x="1957.6143"/>
            <next y="765.625" x="1957.6143"/>
            <next y="763.125" x="1957.6143"/>
            <next y="760.625" x="1960.1143"/>
            <next y="760.625" x="1962.6143"/>
            <next y="760.625" x="1988.6143"/>
            <end y="760.48553" x="1989.7301"/>
        </arc>
        <arc target="glyph98" source="glyph153.2" id="arc127" class="production">
            <start y="737.625" x="676.4"/>
            <next y="737.625" x="681.4"/>
            <next y="737.625" x="699.3"/>
            <next y="737.625" x="701.8"/>
            <next y="740.125" x="704.3"/>
            <next y="742.625" x="704.3"/>
            <next y="753.625" x="704.3"/>
            <next y="756.125" x="704.3"/>
            <next y="758.625" x="706.8"/>
            <next y="758.625" x="709.3"/>
            <end y="758.625" x="783.4"/>
        </arc>
        <arc target="glyph98" source="glyph128.2" id="arc128" class="production">
            <start y="779.625" x="676.4"/>
            <next y="779.625" x="681.4"/>
            <next y="779.625" x="699.4"/>
            <next y="779.625" x="701.9"/>
            <next y="777.125" x="704.4"/>
            <next y="774.625" x="704.4"/>
            <next y="767.625" x="704.4"/>
            <next y="765.125" x="704.4"/>
            <next y="762.625" x="706.9"/>
            <next y="762.625" x="709.4"/>
            <next y="762.625" x="782.4"/>
            <end y="762.26306" x="783.84784"/>
        </arc>
        <arc target="glyph141" source="glyph35" id="arc129" class="catalysis">
            <start y="1603.5774" x="1498.6143"/>
            <end y="1633.5774" x="1498.6143"/>
        </arc>
        <arc target="glyph132" source="glyph31" id="arc130" class="catalysis">
            <start y="861.625" x="408.0"/>
            <end y="861.625" x="378.0"/>
        </arc>
        <arc target="glyph159" source="glyph30" id="arc131" class="catalysis">
            <start y="663.5" x="1672.6143"/>
            <end y="693.5" x="1672.6143"/>
        </arc>
        <arc target="glyph166" source="glyph38" id="arc132" class="catalysis">
            <start y="1763.3274" x="893.9"/>
            <end y="1793.3274" x="893.9"/>
        </arc>
        <arc target="glyph147" source="glyph51" id="arc133" class="catalysis">
            <start y="1865.3274" x="893.9"/>
            <end y="1895.3274" x="893.9"/>
        </arc>
        <arc target="glyph146" source="glyph49" id="arc134" class="catalysis">
            <start y="1865.3274" x="492.4"/>
            <end y="1895.3274" x="492.4"/>
        </arc>
        <arc target="glyph140" source="glyph69" id="arc135" class="catalysis">
            <start y="1516.5774" x="1267.9"/>
            <end y="1516.5774" x="1237.9"/>
        </arc>
        <arc target="glyph127" source="glyph68" id="arc136" class="catalysis">
            <start y="1394.5774" x="1498.6143"/>
            <end y="1424.5774" x="1498.6143"/>
        </arc>
        <arc target="glyph181" source="glyph47" id="arc137" class="catalysis">
            <start y="1287.5774" x="1498.6143"/>
            <end y="1317.5774" x="1498.6143"/>
        </arc>
        <arc target="glyph155" source="glyph64" id="arc138" class="catalysis">
            <start y="1483.5774" x="961.9"/>
            <end y="1483.5774" x="931.9"/>
        </arc>
        <arc target="glyph169" source="glyph75" id="arc139" class="catalysis">
            <start y="1204.9108" x="1267.9"/>
            <end y="1204.9108" x="1237.9"/>
        </arc>
        <arc target="glyph158" source="glyph50" id="arc140" class="catalysis">
            <start y="1103.9108" x="1119.9"/>
            <end y="1133.9108" x="1119.9"/>
        </arc>
        <arc target="glyph171" source="glyph71" id="arc141" class="catalysis">
            <start y="1103.9108" x="732.4"/>
            <end y="1133.9108" x="732.4"/>
        </arc>
        <arc target="glyph131" source="glyph28" id="arc142" class="catalysis">
            <start y="1483.5774" x="408.0"/>
            <end y="1483.5774" x="378.0"/>
        </arc>
        <arc target="glyph138" source="glyph62" id="arc143" class="catalysis">
            <start y="1237.9108" x="520.0"/>
            <end y="1237.9108" x="490.0"/>
        </arc>
        <arc target="glyph142" source="glyph66" id="arc144" class="catalysis">
            <start y="1237.9108" x="317.0"/>
            <end y="1237.9108" x="347.0"/>
        </arc>
        <arc target="glyph149" source="glyph53" id="arc145" class="catalysis">
            <start y="1059.9108" x="408.0"/>
            <end y="1059.9108" x="378.0"/>
        </arc>
        <arc target="glyph154" source="glyph55" id="arc146" class="catalysis">
            <start y="580.0" x="1185.9"/>
            <end y="610.0" x="1185.9"/>
        </arc>
        <arc target="glyph144" source="glyph41" id="arc147" class="catalysis">
            <start y="529.5" x="1049.3"/>
            <end y="529.5" x="1019.3"/>
        </arc>
        <arc target="glyph163" source="glyph60" id="arc148" class="catalysis">
            <start y="927.625" x="1176.9"/>
            <end y="927.625" x="1206.9"/>
        </arc>
        <arc target="glyph160" source="glyph81" id="arc149" class="catalysis">
            <start y="723.625" x="1014.3"/>
            <end y="753.625" x="1014.3"/>
        </arc>
        <arc target="glyph175" source="glyph39" id="arc150" class="catalysis">
            <start y="627.625" x="666.4"/>
            <end y="657.625" x="666.4"/>
        </arc>
        <arc target="glyph174" source="glyph70" id="arc151" class="catalysis">
            <start y="143.5" x="1571.6143"/>
            <end y="143.5" x="1541.6143"/>
        </arc>
        <arc target="glyph162" source="glyph57" id="arc152" class="catalysis">
            <start y="529.5" x="1480.6143"/>
            <end y="529.5" x="1510.6143"/>
        </arc>
        <arc target="glyph124" source="glyph76" id="arc153" class="catalysis">
            <start y="723.625" x="1428.6143"/>
            <end y="753.625" x="1428.6143"/>
        </arc>
        <arc target="glyph179" source="glyph48" id="arc154" class="catalysis">
            <start y="529.5" x="1330.6143"/>
            <end y="529.5" x="1300.6143"/>
        </arc>
        <arc target="glyph172" source="glyph56" id="arc155" class="catalysis">
            <start y="241.72223" x="1428.6143"/>
            <end y="271.72223" x="1428.6143"/>
        </arc>
        <arc target="glyph150" source="glyph40" id="arc156" class="catalysis">
            <start y="262.72223" x="926.9"/>
            <end y="292.72223" x="926.9"/>
        </arc>
        <arc target="glyph170" source="glyph83" id="arc157" class="catalysis">
            <start y="299.5" x="525.4"/>
            <end y="329.5" x="525.4"/>
        </arc>
        <arc target="glyph152" source="glyph63" id="arc158" class="catalysis">
            <start y="374.5" x="525.4"/>
            <end y="404.5" x="525.4"/>
        </arc>
        <arc target="glyph125" source="glyph43" id="arc159" class="catalysis">
            <start y="166.72223" x="633.4"/>
            <end y="196.72223" x="633.4"/>
        </arc>
        <arc target="glyph178" source="glyph42" id="arc160" class="catalysis">
            <start y="353.72223" x="633.4"/>
            <end y="323.72223" x="633.4"/>
        </arc>
        <arc target="glyph129" source="glyph33" id="arc161" class="catalysis">
            <start y="241.72223" x="633.4"/>
            <end y="271.72223" x="633.4"/>
        </arc>
        <arc target="glyph156" source="glyph67" id="arc162" class="catalysis">
            <start y="335.5" x="1152.9"/>
            <end y="365.5" x="1152.9"/>
        </arc>
        <arc target="glyph157" source="glyph61" id="arc163" class="catalysis">
            <start y="1388.5774" x="833.4"/>
            <end y="1388.5774" x="803.4"/>
        </arc>
        <arc target="glyph133" source="glyph54" id="arc164" class="catalysis">
            <start y="1506.5774" x="1498.6143"/>
            <end y="1476.5774" x="1498.6143"/>
        </arc>
        <arc target="glyph161" source="glyph45" id="arc165" class="catalysis">
            <start y="202.5" x="1672.6143"/>
            <end y="232.5" x="1672.6143"/>
        </arc>
        <arc target="glyph173" source="glyph84" id="arc166" class="catalysis">
            <start y="166.72223" x="1919.6143"/>
            <end y="196.72223" x="1919.6143"/>
        </arc>
        <arc target="glyph165" source="glyph27" id="arc167" class="catalysis">
            <start y="262.72223" x="2074.6143"/>
            <end y="292.72223" x="2074.6143"/>
        </arc>
        <arc target="glyph168" source="glyph82" id="arc168" class="catalysis">
            <start y="826.625" x="1672.6143"/>
            <end y="796.625" x="1672.6143"/>
        </arc>
        <arc target="glyph136" source="glyph72" id="arc169" class="catalysis">
            <start y="1688.8274" x="492.4"/>
            <end y="1718.8274" x="492.4"/>
        </arc>
        <arc target="glyph148" source="glyph37" id="arc170" class="catalysis">
            <start y="447.5" x="1152.9"/>
            <end y="417.5" x="1152.9"/>
        </arc>
        <arc target="glyph177" source="glyph32" id="arc171" class="catalysis">
            <start y="1237.9108" x="429.0"/>
            <end y="1237.9108" x="399.0"/>
        </arc>
        <arc target="glyph164" source="glyph59" id="arc172" class="catalysis">
            <start y="962.9107" x="1014.3"/>
            <end y="992.9107" x="1014.3"/>
        </arc>
        <arc target="glyph167" source="glyph74" id="arc173" class="catalysis">
            <start y="962.9107" x="699.4"/>
            <end y="992.9107" x="699.4"/>
        </arc>
        <arc target="glyph151" source="glyph77" id="arc174" class="catalysis">
            <start y="894.625" x="1571.6143"/>
            <end y="894.625" x="1541.6143"/>
        </arc>
        <arc target="glyph126" source="glyph34" id="arc175" class="catalysis">
            <start y="962.9107" x="1465.6143"/>
            <end y="992.9107" x="1465.6143"/>
        </arc>
        <arc target="glyph143" source="glyph80" id="arc176" class="catalysis">
            <start y="241.72223" x="1919.6143"/>
            <end y="271.72223" x="1919.6143"/>
        </arc>
        <arc target="glyph135" source="glyph29" id="arc177" class="catalysis">
            <start y="702.625" x="1919.6143"/>
            <end y="732.625" x="1919.6143"/>
        </arc>
        <arc target="glyph180" source="glyph85" id="arc178" class="catalysis">
            <start y="323.5" x="1672.6143"/>
            <end y="353.5" x="1672.6143"/>
        </arc>
        <arc target="glyph176" source="glyph52" id="arc179" class="catalysis">
            <start y="353.72223" x="1428.6143"/>
            <end y="323.72223" x="1428.6143"/>
        </arc>
        <arc target="glyph137" source="glyph46" id="arc180" class="catalysis">
            <start y="486.5" x="525.4"/>
            <end y="456.5" x="525.4"/>
        </arc>
        <arc target="glyph134" source="glyph73" id="arc181" class="catalysis">
            <start y="561.5" x="525.4"/>
            <end y="531.5" x="525.4"/>
        </arc>
        <arc target="glyph145" source="glyph65" id="arc182" class="catalysis">
            <start y="529.5" x="1592.6143"/>
            <end y="529.5" x="1562.6143"/>
        </arc>
        <arc target="glyph130" source="glyph78" id="arc183" class="catalysis">
            <start y="353.72223" x="1919.6143"/>
            <end y="323.72223" x="1919.6143"/>
        </arc>
        <arc target="glyph182" source="glyph44" id="arc184" class="catalysis">
            <start y="814.625" x="1919.6143"/>
            <end y="784.625" x="1919.6143"/>
        </arc>
        <arc target="glyph139" source="glyph36" id="arc185" class="catalysis">
            <start y="927.625" x="1288.9"/>
            <end y="927.625" x="1258.9"/>
        </arc>
        <arc target="glyph153" source="glyph79" id="arc186" class="catalysis">
            <start y="702.625" x="666.4"/>
            <end y="732.625" x="666.4"/>
        </arc>
        <arc target="glyph128" source="glyph58" id="arc187" class="catalysis">
            <start y="814.625" x="666.4"/>
            <end y="784.625" x="666.4"/>
        </arc>
        <arc target="glyph23" source="glyph108" id="arc188" class="equivalence arc">
            <start y="312.72223" x="2144.6143"/>
            <next y="440.0" x="2144.6143"/>
            <end y="440.0" x="2144.6143"/>
        </arc>
        <arc target="glyph16" source="glyph90" id="arc189" class="equivalence arc">
            <start y="758.625" x="2019.6143"/>
            <next y="758.625" x="2139.6143"/>
            <next y="758.625" x="2142.1143"/>
            <next y="756.125" x="2144.6143"/>
            <next y="753.625" x="2144.6143"/>
            <next y="594.0" x="2144.6143"/>
            <end y="594.0" x="2144.6143"/>
        </arc>
        <arc target="glyph18" source="glyph106" id="arc190" class="equivalence arc">
            <start y="496.5" x="1725.6143"/>
            <next y="496.5" x="2051.1143"/>
            <end y="496.5" x="2051.1143"/>
        </arc>
        <arc target="glyph19" source="glyph101" id="arc191" class="equivalence arc">
            <start y="743.74084" x="1790.4749"/>
            <next y="742.625" x="1790.6143"/>
            <next y="541.5" x="1790.6143"/>
            <next y="539.0" x="1790.6143"/>
            <next y="536.5" x="1793.1143"/>
            <next y="536.5" x="1795.6143"/>
            <next y="536.5" x="2051.1143"/>
            <end y="536.5" x="2051.1143"/>
        </arc>
        <arc target="glyph24" source="glyph111" id="arc192" class="equivalence arc">
            <start y="297.72223" x="358.0"/>
            <next y="297.72223" x="107.0"/>
            <next y="297.72223" x="104.5"/>
            <next y="300.22223" x="102.0"/>
            <next y="302.72223" x="102.0"/>
            <next y="1114.5774" x="102.0"/>
            <end y="1114.5774" x="102.0"/>
        </arc>
        <arc target="glyph14" source="glyph116" id="arc193" class="equivalence arc">
            <start y="430.5" x="358.0"/>
            <next y="430.5" x="147.0"/>
            <next y="430.5" x="144.5"/>
            <next y="433.0" x="142.0"/>
            <next y="435.5" x="142.0"/>
            <next y="1114.5774" x="142.0"/>
            <end y="1114.5774" x="142.0"/>
        </arc>
        <arc target="glyph26" source="glyph105" id="arc194" class="equivalence arc">
            <start y="758.625" x="358.0"/>
            <next y="758.625" x="187.0"/>
            <next y="758.625" x="184.5"/>
            <next y="761.125" x="182.0"/>
            <next y="763.625" x="182.0"/>
            <next y="1114.5774" x="182.0"/>
            <end y="1114.5774" x="182.0"/>
        </arc>
        <arc target="glyph13" source="glyph109" id="arc195" class="equivalence arc">
            <start y="997.9107" x="358.0"/>
            <next y="997.9107" x="257.75"/>
            <next y="997.9107" x="255.25"/>
            <next y="1000.4107" x="252.75"/>
            <next y="1002.9107" x="252.75"/>
            <next y="1220.5774" x="252.75"/>
            <next y="1223.0774" x="252.75"/>
            <next y="1225.5774" x="250.25"/>
            <next y="1225.5774" x="247.75"/>
            <next y="1225.5774" x="234.5"/>
            <end y="1225.5774" x="234.5"/>
        </arc>
        <arc target="glyph15" source="glyph96" id="arc196" class="equivalence arc">
            <start y="1638.5774" x="358.0"/>
            <next y="1638.5774" x="295.75"/>
            <next y="1638.5774" x="293.25"/>
            <next y="1636.0774" x="290.75"/>
            <next y="1633.5774" x="290.75"/>
            <next y="1270.5774" x="290.75"/>
            <next y="1268.0774" x="290.75"/>
            <next y="1265.5774" x="288.25"/>
            <next y="1265.5774" x="285.75"/>
            <next y="1265.5774" x="234.5"/>
            <end y="1265.5774" x="234.5"/>
        </arc>
        <arc target="glyph21" source="glyph117" id="arc197" class="equivalence arc">
            <start y="1138.9108" x="1247.9"/>
            <next y="1138.9108" x="1486.1143"/>
            <end y="1138.9108" x="1486.1143"/>
        </arc>
        <arc target="glyph17" source="glyph91" id="arc198" class="equivalence arc">
            <start y="1653.1295" x="1236.5381"/>
            <next y="1654.5774" x="1236.9"/>
            <next y="1724.3274" x="1236.9"/>
            <next y="1726.8274" x="1236.9"/>
            <next y="1729.3274" x="1239.4"/>
            <next y="1729.3274" x="1241.9"/>
            <next y="1729.3274" x="1409.6143"/>
            <end y="1729.3274" x="1409.6143"/>
        </arc>
        <arc target="glyph22" source="glyph91" id="arc199" class="equivalence arc">
            <start y="1653.5774" x="1232.9"/>
            <next y="1809.3274" x="1232.9"/>
            <next y="1811.8274" x="1232.9"/>
            <next y="1814.3274" x="1235.4"/>
            <next y="1814.3274" x="1237.9"/>
            <next y="1814.3274" x="1409.6143"/>
            <end y="1814.3274" x="1409.6143"/>
        </arc>
        <arc target="glyph11" source="glyph91" id="arc200" class="equivalence arc">
            <start y="1653.1295" x="1229.262"/>
            <next y="1654.5774" x="1228.9"/>
            <next y="1845.3274" x="1228.9"/>
            <next y="1847.8274" x="1228.9"/>
            <next y="1850.3274" x="1231.4"/>
            <next y="1850.3274" x="1233.9"/>
            <next y="1850.3274" x="1501.6143"/>
            <next y="1850.3274" x="1504.1143"/>
            <next y="1852.8274" x="1506.6143"/>
            <next y="1855.3274" x="1506.6143"/>
            <next y="1866.8274" x="1506.6143"/>
            <end y="1866.8274" x="1506.6143"/>
        </arc>
        <arc target="glyph12" source="glyph87" id="arc201" class="equivalence arc">
            <start y="294.0842" x="1522.0621"/>
            <next y="293.72223" x="1520.6143"/>
            <next y="293.72223" x="1491.0643"/>
            <next y="293.72223" x="1488.5643"/>
            <next y="291.22223" x="1486.0643"/>
            <next y="288.72223" x="1486.0643"/>
            <next y="163.5" x="1486.0643"/>
            <next y="161.0" x="1486.0643"/>
            <next y="158.5" x="1483.5643"/>
            <next y="158.5" x="1481.0643"/>
            <next y="158.5" x="1313.9"/>
            <end y="158.5" x="1313.9"/>
        </arc>
        <arc target="glyph20" source="glyph104" id="arc202" class="equivalence arc">
            <start y="282.72223" x="1788.6143"/>
            <next y="211.0" x="1788.6183"/>
            <end y="211.0" x="1788.6143"/>
        </arc>
        <arc target="glyph25" source="glyph101" id="arc203" class="equivalence arc">
            <start y="773.625" x="1788.6143"/>
            <next y="868.125" x="1788.6183"/>
            <end y="868.125" x="1788.6143"/>
        </arc>
    </map>
</sbgn>
