# Supplementary material for: STON: exploring biological pathways using the SBGN standard and graph databases
Source: BMC Bioinformatics. 2016 Dec 5;17:494. doi: 10.1186/s12859-016-1394-x (PMC5139139; doi:10.1186/s12859-016-1394-x)
Supplement: Supplementary file 4 — SBGN files in a COMBINE Archive. This COMBINE Archive contains the five SBGN-ML files used to generate the benchmark table present in the Additional file 1. (OMEX 181 kb) [file 12859_2016_1394_MOESM4_ESM.omex › metadata.rdf]

<?xml version="1.0" encoding="UTF-8"?>
<rdf:RDF xmlns:rdf="http://www.w3.org/1999/02/22-rdf-syntax-ns#" xmlns:dcterms="http://purl.org/dc/terms/" xmlns:vCard="http://www.w3.org/2006/vcard/ns#">
  <rdf:Description rdf:about=".">
    <dcterms:creator>
      <rdf:Bag>
        <rdf:li rdf:parseType="Resource">
          <vCard:n rdf:parseType="Resource">
            <vCard:family-name>Touré</vCard:family-name>
            <vCard:given-name>Vasundra</vCard:given-name>
          </vCard:n>
          <vCard:email>vasundra.toure@uni-rostock.de</vCard:email>
          <vCard:org rdf:parseType="Resource">
            <vCard:organization-name>University of Rostock</vCard:organization-name>
          </vCard:org>
        </rdf:li>
      </rdf:Bag>
    </dcterms:creator>
    <dcterms:created rdf:parseType="Resource">
      <dcterms:W3CDTF>2016-11-16T12:23:47Z</dcterms:W3CDTF>
    </dcterms:created>
    <dcterms:modified rdf:parseType="Resource">
      <dcterms:W3CDTF>2016-11-16T12:23:47Z</dcterms:W3CDTF>
    </dcterms:modified>
  </rdf:Description>
  <rdf:Description rdf:about="/PentosePhosphatePathway-ec00030.sbgn">
    <dcterms:creator>
      <rdf:Bag>
        <rdf:li rdf:parseType="Resource">
          <vCard:n rdf:parseType="Resource">
            <vCard:family-name>Touré</vCard:family-name>
            <vCard:given-name>Vasundra</vCard:given-name>
          </vCard:n>
          <vCard:email>vasundra.toure@uni-rostock.de</vCard:email>
          <vCard:org rdf:parseType="Resource">
            <vCard:organization-name>University of Rostock</vCard:organization-name>
          </vCard:org>
        </rdf:li>
      </rdf:Bag>
    </dcterms:creator>
    <dcterms:created rdf:parseType="Resource">
      <dcterms:W3CDTF>2016-11-16T12:24:03Z</dcterms:W3CDTF>
    </dcterms:created>
    <dcterms:modified rdf:parseType="Resource">
      <dcterms:W3CDTF>2016-11-16T12:24:03Z</dcterms:W3CDTF>
    </dcterms:modified>
  </rdf:Description>
  <rdf:Description rdf:about="/iNOSAF.sbgn">
    <dcterms:creator>
      <rdf:Bag>
        <rdf:li rdf:parseType="Resource">
          <vCard:n rdf:parseType="Resource">
            <vCard:family-name>Touré</vCard:family-name>
            <vCard:given-name>Vasundra</vCard:given-name>
          </vCard:n>
          <vCard:email>vasundra.toure@uni-rostock.de</vCard:email>
          <vCard:org rdf:parseType="Resource">
            <vCard:organization-name>University of Rostock</vCard:organization-name>
          </vCard:org>
        </rdf:li>
      </rdf:Bag>
    </dcterms:creator>
    <dcterms:created rdf:parseType="Resource">
      <dcterms:W3CDTF>2016-11-16T12:23:59Z</dcterms:W3CDTF>
    </dcterms:created>
    <dcterms:modified rdf:parseType="Resource">
      <dcterms:W3CDTF>2016-11-16T12:23:59Z</dcterms:W3CDTF>
    </dcterms:modified>
  </rdf:Description>
  <rdf:Description rdf:about="/FattyAcidBiosynthesis-ec00061.sbgn">
    <dcterms:creator>
      <rdf:Bag>
        <rdf:li rdf:parseType="Resource">
          <vCard:n rdf:parseType="Resource">
            <vCard:family-name>Touré</vCard:family-name>
            <vCard:given-name>Vasundra</vCard:given-name>
          </vCard:n>
          <vCard:email>vasundra.toure@uni-rostock.de</vCard:email>
          <vCard:org rdf:parseType="Resource">
            <vCard:organization-name>University of Rostock</vCard:organization-name>
          </vCard:org>
        </rdf:li>
      </rdf:Bag>
    </dcterms:creator>
    <dcterms:created rdf:parseType="Resource">
      <dcterms:W3CDTF>2016-11-16T12:23:59Z</dcterms:W3CDTF>
    </dcterms:created>
    <dcterms:modified rdf:parseType="Resource">
      <dcterms:W3CDTF>2016-11-16T12:23:59Z</dcterms:W3CDTF>
    </dcterms:modified>
  </rdf:Description>
  <rdf:Description rdf:about="/iNOSPD.sbgn">
    <dcterms:creator>
      <rdf:Bag>
        <rdf:li rdf:parseType="Resource">
          <vCard:n rdf:parseType="Resource">
            <vCard:family-name>Touré</vCard:family-name>
            <vCard:given-name>Vasundra</vCard:given-name>
          </vCard:n>
          <vCard:email>vasundra.toure@uni-rostock.de</vCard:email>
          <vCard:org rdf:parseType="Resource">
            <vCard:organization-name>University of Rostock</vCard:organization-name>
          </vCard:org>
        </rdf:li>
      </rdf:Bag>
    </dcterms:creator>
    <dcterms:created rdf:parseType="Resource">
      <dcterms:W3CDTF>2016-11-16T12:23:59Z</dcterms:W3CDTF>
    </dcterms:created>
    <dcterms:modified rdf:parseType="Resource">
      <dcterms:W3CDTF>2016-11-16T12:23:59Z</dcterms:W3CDTF>
    </dcterms:modified>
  </rdf:Description>
  <rdf:Description rdf:about="/MetabolicPathways-ec01100.sbgn">
    <dcterms:creator>
      <rdf:Bag>
        <rdf:li rdf:parseType="Resource">
          <vCard:n rdf:parseType="Resource">
            <vCard:family-name>Touré</vCard:family-name>
            <vCard:given-name>Vasundra</vCard:given-name>
          </vCard:n>
          <vCard:email>vasundra.toure@uni-rostock.de</vCard:email>
          <vCard:org rdf:parseType="Resource">
            <vCard:organization-name>University of Rostock</vCard:organization-name>
          </vCard:org>
        </rdf:li>
      </rdf:Bag>
    </dcterms:creator>
    <dcterms:created rdf:parseType="Resource">
      <dcterms:W3CDTF>2016-11-16T12:24:02Z</dcterms:W3CDTF>
    </dcterms:created>
    <dcterms:modified rdf:parseType="Resource">
      <dcterms:W3CDTF>2016-11-16T12:24:02Z</dcterms:W3CDTF>
    </dcterms:modified>
  </rdf:Description>
</rdf:RDF>
