# Supplementary material for: STON: exploring biological pathways using the SBGN standard and graph databases
Source: BMC Bioinformatics. 2016 Dec 5;17:494. doi: 10.1186/s12859-016-1394-x (PMC5139139; doi:10.1186/s12859-016-1394-x)
Supplement: Supplementary file 4 — SBGN files in a COMBINE Archive. This COMBINE Archive contains the five SBGN-ML files used to generate the benchmark table present in the Additional file 1. (OMEX 181 kb) [file 12859_2016_1394_MOESM4_ESM.omex › manifest.xml]

<?xml version="1.0" encoding="UTF-8"?>
<omexManifest xmlns="http://identifiers.org/combine.specifications/omex-manifest">
  <content location="." format="http://identifiers.org/combine.specifications/omex" />
  <content location="./manifest.xml" format="http://identifiers.org/combine.specifications/omex-manifest" />
  <content location="./PentosePhosphatePathway-ec00030.sbgn" format="http://identifiers.org/combine.specifications/sbgn" />
  <content location="./iNOSAF.sbgn" format="http://identifiers.org/combine.specifications/sbgn" />
  <content location="./FattyAcidBiosynthesis-ec00061.sbgn" format="http://identifiers.org/combine.specifications/sbgn" />
  <content location="./iNOSPD.sbgn" format="http://identifiers.org/combine.specifications/sbgn" />
  <content location="./MetabolicPathways-ec01100.sbgn" format="http://identifiers.org/combine.specifications/sbgn" />
  <content location="./metadata.rdf" format="http://identifiers.org/combine.specifications/omex-metadata" />
</omexManifest>
